# Supplementary material for: Crystal structure and Hirshfeld surface analysis of bis­(6,7,8,9-tetra­hydro-11H-pyrido[2,1-b]quinazolin-5-ium) tetra­chlorido­zincate
Source: Acta Crystallogr E Crystallogr Commun. 2021 May 14;77(Pt 6):629–33. doi: 10.1107/S2056989021004989 (PMC8183451; doi:10.1107/S2056989021004989)
Supplement: Supplementary file 1 [file e-77-00629-sup1.cif]

##############################################################################
#                                                                            #
# This CIF contains the data in a paper accepted for publication in          #
# Acta Crystallographica Section E. It conforms to the requirements of       #
# Notes for Authors for Acta Crystallographica Section E, and has been       #
# peer reviewed under the auspices of the IUCr Commission on Journals.       #
#                                                                            #
# Full details of the Crystallographic Information File format               #
# are given in the paper "The Crystallographic Information File (CIF):       #
# a New Standard Archive File for Crystallography" by S. R. Hall, F. H.      #
# Allen and I. D. Brown [Acta Cryst. (1991), A47, 655-685].                  #
#                                                                            #
# The current version of the core CIF dictionary is obtainable from          #
# ftp://ftp.iucr.org/pub/cif_core.dic.                                       #
#                                                                            #
# Software is freely available for graphical display of the structure(s)     #
# in this CIF. For information consult the CIF software page                 #
# http://www.iucr.org/resources/cif/software.                                #
#                                                                            #
# This file may be used for bona fide research purposes within the           #
# scientific community so long as proper attribution is given to the journal # 
# article from which it was obtained.                                        #
#                                                                            #
##############################################################################
data_I
_audit_creation_method     'SHELXL-2018/3'
_journal_date_recd_electronic     2021-03-24
_journal_date_accepted     2021-05-11
_journal_name_full     'Acta Crystallographica, Section E'
_journal_year     2021
_journal_volume     77
_journal_issue      6
_journal_page_first     629
_journal_page_last     633
_journal_paper_category     GM
_journal_paper_doi     10.1107/S2056989021004989
_journal_coeditor_code     JQ2006
_publ_contact_author_name     'Akmaljon Tojiboev'
_publ_contact_author_address
;
Laboratory of Thermal Physics of Multiphase Systems,
Arifov Institute of Ion-Plasma and Laser Technologies,
Academy of Sciences of Uzbekistan, Durmon yuli str. 33, Tashkent,
100125,Uzbekistan
;
_publ_contact_author_email     'a_tojiboev@yahoo.com'
_publ_contact_author_fax     ?
_publ_contact_author_phone     ?
_publ_section_title
;
Crystal structure and Hirshfeld surface analysis of
bis(6,7,8,9-tetrahydro-11<i>H</i>-pyrido[2,1-<i>b</i>]quinazolin-5-ium)
tetrachloridozincate
;
loop_
    _publ_author_name
    _publ_author_footnote
    _publ_author_address
    'Tojiboev, Akmaljon' .
;
Laboratory of Thermal Physics of Multiphase Systems,
Arifov Institute of Ion-Plasma and Laser Technologies,
Academy of Sciences of Uzbekistan, Durmon yuli str. 33, Tashkent,
100125, Uzbekistan
;
    'Okmanov, Rasul' .
;
S.Yunusov Institute of Chemistry of Plant Substances,
Academy of Science of Uzbekistan, Mirzo Ulugbek Str. 77,
100170 Tashkent, Uzbekistan
;
    'Englert, Ulli' .
;
Institute of Inorganic Chemistry, RWTH Aachen University,
Landoltweg 1, 52056, Aachen, Germany
;
    'Wang, Ruimin' .
;
Institute of Inorganic Chemistry, RWTH Aachen University,
Landoltweg 1, 52056, Aachen, Germany
;
    'Pan, Fangfang' .
;
College of Chemistry,
Key Laboratory of Pesticide and Chemical Biology of Ministry of Education,
Hubei International Scientific and Technological Cooperation Base of \
Pesticide and Green Synthesis,
Central China Normal University, Luoyu Road 152, Wuhan,
Hubei Province 430079, People's Republic of China
;
    'Turgunov, Kambarali' .
;
S.Yunusov Institute of Chemistry of Plant Substances,
Academy of Science of Uzbekistan, Mirzo Ulugbek Str. 77,
100170 Tashkent, Uzbekistan
Turin Polytechnic University in Tashkent, Kichik Khalka yuli str.,
17, 100095 Tashkent, Uzbekistan
;
    'Tashkhodjaev, Bakhodir' .
;
S.Yunusov Institute of Chemistry of Plant Substances,
Academy of Science of Uzbekistan, Mirzo Ulugbek Str. 77,
100170 Tashkent, Uzbekistan
;
_publ_section_synopsis
;
N---H...Cl hydrogen bonds link two dihydroquinazolinium cations and a
tetrachlorido zincate dianion into discrete aggregates. Neighbouring
(C~12~H~15~N~2~)~2~[ZnCl~4~] units interact <i>via</i> non-classical
C---H...\p hydrogen bonds and \p--\p stacking.
;
_chemical_name_systematic
;
Bis(6,7,8,9-tetrahydro-11<i>H</i>-pyrido[2,1-<i>b</i>]quinazolin-5-ium)
tetrachloridozincate
;
_chemical_name_common     ?
_chemical_formula_moiety     '2(C12 H15 N2 +), Cl4 Zn 2-'
_chemical_formula_sum     'C24 H30 Cl4 N4 Zn'
_chemical_formula_iupac     '(C12 H15 N2)2 [Zn Cl4]'
_chemical_formula_weight     581.69
_chemical_melting_point     ?
_space_group_crystal_system     monoclinic
_space_group_name_H-M_alt     'P 21/n'
_space_group_name_Hall     '-P 2yn'
loop_
    _space_group_symop_operation_xyz
    'x, y, z'
    '-x+1/2, y+1/2, -z+1/2'
    '-x, -y, -z'
    'x-1/2, -y-1/2, z-1/2'
_cell_length_a     9.2910(13)
_cell_length_b     15.682(2)
_cell_length_c     17.275(2)
_cell_angle_alpha     90
_cell_angle_beta     95.642(2)
_cell_angle_gamma     90
_cell_volume     2504.7(6)
_cell_formula_units_Z     4
_cell_measurement_reflns_used     9853
_cell_measurement_theta_min     2.37
_cell_measurement_theta_max     53.46
_cell_measurement_temperature     100(2)
_exptl_crystal_description     'block'
_exptl_crystal_colour     'colourless'
_exptl_crystal_size_max     0.300
_exptl_crystal_size_mid     0.250
_exptl_crystal_size_min     0.230
_exptl_crystal_density_diffrn     1.543
_exptl_crystal_density_meas     ?
_exptl_crystal_density_method     ?
_exptl_crystal_F_000     1200
_exptl_absorpt_coefficient_mu     1.429
_exptl_absorpt_correction_type     multi-scan
_exptl_absorpt_process_details
;
(SADABS; Bruker, 2008)
;
_exptl_absorpt_correction_T_min     0.6339
_exptl_absorpt_correction_T_max     0.7508
_diffrn_ambient_temperature     100(2)
_diffrn_radiation_type     'MoK\a'
_diffrn_radiation_wavelength     0.71073
_diffrn_radiation_source     'Incoatec microsource'
_diffrn_radiation_monochromator     'multilayer optics'
_diffrn_measurement_device_type     'Bruker D8 gonimeter with APEX CCD detector'
_diffrn_measurement_method     '\w scans'
_diffrn_detector_area_resol_mean     ?
_diffrn_reflns_number     170944
_diffrn_reflns_av_R_equivalents     0.0713
_diffrn_reflns_av_unetI/netI     0.0496
_diffrn_reflns_theta_min     1.758
_diffrn_reflns_theta_max     54.792
_diffrn_reflns_theta_full     25.242
_diffrn_measured_fraction_theta_max     0.987
_diffrn_measured_fraction_theta_full     1.000
_diffrn_reflns_limit_h_min     -21
_diffrn_reflns_limit_h_max     20
_diffrn_reflns_limit_k_min     -35
_diffrn_reflns_limit_k_max     35
_diffrn_reflns_limit_l_min     -39
_diffrn_reflns_limit_l_max     37
_refine_special_details     ?
_reflns_number_total     31478
_reflns_number_gt     21664
_reflns_threshold_expression     'I > 2\s(I)'
_refine_ls_structure_factor_coef     Fsqd
_refine_ls_matrix_type     full
_refine_ls_R_factor_all     0.0772
_refine_ls_R_factor_gt     0.0473
_refine_ls_wR_factor_gt     0.1087
_refine_ls_wR_factor_ref     0.1236
_refine_ls_goodness_of_fit_ref     1.040
_refine_ls_restrained_S_all     1.040
_refine_ls_number_reflns     31478
_refine_ls_number_parameters     306
_refine_ls_number_restraints     0
_refine_ls_hydrogen_treatment     mixed
_refine_ls_weighting_scheme     calc
_refine_ls_weighting_details
              'w=1/[\s^2^(Fo^2^)+(0.0465P)^2^+0.1208P] where P=(Fo^2^+2Fc^2^)/3'
_atom_sites_solution_hydrogens     mixed
_atom_sites_solution_primary     ?
_atom_sites_solution_secondary     ?
_refine_ls_shift/su_max     0.001
_refine_ls_shift/su_mean     0.000
_refine_diff_density_max     1.293
_refine_diff_density_min     -0.536
_refine_ls_extinction_method     none
_refine_ls_extinction_coef     .
loop_
    _atom_type_symbol
    _atom_type_description
    _atom_type_scat_dispersion_real
    _atom_type_scat_dispersion_imag
    _atom_type_scat_source
    'C' 'C' 0.0033 0.0016
                         'International Tables Vol C Tables 4.2.6.8 and 6.1.1.4'
    'H' 'H' 0.0000 0.0000
                         'International Tables Vol C Tables 4.2.6.8 and 6.1.1.4'
    'N' 'N' 0.0061 0.0033
                         'International Tables Vol C Tables 4.2.6.8 and 6.1.1.4'
    'Cl' 'Cl' 0.1484 0.1585
                         'International Tables Vol C Tables 4.2.6.8 and 6.1.1.4'
    'Zn' 'Zn' 0.2839 1.4301
                         'International Tables Vol C Tables 4.2.6.8 and 6.1.1.4'
_computing_data_collection
;
APEX2 (Bruker, 2008)
;
_computing_cell_refinement
;
SAINT (Bruker, 2008)
;
_computing_data_reduction
;
SAINT (Bruker, 2008)
;
_computing_structure_solution
;
SHELXS97 (Sheldrick, 2008)
;
_computing_structure_refinement
;
<i>SHELXL2018/3</i> (Sheldrick, 2015)
;
_computing_molecular_graphics
;
PLATON (Spek, 2020)
;
_computing_publication_material
;
publCIF (Westrip, 2010)
;
loop_
    _atom_site_type_symbol
    _atom_site_label
    _atom_site_fract_x
    _atom_site_fract_y
    _atom_site_fract_z
    _atom_site_U_iso_or_equiv
    _atom_site_adp_type
    _atom_site_calc_flag
    _atom_site_occupancy
    _atom_site_disorder_assembly
    _atom_site_disorder_group
    Zn Zn1 0.40341(2) 0.23046(2) 0.17943(2) 0.01331(2) Uani d 1 . .
    Cl Cl1 0.22695(2) 0.31275(2) 0.22716(2) 0.01745(3) Uani d 1 . .
    N N1A 0.16789(8) 0.13353(5) -0.01919(5) 0.01731(11) Uani d 1 . .
    H H1A 0.233(2) 0.1607(14) 0.0126(12) 0.033(5) Uiso d 1 . .
    N N1B 0.38700(8) -0.02546(4) 0.36997(4) 0.01498(9) Uani d 1 . .
    H H1B 0.344(2) -0.0665(13) 0.3479(11) 0.027(5) Uiso d 1 . .
    Cl Cl2 0.40142(3) 0.27504(2) 0.05329(2) 0.01999(4) Uani d 1 . .
    C C2A 0.20841(8) 0.09703(5) -0.08356(5) 0.01372(9) Uani d 1 . .
    C C2B 0.31376(8) 0.04719(5) 0.37362(4) 0.01304(9) Uani d 1 . .
    Cl Cl3 0.33617(3) 0.09149(2) 0.17498(2) 0.01962(4) Uani d 1 . .
    N N3A 0.11462(7) 0.05870(4) -0.13348(4) 0.01329(8) Uani d 1 . .
    N N3B 0.37680(8) 0.11694(4) 0.40176(4) 0.01312(8) Uani d 1 . .
    Cl Cl4 0.61489(3) 0.24837(2) 0.25278(2) 0.02103(4) Uani d 1 . .
    C C4A -0.04199(9) 0.06077(6) -0.12794(5) 0.01591(11) Uani d 1 . .
    H H4AA -0.081466 0.002500 -0.136382 0.019 Uiso calc 1 . .
    H H4AB -0.088035 0.097703 -0.169781 0.019 Uiso calc 1 . .
    C C4B 0.53321(9) 0.12358(5) 0.42526(5) 0.01502(10) Uani d 1 . .
    H H4BA 0.548031 0.145493 0.479203 0.018 Uiso calc 1 . .
    H H4BB 0.576081 0.165215 0.391071 0.018 Uiso calc 1 . .
    C C4AA -0.08071(8) 0.09313(5) -0.05096(4) 0.01320(9) Uani d 1 . .
    C C4AB 0.61022(8) 0.04003(5) 0.42109(4) 0.01289(9) Uani d 1 . .
    C C5A -0.22295(9) 0.09044(5) -0.03207(5) 0.01629(11) Uani d 1 . .
    H H5AA -0.295685 0.064510 -0.066819 0.020 Uiso calc 1 . .
    C C5B 0.75850(9) 0.03353(5) 0.44269(5) 0.01662(11) Uani d 1 . .
    H H5BA 0.811468 0.082125 0.462049 0.020 Uiso calc 1 . .
    C C6A -0.25917(10) 0.12560(6) 0.03755(6) 0.01813(12) Uani d 1 . .
    H H6AA -0.356791 0.124795 0.049536 0.022 Uiso calc 1 . .
    C C6B 0.82907(10) -0.04420(6) 0.43590(5) 0.01798(12) Uani d 1 . .
    H H6BA 0.929998 -0.048320 0.450822 0.022 Uiso calc 1 . .
    C C7A -0.15242(10) 0.16192(6) 0.08958(5) 0.01727(11) Uani d 1 . .
    H H7AA -0.177180 0.185134 0.137308 0.021 Uiso calc 1 . .
    C C7B 0.75264(10) -0.11583(5) 0.40740(5) 0.01668(11) Uani d 1 . .
    H H7BA 0.801428 -0.168535 0.402655 0.020 Uiso calc 1 . .
    C C8A -0.00940(10) 0.16428(5) 0.07178(5) 0.01643(11) Uani d 1 . .
    H H8AA 0.063845 0.188750 0.107176 0.020 Uiso calc 1 . .
    C C8B 0.60526(9) -0.11006(5) 0.38597(5) 0.01506(10) Uani d 1 . .
    H H8BA 0.552357 -0.158681 0.366592 0.018 Uiso calc 1 . .
    C C8AA 0.02476(8) 0.13018(5) 0.00118(5) 0.01397(10) Uani d 1 . .
    C C8AB 0.53532(8) -0.03207(5) 0.39314(4) 0.01263(9) Uani d 1 . .
    C C9A 0.36640(9) 0.09994(6) -0.09460(6) 0.01879(13) Uani d 1 . .
    H H9AA 0.417435 0.055347 -0.061905 0.023 Uiso calc 1 . .
    H H9AB 0.406030 0.155936 -0.076687 0.023 Uiso calc 1 . .
    C C9B 0.15598(9) 0.04381(6) 0.34654(5) 0.01737(11) Uani d 1 . .
    H H9BA 0.104080 0.016581 0.387400 0.021 Uiso calc 1 . .
    H H9BB 0.141921 0.007614 0.299452 0.021 Uiso calc 1 . .
    C C10A 0.39598(10) 0.08639(6) -0.17905(6) 0.01922(13) Uani d 1 . .
    H H10A 0.364050 0.136876 -0.210599 0.023 Uiso calc 1 . .
    H H10B 0.500890 0.078255 -0.182272 0.023 Uiso calc 1 . .
    C C10B 0.08950(10) 0.13131(6) 0.32782(5) 0.01831(12) Uani d 1 . .
    H H10C 0.120478 0.152492 0.278085 0.022 Uiso calc 1 . .
    H H10D -0.017322 0.126944 0.322279 0.022 Uiso calc 1 . .
    C C11A 0.31331(10) 0.00783(6) -0.20972(5) 0.01870(12) Uani d 1 . .
    H H11A 0.334131 -0.003545 -0.263874 0.022 Uiso calc 1 . .
    H H11B 0.344925 -0.042305 -0.177597 0.022 Uiso calc 1 . .
    C C11B 0.13845(11) 0.19299(6) 0.39317(6) 0.01927(13) Uani d 1 . .
    H H11C 0.096932 0.250072 0.380703 0.023 Uiso calc 1 . .
    H H11D 0.101903 0.173279 0.442051 0.023 Uiso calc 1 . .
    C C12A 0.15251(10) 0.02154(6) -0.20731(5) 0.01692(11) Uani d 1 . .
    H H12A 0.116845 0.059773 -0.250607 0.020 Uiso calc 1 . .
    H H12B 0.102340 -0.033882 -0.215627 0.020 Uiso calc 1 . .
    C C12B 0.30183(10) 0.19950(5) 0.40475(5) 0.01622(11) Uani d 1 . .
    H H12C 0.334665 0.237291 0.364075 0.019 Uiso calc 1 . .
    H H12D 0.330136 0.226467 0.455799 0.019 Uiso calc 1 . .
loop_
    _atom_site_aniso_label
    _atom_site_aniso_U_11
    _atom_site_aniso_U_22
    _atom_site_aniso_U_33
    _atom_site_aniso_U_12
    _atom_site_aniso_U_13
    _atom_site_aniso_U_23
    Zn1 0.01365(3) 0.01277(3) 0.01329(3) -0.00112(2) 0.00014(2) -0.00022(2)
    Cl1 0.02079(8) 0.01451(6) 0.01701(7) 0.00525(6) 0.00166(5) 0.00210(5)
    N1A 0.0117(2) 0.0220(3) 0.0181(3) -0.00204(19) 0.00103(18) -0.0070(2)
    N1B 0.0141(2) 0.01106(19) 0.0192(3) -0.00093(16) -0.00121(18) -0.00287(17)
    Cl2 0.02268(9) 0.02343(9) 0.01374(7) -0.00702(7) 0.00123(6) 0.00172(6)
    C2A 0.0117(2) 0.0145(2) 0.0149(2) -0.00067(18) 0.00108(17) -0.00124(18)
    C2B 0.0142(2) 0.0115(2) 0.0135(2) -0.00064(17) 0.00143(17) -0.00060(16)
    Cl3 0.01743(8) 0.01217(6) 0.02897(10) -0.00094(5) 0.00082(6) -0.00157(6)
    N3A 0.0132(2) 0.0139(2) 0.0127(2) -0.00007(16) 0.00030(15) -0.00098(15)
    N3B 0.0150(2) 0.01093(18) 0.0134(2) -0.00029(16) 0.00118(16) -0.00126(15)
    Cl4 0.01708(8) 0.02447(9) 0.02043(8) -0.00490(7) -0.00384(6) 0.00143(6)
    C4A 0.0116(2) 0.0189(3) 0.0168(3) -0.0002(2) -0.00079(19) -0.0033(2)
    C4B 0.0157(3) 0.0120(2) 0.0171(3) -0.00189(19) 0.0005(2) -0.00154(18)
    C4AA 0.0116(2) 0.0128(2) 0.0150(2) 0.00039(17) 0.00005(17) -0.00033(17)
    C4AB 0.0142(2) 0.0118(2) 0.0128(2) -0.00191(18) 0.00138(17) -0.00057(16)
    C5A 0.0123(2) 0.0165(3) 0.0201(3) -0.0004(2) 0.0017(2) 0.0008(2)
    C5B 0.0146(3) 0.0158(3) 0.0192(3) -0.0023(2) 0.0005(2) -0.0004(2)
    C6A 0.0158(3) 0.0180(3) 0.0212(3) 0.0010(2) 0.0052(2) 0.0023(2)
    C6B 0.0142(3) 0.0190(3) 0.0206(3) 0.0000(2) 0.0011(2) 0.0011(2)
    C7A 0.0192(3) 0.0164(3) 0.0169(3) 0.0027(2) 0.0048(2) 0.0008(2)
    C7B 0.0165(3) 0.0154(3) 0.0182(3) 0.0022(2) 0.0023(2) 0.0003(2)
    C8A 0.0177(3) 0.0159(3) 0.0156(3) 0.0021(2) 0.0011(2) -0.0019(2)
    C8B 0.0161(3) 0.0125(2) 0.0165(3) 0.00052(19) 0.0011(2) -0.00113(18)
    C8AA 0.0123(2) 0.0140(2) 0.0154(2) 0.00074(18) 0.00041(18) -0.00140(18)
    C8AB 0.0134(2) 0.0115(2) 0.0130(2) -0.00062(17) 0.00100(17) -0.00091(16)
    C9A 0.0123(3) 0.0234(3) 0.0208(3) -0.0012(2) 0.0024(2) -0.0026(3)
    C9B 0.0138(3) 0.0171(3) 0.0209(3) -0.0010(2) 0.0007(2) -0.0004(2)
    C10A 0.0168(3) 0.0210(3) 0.0207(3) -0.0002(2) 0.0060(2) 0.0014(2)
    C10B 0.0165(3) 0.0192(3) 0.0190(3) 0.0028(2) 0.0008(2) -0.0008(2)
    C11A 0.0203(3) 0.0198(3) 0.0167(3) 0.0020(2) 0.0057(2) 0.0001(2)
    C11B 0.0195(3) 0.0196(3) 0.0190(3) 0.0047(2) 0.0032(2) -0.0025(2)
    C12A 0.0190(3) 0.0186(3) 0.0130(2) -0.0003(2) 0.0012(2) -0.0017(2)
    C12B 0.0206(3) 0.0122(2) 0.0158(3) 0.0021(2) 0.0009(2) -0.00163(19)
_geom_special_details
;
 All esds (except the esd in the dihedral angle between two l.s. planes)
 are estimated using the full covariance matrix.  The cell esds are taken
 into account individually in the estimation of esds in distances, angles
 and torsion angles; correlations between esds in cell parameters are only
 used when they are defined by crystal symmetry.  An approximate (isotropic)
 treatment of cell esds is used for estimating esds involving l.s. planes.
;
loop_
    _geom_bond_atom_site_label_1
    _geom_bond_atom_site_label_2
    _geom_bond_site_symmetry_2
    _geom_bond_distance
    _geom_bond_publ_flag
    Zn1 Cl4 . 2.2484(3) yes
    Zn1 Cl3 . 2.2664(4) yes
    Zn1 Cl2 . 2.2868(4) yes
    Zn1 Cl1 . 2.3019(3) yes
    N1A C2A . 1.3373(11) yes
    N1A C8AA . 1.4096(11) ?
    N1A H1A . 0.89(2) ?
    N1B C2B . 1.3317(10) yes
    N1B C8AB . 1.4005(10) ?
    N1B H1B . 0.83(2) ?
    C2A N3A . 1.3102(10) yes
    C2A C9A . 1.4994(12) ?
    C2B N3B . 1.3114(9) yes
    C2B C9B . 1.4952(12) ?
    N3A C4A . 1.4680(11) ?
    N3A C12A . 1.4759(11) ?
    N3B C12B . 1.4735(10) ?
    N3B C4B . 1.4735(11) ?
    C4A C4AA . 1.4998(11) ?
    C4A H4AA . 0.9900 ?
    C4A H4AB . 0.9900 ?
    C4B C4AB . 1.4981(11) ?
    C4B H4BA . 0.9900 ?
    C4B H4BB . 0.9900 ?
    C4AA C8AA . 1.3912(11) ?
    C4AA C5A . 1.3927(11) ?
    C4AB C8AB . 1.3891(10) ?
    C4AB C5B . 1.3951(12) ?
    C5A C6A . 1.3941(13) ?
    C5A H5AA . 0.9500 ?
    C5B C6B . 1.3944(13) ?
    C5B H5BA . 0.9500 ?
    C6A C7A . 1.3930(14) ?
    C6A H6AA . 0.9500 ?
    C6B C7B . 1.3928(13) ?
    C6B H6BA . 0.9500 ?
    C7A C8A . 1.3936(13) ?
    C7A H7AA . 0.9500 ?
    C7B C8B . 1.3858(12) ?
    C7B H7BA . 0.9500 ?
    C8A C8AA . 1.3965(11) ?
    C8A H8AA . 0.9500 ?
    C8B C8AB . 1.3962(11) ?
    C8B H8BA . 0.9500 ?
    C9A C10A . 1.5257(14) ?
    C9A H9AA . 0.9900 ?
    C9A H9AB . 0.9900 ?
    C9B C10B . 1.5262(13) ?
    C9B H9BA . 0.9900 ?
    C9B H9BB . 0.9900 ?
    C10A C11A . 1.5193(14) ?
    C10A H10A . 0.9900 ?
    C10A H10B . 0.9900 ?
    C10B C11B . 1.5218(13) ?
    C10B H10C . 0.9900 ?
    C10B H10D . 0.9900 ?
    C11A C12A . 1.5140(13) ?
    C11A H11A . 0.9900 ?
    C11A H11B . 0.9900 ?
    C11B C12B . 1.5149(14) ?
    C11B H11C . 0.9900 ?
    C11B H11D . 0.9900 ?
    C12A H12A . 0.9900 ?
    C12A H12B . 0.9900 ?
    C12B H12C . 0.9900 ?
    C12B H12D . 0.9900 ?
loop_
    _geom_angle_atom_site_label_1
    _geom_angle_atom_site_label_2
    _geom_angle_atom_site_label_3
    _geom_angle_site_symmetry_1
    _geom_angle_site_symmetry_3
    _geom_angle
    _geom_angle_publ_flag
    Cl4 Zn1 Cl3 . . 111.219(10) yes
    Cl4 Zn1 Cl2 . . 115.057(11) yes
    Cl3 Zn1 Cl2 . . 106.573(10) yes
    Cl4 Zn1 Cl1 . . 109.994(13) yes
    Cl3 Zn1 Cl1 . . 110.340(12) yes
    Cl2 Zn1 Cl1 . . 103.331(11) yes
    C2A N1A C8AA . . 122.76(7) ?
    C2A N1A H1A . . 119.3(14) ?
    C8AA N1A H1A . . 117.9(14) ?
    C2B N1B C8AB . . 122.87(6) ?
    C2B N1B H1B . . 117.3(14) ?
    C8AB N1B H1B . . 119.4(14) ?
    N3A C2A N1A . . 121.36(7) ?
    N3A C2A C9A . . 121.75(7) ?
    N1A C2A C9A . . 116.87(7) ?
    N3B C2B N1B . . 121.29(7) ?
    N3B C2B C9B . . 122.27(7) ?
    N1B C2B C9B . . 116.41(7) ?
    C2A N3A C4A . . 123.12(7) ?
    C2A N3A C12A . . 123.38(7) ?
    C4A N3A C12A . . 112.78(6) ?
    C2B N3B C12B . . 123.39(7) ?
    C2B N3B C4B . . 123.61(7) ?
    C12B N3B C4B . . 112.65(6) ?
    N3A C4A C4AA . . 113.01(6) ?
    N3A C4A H4AA . . 109.0 ?
    C4AA C4A H4AA . . 109.0 ?
    N3A C4A H4AB . . 109.0 ?
    C4AA C4A H4AB . . 109.0 ?
    H4AA C4A H4AB . . 107.8 ?
    N3B C4B C4AB . . 112.81(6) ?
    N3B C4B H4BA . . 109.0 ?
    C4AB C4B H4BA . . 109.0 ?
    N3B C4B H4BB . . 109.0 ?
    C4AB C4B H4BB . . 109.0 ?
    H4BA C4B H4BB . . 107.8 ?
    C8AA C4AA C5A . . 119.02(7) ?
    C8AA C4AA C4A . . 120.02(7) ?
    C5A C4AA C4A . . 120.88(7) ?
    C8AB C4AB C5B . . 118.77(7) ?
    C8AB C4AB C4B . . 120.22(7) ?
    C5B C4AB C4B . . 120.99(7) ?
    C4AA C5A C6A . . 120.35(8) ?
    C4AA C5A H5AA . . 119.8 ?
    C6A C5A H5AA . . 119.8 ?
    C6B C5B C4AB . . 120.10(8) ?
    C6B C5B H5BA . . 120.0 ?
    C4AB C5B H5BA . . 120.0 ?
    C7A C6A C5A . . 120.09(8) ?
    C7A C6A H6AA . . 120.0 ?
    C5A C6A H6AA . . 120.0 ?
    C7B C6B C5B . . 120.48(8) ?
    C7B C6B H6BA . . 119.8 ?
    C5B C6B H6BA . . 119.8 ?
    C6A C7A C8A . . 120.15(8) ?
    C6A C7A H7AA . . 119.9 ?
    C8A C7A H7AA . . 119.9 ?
    C8B C7B C6B . . 119.85(8) ?
    C8B C7B H7BA . . 120.1 ?
    C6B C7B H7BA . . 120.1 ?
    C7A C8A C8AA . . 119.08(8) ?
    C7A C8A H8AA . . 120.5 ?
    C8AA C8A H8AA . . 120.5 ?
    C7B C8B C8AB . . 119.32(7) ?
    C7B C8B H8BA . . 120.3 ?
    C8AB C8B H8BA . . 120.3 ?
    C4AA C8AA C8A . . 121.28(7) ?
    C4AA C8AA N1A . . 118.41(7) ?
    C8A C8AA N1A . . 120.31(7) ?
    C4AB C8AB C8B . . 121.48(7) ?
    C4AB C8AB N1B . . 118.97(7) ?
    C8B C8AB N1B . . 119.53(7) ?
    C2A C9A C10A . . 112.83(7) ?
    C2A C9A H9AA . . 109.0 ?
    C10A C9A H9AA . . 109.0 ?
    C2A C9A H9AB . . 109.0 ?
    C10A C9A H9AB . . 109.0 ?
    H9AA C9A H9AB . . 107.8 ?
    C2B C9B C10B . . 113.48(7) ?
    C2B C9B H9BA . . 108.9 ?
    C10B C9B H9BA . . 108.9 ?
    C2B C9B H9BB . . 108.9 ?
    C10B C9B H9BB . . 108.9 ?
    H9BA C9B H9BB . . 107.7 ?
    C11A C10A C9A . . 108.29(7) ?
    C11A C10A H10A . . 110.0 ?
    C9A C10A H10A . . 110.0 ?
    C11A C10A H10B . . 110.0 ?
    C9A C10A H10B . . 110.0 ?
    H10A C10A H10B . . 108.4 ?
    C11B C10B C9B . . 109.21(7) ?
    C11B C10B H10C . . 109.8 ?
    C9B C10B H10C . . 109.8 ?
    C11B C10B H10D . . 109.8 ?
    C9B C10B H10D . . 109.8 ?
    H10C C10B H10D . . 108.3 ?
    C12A C11A C10A . . 109.98(7) ?
    C12A C11A H11A . . 109.7 ?
    C10A C11A H11A . . 109.7 ?
    C12A C11A H11B . . 109.7 ?
    C10A C11A H11B . . 109.7 ?
    H11A C11A H11B . . 108.2 ?
    C12B C11B C10B . . 111.30(7) ?
    C12B C11B H11C . . 109.4 ?
    C10B C11B H11C . . 109.4 ?
    C12B C11B H11D . . 109.4 ?
    C10B C11B H11D . . 109.4 ?
    H11C C11B H11D . . 108.0 ?
    N3A C12A C11A . . 113.56(7) ?
    N3A C12A H12A . . 108.9 ?
    C11A C12A H12A . . 108.9 ?
    N3A C12A H12B . . 108.9 ?
    C11A C12A H12B . . 108.9 ?
    H12A C12A H12B . . 107.7 ?
    N3B C12B C11B . . 114.03(7) ?
    N3B C12B H12C . . 108.7 ?
    C11B C12B H12C . . 108.7 ?
    N3B C12B H12D . . 108.7 ?
    C11B C12B H12D . . 108.7 ?
    H12C C12B H12D . . 107.6 ?
loop_
    _geom_torsion_atom_site_label_1
    _geom_torsion_atom_site_label_2
    _geom_torsion_atom_site_label_3
    _geom_torsion_atom_site_label_4
    _geom_torsion_site_symmetry_1
    _geom_torsion_site_symmetry_2
    _geom_torsion_site_symmetry_3
    _geom_torsion_site_symmetry_4
    _geom_torsion
    _geom_torsion_publ_flag
    C8AA N1A C2A N3A . . . . 2.92(13) ?
    C8AA N1A C2A C9A . . . . -175.40(8) ?
    C8AB N1B C2B N3B . . . . -2.13(12) ?
    C8AB N1B C2B C9B . . . . 179.87(7) ?
    N1A C2A N3A C4A . . . . 7.04(12) ?
    C9A C2A N3A C4A . . . . -174.72(8) ?
    N1A C2A N3A C12A . . . . 176.62(8) ?
    C9A C2A N3A C12A . . . . -5.15(12) ?
    N1B C2B N3B C12B . . . . 177.97(7) ?
    C9B C2B N3B C12B . . . . -4.15(12) ?
    N1B C2B N3B C4B . . . . 5.30(12) ?
    C9B C2B N3B C4B . . . . -176.82(7) ?
    C2A N3A C4A C4AA . . . . -13.21(11) ?
    C12A N3A C4A C4AA . . . . 176.22(7) ?
    C2B N3B C4B C4AB . . . . -5.72(11) ?
    C12B N3B C4B C4AB . . . . -179.08(7) ?
    N3A C4A C4AA C8AA . . . . 10.43(11) ?
    N3A C4A C4AA C5A . . . . -172.68(7) ?
    N3B C4B C4AB C8AB . . . . 3.35(10) ?
    N3B C4B C4AB C5B . . . . -178.68(7) ?
    C8AA C4AA C5A C6A . . . . 0.99(12) ?
    C4A C4AA C5A C6A . . . . -175.93(8) ?
    C8AB C4AB C5B C6B . . . . 0.16(12) ?
    C4B C4AB C5B C6B . . . . -177.84(8) ?
    C4AA C5A C6A C7A . . . . -1.52(13) ?
    C4AB C5B C6B C7B . . . . 0.17(14) ?
    C5A C6A C7A C8A . . . . 0.87(13) ?
    C5B C6B C7B C8B . . . . -0.33(14) ?
    C6A C7A C8A C8AA . . . . 0.29(13) ?
    C6B C7B C8B C8AB . . . . 0.15(13) ?
    C5A C4AA C8AA C8A . . . . 0.18(12) ?
    C4A C4AA C8AA C8A . . . . 177.12(8) ?
    C5A C4AA C8AA N1A . . . . -179.12(8) ?
    C4A C4AA C8AA N1A . . . . -2.18(11) ?
    C7A C8A C8AA C4AA . . . . -0.81(12) ?
    C7A C8A C8AA N1A . . . . 178.47(8) ?
    C2A N1A C8AA C4AA . . . . -5.18(13) ?
    C2A N1A C8AA C8A . . . . 175.52(8) ?
    C5B C4AB C8AB C8B . . . . -0.34(12) ?
    C4B C4AB C8AB C8B . . . . 177.67(7) ?
    C5B C4AB C8AB N1B . . . . -178.78(7) ?
    C4B C4AB C8AB N1B . . . . -0.77(11) ?
    C7B C8B C8AB C4AB . . . . 0.19(12) ?
    C7B C8B C8AB N1B . . . . 178.62(8) ?
    C2B N1B C8AB C4AB . . . . -0.11(12) ?
    C2B N1B C8AB C8B . . . . -178.59(8) ?
    N3A C2A C9A C10A . . . . 21.96(12) ?
    N1A C2A C9A C10A . . . . -159.73(8) ?
    N3B C2B C9B C10B . . . . 20.32(12) ?
    N1B C2B C9B C10B . . . . -161.70(8) ?
    C2A C9A C10A C11A . . . . -49.37(10) ?
    C2B C9B C10B C11B . . . . -46.34(10) ?
    C9A C10A C11A C12A . . . . 61.61(10) ?
    C9B C10B C11B C12B . . . . 57.99(10) ?
    C2A N3A C12A C11A . . . . 17.27(11) ?
    C4A N3A C12A C11A . . . . -172.19(7) ?
    C10A C11A C12A N3A . . . . -45.61(10) ?
    C2B N3B C12B C11B . . . . 15.61(11) ?
    C4B N3B C12B C11B . . . . -171.01(7) ?
    C10B C11B C12B N3B . . . . -42.79(10) ?
loop_
    _geom_hbond_atom_site_label_D
    _geom_hbond_atom_site_label_H
    _geom_hbond_atom_site_label_A
    _geom_hbond_site_symmetry_A
    _geom_hbond_distance_DH
    _geom_hbond_distance_HA
    _geom_hbond_distance_DA
    _geom_hbond_angle_DHA
    _geom_hbond_publ_flag
    N1A H1A Cl2 . 0.89(2) 2.44(2) 3.2659(8) 155.9(19) yes
    N1B H1B Cl1 2_545 0.83(2) 2.352(19) 3.1661(7) 166.6(18) yes
    C11A H11A Cg9 3_655 0.99 2.67 3.5718(10) 151 yes
    C12B H12D Cg3 4_666 0.99 2.57 3.4002(10) 142 yes
_shelx_space_group_comment
;
The symmetry employed for this shelxl refinement is uniquely defined
by the following loop, which should always be used as a source of
symmetry information in preference to the above space-group names.
They are only intended as comments.
;
_shelx_estimated_absorpt_T_min     0.674
_shelx_estimated_absorpt_T_max     0.735
_shelx_hkl_file
;
  -1   0   0 0.23959 0.33226   1
  -1   0   0 -0.6800  0.1260   2
  -1   0   0 -0.6943  0.2120   3
  -1   0   0 -0.9246  0.1212   4
   1   0   0 -0.4088  0.2598   1
   1   0   0 -0.4919  0.1487   2
   1   0   0 -0.2871  0.1971   3
   1   0   0 -0.4719  0.2351   4
   2   0   0 541.960  12.813   2
   2   0   0 555.028  14.328   4
  -2   0   0 564.813  12.980   2
   2   0   0 527.900  14.943   1
   3   0   0 -0.9648  0.5056   4
  -3   0   0 -0.8774  0.7009   3
   3   0   0 -0.6699  0.7206   1
  -3   0   0 -0.2086  0.5057   2
  -4   0   0 5055.22  109.73   3
  -4   0   0 5322.22  102.24   2
   4   0   0 5169.57  104.93   4
   4   0   0 5214.43  106.65   1
  -5   0   0 0.06203 1.46413   3
   5   0   0 1.36155 1.78094   1
   5   0   0 2.89480 1.53584   4
  -5   0   0 0.40534 0.81649   2
   6   0   0 713.900  26.165   1
   6   0   0 705.347  23.700   4
  -6   0   0 751.468  20.567   2
  -6   0   0 704.393  27.720   3
   7   0   0 -0.1746  2.3942   1
  -7   0   0 1.33676 2.85598   3
  -7   0   0 -1.2130  0.8353   2
   7   0   0 0.28999 1.46841   4
  -8   0   0 381.183  22.271   3
   8   0   0 409.375  22.365   1
   8   0   0 423.097  19.105   4
   9   0   0 5.43007 4.25727   1
  -9   0   0 -1.0178  2.9412   3
   9   0   0 0.58193 1.89986   4
  10   0   0 293.670  21.486   1
 -10   0   0 278.676  21.363   3
 -11   0   0 2.63598 5.03954   3
 -11   0   0 0.53796 0.98452   9
  11   0   0 2.30767 4.65977   1
 -12   0   0 49.1013  5.1547   9
  12   0   0 51.7396 12.3382   1
  12   0   0 48.7737  4.6991   5
 -12   0   0 39.1143 11.3420   3
  13   0   0 1.71739 1.31558   5
 -13   0   0 3.43544 1.18372   9
  14   0   0 235.182  14.207   5
 -14   0   0 234.379  15.498   9
 -15   0   0 3.85348 2.50610   9
  15   0   0 4.11167 2.62441   5
 -16   0   0 104.272  11.452   9
  16   0   0 109.283  10.190   5
 -17   0   0 0.81248 2.51557   9
  17   0   0 -4.1037  1.9175   5
 -18   0   0 9.26473 4.23460   9
  18   0   0 20.2235  4.8321   5
  19   0   0 -1.9300  1.8764   5
 -19   0   0 3.17161 2.45704   9
 -20   0   0 2.73496 1.98915   9
 -21   0   0 -1.6112  1.6838   9
   0  -1   0 -0.3102  0.0525   3
   0  -1   0 -0.2932  0.0601   1
   0  -1   0 -0.1731  0.0997   2
   0  -1   0 0.09945 0.16793   4
   0   1   0 -0.3018  0.0712   4
   0   1   0 0.03473 0.15324   1
   0   1   0 -0.1631  0.0917   2
   0   1   0 -0.2586  0.0502   3
  -1  -1   0 45.3212  2.5657   3
   1  -1   0 45.8745  2.6480   1
   1  -1   0 44.9123  1.7993   2
   1  -1   0 37.9326  2.3807   3
  -1  -1   0 40.7293  2.1473   1
   1  -1   0 45.1652  2.3531   4
  -1  -1   0 41.3275  2.2438   2
  -1   1   0 45.4905  1.8036   2
   1   1   0 47.0389  2.5177   4
  -1   1   0 40.4235  2.4900   3
   1   1   0 37.1895  2.1116   1
  -1   1   0 34.2930  2.0607   4
   2  -1   0 1583.25   31.22   2
   2  -1   0 1438.42   34.05   1
  -2  -1   0 1548.99   35.21   3
  -2  -1   0 1522.99   32.50   2
   2  -1   0 1586.13   33.30   4
   2   1   0 1575.06   33.50   4
  -2   1   0 1594.80   31.37   2
   2   1   0 1516.48   33.31   1
  -2   1   0 1575.46   35.48   3
  -3  -1   0 171.651   6.837   2
  -3  -1   0 180.270   9.116   3
   3  -1   0 185.901   7.876   4
   3  -1   0 183.746   8.866   1
  -3   1   0 184.924   9.271   3
   3   1   0 182.734   7.947   4
  -3   1   0 194.918   6.370   2
   3   1   0 181.626   8.404   1
  -4  -1   0 557.946  20.220   3
  -4  -1   0 565.451  16.079   2
   4  -1   0 563.899  19.515   1
   4  -1   0 580.960  17.869   4
  -4   1   0 610.723  15.264   2
   4   1   0 556.294  19.004   1
  -4   1   0 560.870  20.408   3
   4   1   0 558.560  17.818   4
   5  -1   0 33.1668  5.8014   1
   5  -1   0 28.8359  4.5767   4
  -5  -1   0 24.6795  3.4544   2
  -5  -1   0 22.1891  4.7818   3
   5   1   0 21.3753  4.5420   1
  -5   1   0 23.8031  3.1410   2
   5   1   0 25.5346  4.3119   4
  -5   1   0 19.2483  4.5151   3
   6  -1   0 203.733  13.458   1
  -6  -1   0 236.804  14.749   3
   6  -1   0 240.085  12.211   4
  -6  -1   0 262.767  10.734   2
   6   1   0 240.276  12.447   4
   6   1   0 256.403  14.481   1
  -6   1   0 238.030  14.878   3
  -6   1   0 241.092   9.570   2
   7  -1   0 2.36087 2.89992   1
  -7  -1   0 4.64510 3.68982   3
   7  -1   0 6.29229 2.38122   4
  -7  -1   0 5.20157 1.70749   2
   7   1   0 0.54902 1.98113   4
  -7   1   0 3.91990 3.36534   3
  -7   1   0 2.07870 1.13433   2
   7   1   0 4.10358 2.95715   1
   8  -1   0 168.974  14.340   1
   8  -1   0 173.923  11.630   4
  -8  -1   0 164.743  14.315   3
   8   1   0 130.355  14.707   1
  -8   1   0 172.297  14.515   3
   8   1   0 165.502  11.579   4
  -9  -1   0 7.30114 4.74143   3
   9  -1   0 6.52826 4.57788   1
   9  -1   0 8.82603 3.29637   4
   9   1   0 9.36823 3.52336   4
  -9   1   0 5.19688 4.25225   3
   9   1   0 8.17433 4.84407   1
  10  -1   0 243.604  19.647   1
 -10  -1   0 220.268  18.960   3
  10   1   0 236.471  19.243   1
 -10   1   0 226.126  19.247   3
 -11  -1   0 3.86448 5.05925   3
  11  -1   0 2.24892 4.73311   1
 -11   1   0 2.41470 4.84799   3
  11   1   0 1.04003 5.32900   1
 -11   1   0 0.06399 0.91387   9
 -12  -1   0 139.775   9.695   9
  12  -1   0 138.958   9.096   5
 -12  -1   0 117.789   7.529   8
  12  -1   0 141.725  19.792   1
 -12  -1   0 129.867  19.043   3
  12   1   0 138.334   8.877   5
 -12   1   0 138.507   9.753   9
 -12   1   0 128.715  19.430   3
  12   1   0 132.250  19.016   1
  13  -1   0 51.7935  7.1884   5
 -13  -1   0 43.0930  3.7418   8
 -13  -1   0 40.6420  6.5134   9
 -13   1   0 51.6879  7.8514   9
  13   1   0 35.8952  5.6504   5
  14  -1   0 50.0036  7.8265   5
 -14  -1   0 40.9682  3.8451   8
 -14  -1   0 49.0387  8.2847   9
  14   1   0 52.4448  7.5912   5
 -14   1   0 39.5944  7.3495   9
 -15  -1   0 1.55325 2.58224   9
  15  -1   0 2.53230 2.79520   5
  15   1   0 4.98387 2.62969   5
 -15   1   0 4.79283 3.09111   9
  16  -1   0 2.91238 2.85439   5
 -16  -1   0 -0.6589  2.5129   9
 -16   1   0 1.58285 3.26214   9
  16   1   0 5.14899 2.42784   5
  17  -1   0 4.05570 3.24566   5
 -17  -1   0 3.92040 3.36165   9
  17   1   0 6.64869 2.88363   5
 -17   1   0 8.30086 4.24272   9
 -18  -1   0 30.2860  7.3619   9
  18  -1   0 35.3738  6.8631   5
 -18   1   0 33.6227  7.9577   9
  18   1   0 35.1973  6.1672   5
 -19  -1   0 1.24242 2.13309   9
  19  -1   0 -0.8009  2.3615   5
  19   1   0 1.05052 1.78778   5
 -19   1   0 4.15802 2.36619   9
 -20  -1   0 3.32201 2.12889   9
  20  -1   0 -0.4674  1.7757   5
 -20   1   0 1.65308 2.08306   9
 -21  -1   0 -1.5588  1.6369   9
 -21   1   0 -1.4904  1.7108   9
   0  -2   0 176.115   5.427   1
   0  -2   0 171.467   4.708   3
   0  -2   0 189.280   5.961   2
   0   2   0 175.447   5.930   4
   0   2   0 182.422   4.734   3
   1  -2   0 1731.04   36.14   1
  -1  -2   0 1751.55   35.85   3
   1  -2   0 1755.64   34.94   2
  -1  -2   0 1714.48   36.49   2
   1   2   0 1736.40   35.72   3
  -1   2   0 1835.54   35.02   2
  -1   2   0 1673.26   35.77   4
   1   2   0 1666.46   34.65   1
  -1   2   0 1620.22   36.15   3
   1   2   0 1865.53   36.90   4
   2  -2   0 386.115   9.905   2
  -2  -2   0 401.696  12.615   3
  -2  -2   0 374.170  11.514   2
   2  -2   0 399.200  10.019   2
   2  -2   0 400.133  12.987   1
   2  -2   0 413.406  11.943   4
   2   2   0 388.808  12.143   4
  -2   2   0 399.409  12.804   3
   2   2   0 384.406  11.526   1
  -3  -2   0 925.789  26.203   3
   3  -2   0 960.888  21.462   2
   3  -2   0 995.374  24.630   4
   3  -2   0 961.715  26.460   1
  -3  -2   0 958.619  23.748   2
   3   2   0 940.831  24.546   1
   3   2   0 977.022  24.971   4
  -3   2   0 981.250  26.864   3
  -4  -2   0 426.963  13.925   2
   4  -2   0 436.329  17.189   1
  -4  -2   0 443.521  17.327   3
   4  -2   0 424.365  14.974   4
   4   2   0 440.435  16.022   1
   4   2   0 428.662  15.308   4
  -4   2   0 428.265  17.231   3
  -4   2   0 451.390  12.326   2
   5  -2   0 1314.07   34.56   4
  -5  -2   0 1311.13   38.42   3
  -5  -2   0 1297.40   32.47   2
   5  -2   0 1290.03   37.78   1
   5   2   0 1291.59   34.73   4
  -5   2   0 1365.34   30.18   2
   5   2   0 1323.78   36.46   1
  -5   2   0 1264.80   38.21   3
  -6  -2   0 1510.87   44.34   3
   6  -2   0 1453.03   43.80   1
   6  -2   0 1495.87   39.69   4
  -6  -2   0 1522.24   37.19   2
   6   2   0 1477.46   40.05   4
  -6   2   0 1506.55   34.25   2
   6   2   0 1450.85   41.82   1
  -6   2   0 1419.14   43.94   3
  -7  -2   0 27.4186  6.8365   3
   7  -2   0 31.2571  5.5272   4
   7  -2   0 27.1793  6.6618   1
  -7  -2   0 25.9702  4.2994   2
   7   2   0 21.7623  4.5924   4
   7   2   0 23.6673  6.0333   1
  -7   2   0 22.6942  5.9438   3
  -8  -2   0 144.040  15.988   3
   8  -2   0 176.584  11.842   4
  -8  -2   0 183.416  10.028   2
   8  -2   0 171.486  14.329   1
   8   2   0 153.426  11.464   4
  -8   2   0 178.775  14.861   3
   8   2   0 151.885  13.027   1
  -9  -2   0 15.7727  6.3747   3
   9  -2   0 19.2207  4.7764   4
   9  -2   0 12.4531  5.8744   1
   9   2   0 19.5481  6.9837   1
   9   2   0 19.0818  5.0073   4
  -9   2   0 14.6767  5.8814   3
 -10  -2   0 457.507  27.626   3
  10  -2   0 474.609  28.099   1
 -10   2   0 506.598  29.197   3
  10   2   0 447.365  26.692   1
 -11  -2   0 5.93631 5.57885   3
  11  -2   0 1.62097 4.55746   1
 -11   2   0 -2.7653  4.2414   3
 -11   2   0 -0.4444  0.9625   9
  11   2   0 3.09319 5.01841   1
 -12  -2   0 3.50911 0.99974   9
 -12  -2   0 1.53746 0.97530   8
 -12  -2   0 -2.2532  3.8778   3
  12  -2   0 0.82562 1.20740   5
  12  -2   0 2.61665 5.02606   1
  12   2   0 1.71741 1.10738   5
 -12   2   0 2.14305 0.95159   9
  12   2   0 6.27345 5.87045   1
 -12   2   0 -0.6066  4.3569   3
 -13  -2   0 27.0537  5.1606   9
  13  -2   0 31.6006  5.1313   5
 -13  -2   0 32.9517  3.1960   8
  13   2   0 35.4013  5.3334   5
 -13   2   0 33.3692  6.1111   9
  14  -2   0 2.43056 2.01760   5
 -14  -2   0 3.55496 1.15718   8
 -14  -2   0 3.81127 1.98860   9
  14   2   0 3.66030 1.73574   5
 -14   2   0 3.23729 2.19514   9
  15  -2   0 5.12667 2.77409   5
 -15  -2   0 -0.6494  2.0067   9
 -15  -2   0 -0.4447  1.3154   8
 -15   2   0 3.47091 3.58040   9
  15   2   0 4.78646 1.94967   5
  16  -2   0 22.2127  5.6113   5
 -16  -2   0 18.7064  5.6979   9
  16   2   0 28.2971  5.5485   5
 -16   2   0 26.1531  6.9963   9
  17  -2   0 0.09419 2.71340   5
 -17  -2   0 -0.7082  2.2916   9
  17   2   0 1.38585 2.09574   5
 -17   2   0 2.68708 3.42313   9
 -18  -2   0 -0.0078  2.6707   9
  18  -2   0 -0.3531  2.4386   5
  18   2   0 -3.1617  1.7861   5
 -18   2   0 2.07366 2.90803   9
 -19  -2   0 -2.2636  2.1663   9
  19  -2   0 -0.2354  2.1229   5
 -19   2   0 -0.5666  2.2398   9
 -20  -2   0 5.57272 2.21302   9
  20  -2   0 9.16750 2.34813   5
 -20   2   0 8.96286 3.17236   9
 -21  -2   0 4.09626 1.64707   9
 -21   2   0 1.30098 1.80461   9
   0  -3   0 -3.9360  0.5029   2
   0  -3   0 -3.3684  0.4590   1
   0  -3   0 -3.7826  0.2108   3
   0   3   0 -3.7826  0.4972   4
   0   3   0 -0.4063  0.7079   3
   1  -3   0 68.5698  4.1458   1
   1  -3   0 77.1129  3.8358   2
  -1  -3   0 65.6076  3.1143   3
  -1  -3   0 72.3583  4.2662   2
  -1  -3   0 68.7298  3.4530   3
  -1   3   0 71.5759  4.1346   4
  -1   3   0 67.9187  3.6775   3
   1   3   0 72.7344  3.7398   1
   1   3   0 64.3450  4.2372   4
   2  -3   0 83.5257  3.9874   2
  -2  -3   0 79.8299  5.0273   2
   2  -3   0 73.4441  5.1906   1
  -2  -3   0 74.3000  4.7470   3
   2   3   0 72.8496  5.2489   4
   2   3   0 77.6115  4.4951   1
  -2   3   0 74.1613  4.9675   3
  -2   3   0 81.7545  5.0128   4
   3  -3   0 97.3517  4.4724   2
  -3  -3   0 97.3791  6.4366   3
  -3  -3   0 100.485   5.958   2
   3  -3   0 96.1046  6.7491   1
   3   3   0 97.8520  6.2940   4
  -3   3   0 96.9527  6.6495   3
  -3   3   0 101.848   6.186   4
   3   3   0 96.6243  5.8828   1
   4  -3   0 489.180  18.881   1
   4  -3   0 477.815  16.567   4
  -4  -3   0 442.676  17.713   3
  -4  -3   0 489.648  16.052   2
   4  -3   0 496.597  13.366   2
   4   3   0 492.471  17.200   4
  -4   3   0 523.077  19.096   3
   4   3   0 476.139  16.839   1
   5  -3   0 6.11161 2.95494   1
   5  -3   0 5.84459 2.26046   4
   5  -3   0 6.03367 1.62417   2
  -5  -3   0 5.30731 1.99612   2
  -5  -3   0 5.49060 2.50220   3
   5   3   0 5.09644 2.30665   1
  -5   3   0 4.52745 2.58014   3
   5   3   0 3.62041 2.07041   4
  -6  -3   0 25.6572  5.9131   3
   6  -3   0 32.9873  3.7183   2
  -6  -3   0 29.4199  4.5877   2
   6  -3   0 35.0652  5.5474   4
   6  -3   0 32.6880  6.6550   1
   6   3   0 28.5682  5.7119   1
   6   3   0 34.5666  5.5674   4
  -6   3   0 27.6140  6.0055   3
  -7  -3   0 72.7192 10.4598   3
   7  -3   0 78.1533 10.9578   1
   7  -3   0 84.4358  9.1993   4
  -7  -3   0 92.2305  7.1218   2
   7   3   0 82.2679  9.3916   4
   7   3   0 90.0940 11.0471   1
  -7   3   0 106.185  12.663   3
   8  -3   0 377.411  22.274   1
  -8  -3   0 375.801  22.046   3
  -8  -3   0 374.041  16.158   2
   8  -3   0 367.076  18.081   4
   8   3   0 365.450  20.597   1
   8   3   0 381.348  18.960   4
  -8   3   0 390.107  22.418   3
  -9  -3   0 13.9626  6.2414   3
   9  -3   0 23.7990  5.4236   4
   9  -3   0 22.2746  7.0743   1
  -9   3   0 29.6147  7.9000   3
   9   3   0 36.8457  7.1337   4
   9   3   0 21.5119  6.7145   1
  10  -3   0 38.2048  9.7817   1
 -10  -3   0 45.0163 10.2799   3
  10   3   0 62.5277 11.7670   1
 -10   3   0 50.7672 10.7359   3
  11  -3   0 41.2920 10.6902   1
  11  -3   0 44.3672  3.9062   5
 -11  -3   0 42.1082 10.7497   3
  11   3   0 62.1965 12.6783   1
 -11   3   0 45.2327  4.4795   9
 -11   3   0 49.7891 11.4035   3
  12  -3   0 118.136  18.502   1
 -12  -3   0 143.993  10.036   9
  12  -3   0 149.309   9.608   5
 -12  -3   0 129.417  19.144   3
 -12  -3   0 141.872   8.581   8
  12   3   0 158.813  20.693   1
 -12   3   0 137.732  19.862   3
 -12   3   0 151.650  10.457   9
  12   3   0 154.502   9.210   5
 -13  -3   0 21.5806  3.1559   8
  13  -3   0 27.2630  5.0964   5
 -13  -3   0 27.8929  4.7506   9
  13   3   0 26.3428  4.4028   5
 -13   3   0 23.7477  4.8419   9
  14  -3   0 44.5901  7.5065   5
 -14  -3   0 55.6044  5.2075   8
 -14  -3   0 48.0012  8.0099   9
 -14   3   0 55.6242  9.2238   9
  14   3   0 52.6093  7.5182   5
 -15  -3   0 11.4076  1.8806   8
 -15  -3   0 9.16616 3.68790   9
  15  -3   0 11.5676  4.0862   5
 -15   3   0 8.09712 4.35110   9
  15   3   0 8.13020 2.94730   5
 -16  -3   0 3.86898 1.36059   8
  16  -3   0 -0.2964  2.4386   5
 -16  -3   0 1.07379 2.62993   9
 -16   3   0 1.19522 3.23312   9
  16   3   0 3.76090 2.18430   5
  17  -3   0 2.56582 2.98057   5
 -17  -3   0 1.67644 2.83742   9
 -17   3   0 1.11061 3.10096   9
  17   3   0 1.58468 2.79202   5
 -18  -3   0 31.1267  6.9834   9
  18  -3   0 35.9989  7.4872   5
 -18   3   0 32.0997  7.6570   9
  19  -3   0 3.45992 2.40577   5
 -19  -3   0 2.77014 1.99040   9
 -19   3   0 1.46167 2.74667   9
 -20  -3   0 0.62821 1.70665   9
  20  -3   0 5.50448 2.04243   5
 -20   3   0 2.48059 2.09481   9
 -21   3   0 1.66252 1.51926   9
   0  -4   0 128.816   4.772   3
   0  -4   0 127.745   6.392   2
   0  -4   0 134.917   5.943   1
   0   4   0 142.970   4.896   3
   1  -4   0 1184.81   28.64   1
  -1  -4   0 1201.48   27.12   1
   1  -4   0 1253.28   28.24   2
  -1  -4   0 1142.05   26.63   3
  -1   4   0 1179.66   28.78   4
  -1   4   0 1355.09   27.98   3
   1   4   0 1217.59   29.88   4
  -2  -4   0 232.401   9.888   2
   2  -4   0 231.606   8.125   2
   2  -4   0 215.511   9.790   1
  -2  -4   0 218.858   8.786   3
   2   4   0 210.564  10.150   4
   2   4   0 224.055   8.525   1
  -2   4   0 239.727   9.671   3
  -2   4   0 224.034   9.331   4
  -3  -4   0 167.575   8.769   3
   3  -4   0 202.347  10.358   1
  -3  -4   0 157.212   8.399   2
   3  -4   0 185.674   7.011   2
   3   4   0 180.126   8.331   1
  -3   4   0 171.523   9.247   3
  -3   4   0 168.652   8.641   4
   3   4   0 170.651   9.312   4
  -4  -4   0 1785.92   43.40   2
   4  -4   0 1845.54   39.17   2
   4  -4   0 1711.46   46.15   1
  -4  -4   0 1808.53   45.89   3
  -4   4   0 1888.26   46.90   3
   4   4   0 1879.61   45.46   4
   4   4   0 1792.98   43.25   1
  -4   4   0 1779.76   43.91   4
  -5  -4   0 190.962  11.972   3
   5  -4   0 193.580  12.533   1
   5  -4   0 214.132   8.136   2
  -5  -4   0 210.733  10.646   2
  -5   4   0 197.187  12.373   3
   5   4   0 216.811  11.751   1
  -5   4   0 207.989  11.274   4
   5   4   0 226.409  11.985   4
   6  -4   0 705.180  18.410   2
   6  -4   0 709.957  27.827   1
  -6  -4   0 652.667  22.399   2
  -6  -4   0 630.406  26.025   3
  -6   4   0 706.340  27.537   3
   6   4   0 680.664  24.576   4
   6   4   0 656.979  24.594   1
   7  -4   0 57.6168  9.4994   1
  -7  -4   0 68.7063 10.0768   3
  -7  -4   0 71.4772  8.1334   2
  -7   4   0 72.8698 10.4958   3
   7   4   0 72.0518  9.2034   4
   7   4   0 74.3585 10.0412   1
  -8  -4   0 30.0274  5.5711   2
  -8  -4   0 23.2550  7.0920   3
   8  -4   0 23.3741  6.9569   1
   8   4   0 24.8370  5.8398   4
   8   4   0 24.9981  6.7224   1
  -8   4   0 22.1247  6.4671   3
   9  -4   0 62.2974 11.6608   1
  -9  -4   0 50.9164 10.2299   3
  -9   4   0 64.2776 11.6702   3
   9   4   0 69.7800 11.3664   1
   9   4   0 68.5567  9.9252   4
  -9   4   0 57.7511  9.2695   4
  10  -4   0 410.265  26.848   1
 -10  -4   0 435.715  26.530   3
 -10   4   0 411.105  26.506   3
  10   4   0 412.366  24.909   1
  11  -4   0 12.6582  1.3610   5
  11  -4   0 8.38479 6.20728   1
 -11  -4   0 5.65112 5.65735   3
  11   4   0 14.1432  6.6864   1
 -11   4   0 13.9911  1.9103   9
 -11   4   0 22.7498  7.6339   3
 -12  -4   0 -0.3276  1.1229   9
  12  -4   0 4.62766 1.52823   5
  12  -4   0 -0.2431  4.4263   1
 -12  -4   0 3.55494 4.39406   3
 -12  -4   0 3.26255 0.96693   8
  12   4   0 -1.2755  5.1109   1
 -12   4   0 4.12569 4.65049   3
 -12   4   0 1.75180 1.01234   9
  12   4   0 -0.8430  1.2459   5
 -13  -4   0 -2.3357  1.0609   8
 -13  -4   0 1.60345 1.31087   9
  13  -4   0 0.31696 1.54909   5
 -13   4   0 -1.1480  1.0780   9
  13   4   0 -2.1551  1.3179   5
  14  -4   0 68.5337  7.3153   5
 -14  -4   0 61.5283  5.6475   8
 -14  -4   0 66.9719  7.4353   9
 -14   4   0 61.5544  9.3573   9
  14   4   0 53.6341  5.5449   5
  15  -4   0 2.59513 2.50042   5
 -15  -4   0 3.77461 1.29403   8
 -15  -4   0 1.85580 2.19176   9
 -15   4   0 -0.5964  1.8251   9
  15   4   0 -1.6258  1.5037   5
  16  -4   0 6.07389 3.29156   5
 -16  -4   0 5.45519 1.55260   8
 -16  -4   0 2.00583 2.42023   9
  16   4   0 10.4459  2.0060   5
 -16   4   0 3.92728 3.83121   9
 -17  -4   0 -0.6460  2.0504   9
  17  -4   0 5.62713 3.86108   5
 -17  -4   0 3.48152 1.49398   8
 -17   4   0 2.55208 3.20692   9
 -18  -4   0 0.92429 2.36232   9
  18  -4   0 1.45833 3.36147   5
 -18   4   0 2.18267 2.97508   9
  19  -4   0 11.2107  3.4904   5
 -19  -4   0 8.45665 3.05616   9
 -19   4   0 15.2451  4.5903   9
  20  -4   0 6.73133 2.12961   5
 -20  -4   0 13.6964  3.2965   9
 -20   4   0 13.4862  3.5601   9
 -21   4   0 -1.1910  1.5351   9
   0  -5   0 0.99772 0.89975   2
   0  -5   0 0.90892 0.68812   1
   0   5   0 1.31662 0.98266   4
   0   5   0 0.80651 0.48132   3
  -1  -5   0 8.80292 1.92160   1
  -1  -5   0 6.73244 2.15811   2
   1  -5   0 7.79646 2.03560   2
   1  -5   0 6.33222 1.93449   1
   1   5   0 6.75324 2.20073   4
  -1   5   0 6.39718 1.54758   3
  -1   5   0 9.26820 2.31634   4
   2  -5   0 167.231   7.337   2
  -2  -5   0 158.029   7.265   3
  -2  -5   0 151.646   8.510   2
   2  -5   0 153.381   8.495   1
  -2   5   0 166.850   8.354   4
   2   5   0 160.039   8.975   4
   2   5   0 152.570   7.191   1
  -2   5   0 128.676   7.089   3
  -3  -5   0 86.1852  6.1412   3
   3  -5   0 95.3430  5.2107   2
   3  -5   0 75.5348  6.4697   1
  -3  -5   0 87.2362  6.5470   2
   3   5   0 82.8204  6.9713   4
  -3   5   0 91.0576  6.5956   3
  -3   5   0 83.1264  6.1813   4
   3   5   0 80.1377  5.5797   1
  -4  -5   0 340.119  14.642   2
   4  -5   0 351.040  16.435   1
  -4  -5   0 339.834  15.083   3
   4  -5   0 380.720  12.048   2
  -4   5   0 407.278  17.054   3
   4   5   0 370.432  16.051   4
   4   5   0 360.958  14.398   1
  -4   5   0 374.749  15.143   4
  -5  -5   0 54.3631  7.5044   3
   5  -5   0 68.5071  4.3928   2
  -5  -5   0 53.1845  6.6596   2
   5  -5   0 49.8899  7.8906   1
   5   5   0 54.1952  6.8242   1
   5   5   0 63.1239  7.9107   4
  -5   5   0 66.1651  7.6321   4
  -5   5   0 58.5841  8.1070   3
  -6  -5   0 354.744  15.939   2
   6  -5   0 360.890  12.009   2
  -6  -5   0 345.899  18.254   3
   6  -5   0 378.116  19.890   1
  -6   5   0 388.647  17.349   4
   6   5   0 354.797  17.242   4
   6   5   0 341.511  16.854   1
  -6   5   0 390.825  19.729   3
   7  -5   0 847.871  33.787   1
  -7  -5   0 781.108  31.390   3
  -7  -5   0 830.555  27.684   2
   7   5   0 813.364  29.689   4
   7   5   0 816.597  30.232   1
  -7   5   0 773.651  28.314   4
  -7   5   0 822.524  32.829   3
  -8  -5   0 207.603  16.141   3
  -8  -5   0 209.175  12.820   2
   8  -5   0 209.470  16.769   1
   8   5   0 204.306  15.112   1
   8   5   0 214.692  14.477   4
  -8   5   0 194.094  16.002   3
  -8   5   0 221.550  14.374   4
  -9  -5   0 163.912  18.073   3
   9  -5   0 138.974  16.926   1
   9   5   0 182.003  15.377   1
  -9   5   0 199.646  17.030   3
   9   5   0 183.047  13.823   4
  -9   5   0 154.022  12.622   4
 -10  -5   0 52.9187 11.2330   3
  10  -5   0 34.3292  9.5318   1
 -10   5   0 49.2405 10.8241   3
  10   5   0 43.3725  9.4650   1
 -11  -5   0 3.56822 5.02094   3
  11  -5   0 -2.7687  3.9889   1
  11  -5   0 4.04203 0.99737   5
 -11  -5   0 -0.7075  0.8244   8
  11   5   0 0.43890 4.65710   1
 -11   5   0 0.83587 3.14131   3
 -11   5   0 1.55161 0.89263   9
  12  -5   0 22.9420  4.2850   5
 -12  -5   0 12.1592  6.8285   3
 -12  -5   0 18.6154  2.6649   8
 -12  -5   0 23.0001  3.9016   9
  12   5   0 15.6746  1.9859   5
 -12   5   0 17.0546  2.8081   9
 -12   5   0 17.9867  2.0028  10
  12   5   0 26.8679  9.2092   1
  13  -5   0 0.35275 1.35530   5
 -13  -5   0 0.74223 1.06083   8
 -13  -5   0 0.45737 1.29096   9
 -13   5   0 3.13667 1.19281   9
  13   5   0 -1.1257  1.2963   5
  14  -5   0 117.726  10.311   5
 -14  -5   0 120.726  10.463   9
 -14  -5   0 125.602   9.319   8
 -14   5   0 113.763  10.607   9
  14   5   0 123.328   8.785   5
 -15  -5   0 1.04221 1.30097   8
  15  -5   0 1.38493 2.51833   5
 -15  -5   0 1.58760 2.18471   9
 -15   5   0 -0.5401  2.3217   9
 -16  -5   0 3.20852 2.27447   9
 -16  -5   0 1.90618 1.63004   8
  16  -5   0 -1.3710  2.6526   5
 -16   5   0 -1.3790  2.2274   9
 -17  -5   0 1.98069 1.57529   8
  17  -5   0 5.36198 3.54915   5
 -17  -5   0 6.71519 2.97306   9
 -17   5   0 2.18230 3.04077   9
 -18  -5   0 13.4098  2.5779   8
 -18  -5   0 14.0750  4.0593   9
  18  -5   0 15.9537  5.1329   5
 -18   5   0 17.0025  5.7530   9
 -19  -5   0 -0.6584  1.6704   9
  19  -5   0 -0.0991  2.3827   5
 -19   5   0 -0.5063  2.0413   9
 -20  -5   0 32.8037  5.0695   9
  20  -5   0 24.9227  4.8189   5
 -20   5   0 22.7047  5.5652   9
   0  -6   0 2878.68   60.15   1
   0  -6   0 3052.24   63.49   2
   0   6   0 2576.70   62.34   4
   0   6   0 2895.33   58.01   3
  -1  -6   0 92.5937  5.5666   1
   1  -6   0 105.977   6.633   1
   1  -6   0 110.530   6.711   2
  -1  -6   0 75.5567  6.1290   2
   1   6   0 105.360   4.783   3
   1   6   0 99.9728  7.1667   4
  -1   6   0 105.017   6.922   4
  -1   6   0 89.2062  5.0479   3
   2  -6   0 202.683   8.986   2
  -2  -6   0 206.567  10.667   2
   2  -6   0 161.081   9.358   1
  -2  -6   0 185.017   8.136   3
  -2   6   0 155.927   8.146   3
   2   6   0 182.734  10.255   4
  -2   6   0 194.045   9.801   4
   2   6   0 188.859   8.560   1
  -3  -6   0 63.8043  5.2613   3
  -3  -6   0 56.7178  6.7372   2
   3  -6   0 62.6023  7.5240   1
   3  -6   0 56.2602  4.4769   2
   3   6   0 74.8935  8.4535   4
  -3   6   0 69.5422  5.7910   3
  -3   6   0 55.6292  6.4888   4
   3   6   0 59.6813  5.0238   1
   4  -6   0 2262.35   47.41   2
  -4  -6   0 2154.96   52.32   3
   4  -6   0 2039.77   53.74   1
  -4  -6   0 2039.28   51.95   2
  -4   6   0 2161.93   53.81   3
   4   6   0 2066.66   49.59   1
  -4   6   0 2116.56   51.43   4
   4   6   0 2122.82   53.99   4
  -5  -6   0 13.7445  3.6435   3
   5  -6   0 13.4349  4.2585   1
   5  -6   0 12.0796  2.4802   2
  -5  -6   0 9.21871 3.03375   2
   5   6   0 7.83308 2.92975   4
  -5   6   0 11.7923  3.3454   4
  -5   6   0 10.9644  3.3822   3
   5   6   0 11.5280  3.2967   1
  -6  -6   0 392.514  19.650   3
   6  -6   0 397.743  13.270   2
  -6  -6   0 428.349  18.348   2
   6  -6   0 394.981  20.821   1
   6   6   0 396.953  19.288   4
  -6   6   0 392.102  17.978   4
   6   6   0 401.965  18.442   1
  -6   6   0 409.547  20.370   3
  -7  -6   0 90.7458 11.7332   3
   7  -6   0 102.508  13.409   1
  -7  -6   0 106.898   9.073   2
   7   6   0 97.2893 11.4491   4
   7   6   0 107.480  12.101   1
  -7   6   0 96.4486 10.9411   4
  -7   6   0 84.8775 11.6301   3
   8  -6   0 7.66435 4.31067   1
  -8  -6   0 13.6113  5.6850   3
  -8  -6   0 14.1512  4.3284   2
   8   6   0 14.9912  4.8960   4
   8   6   0 16.0672  5.5603   1
  -8   6   0 17.2432  5.2570   4
  -8   6   0 15.3755  5.5348   3
   9  -6   0 47.4543 10.8491   1
  -9  -6   0 37.4419  8.9861   3
   9   6   0 42.1634  8.9575   1
  -9   6   0 44.8419  8.2035   4
  -9   6   0 49.4864 10.2194   3
   9   6   0 47.6419  8.6130   4
  10  -6   0 206.303  22.522   1
 -10  -6   0 223.284  19.062   3
 -10   6   0 217.656  22.930   3
  10   6   0 218.811  18.020   1
 -11  -6   0 2.21744 0.85731   8
 -11  -6   0 1.23881 4.77764   3
  11  -6   0 7.30294 1.09168   5
  11  -6   0 4.39917 5.32991   1
 -11   6   0 3.61590 0.99114   9
  11   6   0 7.32896 4.97019   1
 -11   6   0 8.14360 4.42055   3
 -12  -6   0 4.20416 1.07632   8
 -12  -6   0 10.8630  2.1171   9
 -12  -6   0 9.13428 5.26561   3
  12  -6   0 5.28229 1.17935   5
  12   6   0 1.90152 4.21717   1
 -12   6   0 9.07468 1.59181  10
 -12   6   0 7.08842 1.46361   9
 -13  -6   0 0.66931 1.06596   8
 -13  -6   0 4.55756 1.41204   9
  13  -6   0 3.78239 1.73159   5
 -13   6   0 2.13925 1.11735   9
 -13   6   0 5.55019 1.29024  10
 -14  -6   0 58.0663  6.6455   9
 -14  -6   0 58.1787  6.2759   8
  14  -6   0 68.9409  9.8147   5
 -14   6   0 52.5991  8.6768   9
 -15  -6   0 10.3471  3.0798   9
 -15  -6   0 7.87512 2.33471   8
  15  -6   0 5.80712 3.17200   5
 -15   6   0 3.52787 2.83302   9
 -16  -6   0 27.5460  5.2906   8
 -16  -6   0 19.9991  4.8397   9
  16  -6   0 24.2456  6.3829   5
 -16   6   0 28.3988  7.3087   9
 -17  -6   0 4.98386 1.69813   8
 -17  -6   0 2.92673 2.34017   9
  17  -6   0 -0.4131  2.6812   5
 -17   6   0 -4.4842  2.1541   9
  18  -6   0 8.27066 3.85232   5
 -18  -6   0 3.94836 1.55667   8
 -18  -6   0 3.25661 1.85103   9
 -18   6   0 3.26726 3.14383   9
 -19  -6   0 9.39675 1.62779   8
 -19  -6   0 11.3669  2.9544   9
  19  -6   0 9.78698 3.86919   5
 -19   6   0 5.82899 3.04195   9
  20  -6   0 5.36969 2.45351   5
 -20  -6   0 3.95130 1.66867   9
 -20   6   0 2.09886 1.86427   9
   0  -7   0 0.48886 0.83390   1
   0  -7   0 -1.8527  0.7454   2
   0   7   0 0.81773 0.66507   3
   0   7   0 0.61599 1.32809   4
   1  -7   0 193.868   9.971   2
  -1  -7   0 180.624  10.239   2
  -1  -7   0 183.630   8.685   1
   1  -7   0 152.202   8.858   1
  -1   7   0 191.762   8.043   3
  -1   7   0 184.379  10.149   4
   1   7   0 187.122   7.129   3
  -2  -7   0 2468.93   58.61   2
   2  -7   0 2458.13   56.97   1
  -2  -7   0 2413.90   53.04   3
   2  -7   0 2323.94   54.68   2
   2   7   0 2342.12   58.37   4
   2   7   0 2448.50   53.63   1
  -2   7   0 2561.88   54.72   3
  -2   7   0 2432.23   57.01   4
  -3  -7   0 163.054  10.529   2
   3  -7   0 176.099   8.918   2
  -3  -7   0 174.520   9.269   3
   3  -7   0 185.228  11.261   1
  -3   7   0 194.898  10.847   4
  -3   7   0 182.707  10.005   3
   3   7   0 191.078   9.546   1
   3   7   0 175.825  11.715   4
  -4  -7   0 -0.4427  1.4108   3
   4  -7   0 1.41259 1.47490   1
   4  -7   0 4.38874 1.85312   2
  -4  -7   0 4.92720 2.36955   2
   4   7   0 1.00679 1.32327   1
   4   7   0 0.36560 1.12375   4
  -4   7   0 -0.1227  1.0001   3
  -4   7   0 0.29343 1.55377   4
   5  -7   0 1.62058 1.82609   1
   5  -7   0 1.73444 1.17386   2
  -5  -7   0 1.51476 1.70869   3
  -5  -7   0 0.03694 1.47833   2
  -5   7   0 0.61977 1.78051   4
  -5   7   0 0.66904 1.82813   3
   5   7   0 0.68777 1.50487   1
   5   7   0 1.99850 1.93442   4
  -6  -7   0 338.534  18.119   3
   6  -7   0 360.031  12.957   2
   6  -7   0 342.231  19.749   1
  -6  -7   0 368.195  17.865   2
  -6   7   0 383.652  20.139   3
  -6   7   0 379.403  17.936   4
   6   7   0 349.182  17.162   1
   6   7   0 351.704  18.786   4
  -7  -7   0 1.36757 2.90677   3
   7  -7   0 -0.7518  2.2850   1
  -7  -7   0 1.06996 2.21333   2
  -7   7   0 4.56637 3.40579   3
  -7   7   0 3.74298 2.94218   4
   7   7   0 5.27251 3.02457   4
   7   7   0 0.42500 2.91383   1
   8  -7   0 201.559  16.972   1
  -8  -7   0 207.844  16.279   3
  -8  -7   0 237.513  14.839   2
  -8   7   0 225.192  14.688   4
   8   7   0 229.668  15.963   4
   8   7   0 219.205  15.752   1
  -8   7   0 242.998  18.129   3
   9  -7   0 0.98546 3.71558   1
  -9  -7   0 -0.1312  1.7652   2
  -9  -7   0 -2.0419  3.5270   3
   9   7   0 1.07826 3.59295   1
   9   7   0 0.18342 2.36208   4
  -9   7   0 2.94855 3.21241   3
  -9   7   0 0.63991 2.89730   4
 -10  -7   0 15.9849  6.6415   3
  10  -7   0 12.3508  6.5653   1
 -10   7   0 14.0376  5.3139   3
  10   7   0 16.0397  6.4378   1
 -11  -7   0 58.9273 12.6892   3
  11  -7   0 73.4306  6.0075   5
 -11  -7   0 72.2874  5.8761   8
  11  -7   0 56.8155 12.7380   1
 -11   7   0 69.7952  5.6094   9
 -11   7   0 69.1468  5.8414  10
 -11   7   0 57.9561 12.0481   3
  11   7   0 65.1489 12.3075   1
 -12  -7   0 8.01823 1.93346   8
  12  -7   0 5.76964 1.33427   5
 -12  -7   0 8.43436 1.64065   9
 -12  -7   0 4.85427 4.55237   3
 -12   7   0 5.12998 1.20394   9
 -12   7   0 5.26879 1.27651  10
  13  -7   0 31.9770  5.9652   5
 -13  -7   0 32.3171  5.2462   8
 -13  -7   0 26.5630  4.5433   9
 -13   7   0 30.0392  5.5860   9
 -13   7   0 31.5431  4.7659  10
  14  -7   0 105.156   9.884   5
 -14  -7   0 95.8305  8.8332   9
 -14  -7   0 86.4491  8.2472   8
 -14   7   0 97.2354  9.6647   9
 -15  -7   0 20.8826  4.6701   9
 -15  -7   0 16.3986  4.2649   8
  15  -7   0 21.6777  6.1801   5
 -15   7   0 20.6681  5.9526   9
 -16  -7   0 12.4392  3.4239   8
 -16  -7   0 11.8647  3.6458   9
  16  -7   0 10.8228  4.7701   5
 -16   7   0 11.1778  4.7818   9
 -17  -7   0 7.47060 2.09238   9
  17  -7   0 6.80386 4.34227   5
 -17  -7   0 3.51262 2.35165   8
 -17   7   0 6.02082 3.83711   9
 -18  -7   0 10.1802  2.5567   9
  18  -7   0 10.1926  4.6065   5
 -18  -7   0 9.31382 2.66976   8
 -18   7   0 8.65147 3.87065   9
  19  -7   0 3.15793 2.83221   5
 -19  -7   0 3.68345 1.64751   8
 -19   7   0 1.11147 1.65398   9
  20  -7   0 -0.4641  1.8401   5
 -20   7   0 2.39542 1.66291   9
   0  -8   0 728.698  23.441   2
   0  -8   0 630.748  20.496   1
   0   8   0 647.053  23.103   4
   0   8   0 658.445  17.579   3
   1  -8   0 539.246  19.374   2
  -1  -8   0 497.855  19.532   2
   1  -8   0 524.636  18.628   1
  -1  -8   0 510.380  17.190   1
   1   8   0 564.310  15.058   3
   1   8   0 461.390  19.635   4
  -1   8   0 519.736  15.895   3
  -1   8   0 535.142  20.003   4
  -2  -8   0 382.378  13.429   3
   2  -8   0 448.690  16.462   2
  -2  -8   0 405.662  17.787   2
   2  -8   0 384.946  16.716   1
   2   8   0 383.902  14.785   1
  -2   8   0 393.611  16.753   4
   2   8   0 398.865  18.138   4
  -2   8   0 385.384  14.404   3
   3  -8   0 141.815  10.195   1
  -3  -8   0 128.597   9.816   2
  -3  -8   0 148.526   8.474   3
   3  -8   0 155.937   8.990   2
  -3   8   0 163.662  10.294   4
  -3   8   0 146.014   9.041   3
   3   8   0 133.240  10.603   4
   3   8   0 138.098   8.412   1
   4  -8   0 652.640  20.487   2
  -4  -8   0 581.348  23.473   2
  -4  -8   0 639.980  22.102   3
   4  -8   0 571.151  24.277   1
  -4   8   0 625.920  23.155   4
  -4   8   0 663.347  23.661   3
   4   8   0 671.486  21.962   1
   4   8   0 579.042  25.359   4
   5  -8   0 60.5709  9.1423   1
  -5  -8   0 57.5209  8.2667   2
   5  -8   0 58.4777  6.1716   2
  -5  -8   0 61.4065  8.0486   3
   5   8   0 57.6619  7.5256   1
   5   8   0 52.9216  8.5993   4
  -5   8   0 59.6949  8.6179   3
  -5   8   0 46.3458  7.2409   4
  -6  -8   0 187.851  12.954   2
   6  -8   0 176.430  14.229   1
  -6  -8   0 207.586  13.745   3
  -6   8   0 183.500  12.475   4
  -6   8   0 168.276  12.855   3
   6   8   0 188.040  12.464   1
   6   8   0 185.725  13.873   4
  -7  -8   0 172.760  12.631   2
   7  -8   0 173.250  14.767   1
  -7  -8   0 159.456  13.170   3
  -7   8   0 158.148  13.349   3
  -7   8   0 157.216  12.068   4
   7   8   0 131.592  11.335   1
   7   8   0 164.157  13.415   4
  -8  -8   0 57.7973 10.1334   3
   8  -8   0 64.9065 11.6900   1
  -8  -8   0 54.2331  8.7410   2
  -8   8   0 62.6781 10.5931   3
  -8   8   0 61.9493  9.3643   4
   8   8   0 62.2928 10.4236   4
   8   8   0 62.8411 10.2700   1
   9  -8   0 3.30496 3.53036   1
  -9  -8   0 3.75295 2.96013   2
  -9  -8   0 0.34896 3.73124   3
  -9   8   0 1.52249 2.83556   3
   9   8   0 1.49942 3.00772   4
   9   8   0 2.32465 3.79323   1
  10  -8   0 94.0540  6.7867   5
 -10  -8   0 79.1869  6.2601   8
  10  -8   0 106.745  16.500   1
 -10  -8   0 98.5250 14.6998   3
  10   8   0 99.9709 14.3425   1
 -10   8   0 114.531  16.280   3
 -11  -8   0 0.43996 1.18167   9
 -11  -8   0 0.91870 0.97808   8
  11  -8   0 1.87953 0.97871   5
 -11  -8   0 0.19391 4.61679   3
  11  -8   0 -3.2818  4.1661   1
 -11   8   0 1.15524 0.98253   9
 -11   8   0 6.05253 1.46862  10
 -11   8   0 2.93142 4.24794   3
 -12  -8   0 13.0739  2.0533   9
 -12  -8   0 12.8154  2.9883   8
 -12  -8   0 13.8207  5.8663   3
  12  -8   0 10.1091  2.7205   5
 -12   8   0 11.8203  2.3469  10
 -12   8   0 8.34249 1.38886   9
  13  -8   0 25.6306  5.2343   5
 -13  -8   0 25.9516  4.7682   8
 -13  -8   0 35.2203  3.6228   9
 -13   8   0 31.9438  5.3468  10
 -13   8   0 35.7740  6.1868   9
  14  -8   0 71.2664 10.2665   5
 -14  -8   0 69.5039  7.6849   8
 -14  -8   0 60.1846  6.0327   9
 -14   8   0 68.2457 10.0430   9
 -14   8   0 56.4340  5.7258  10
 -15  -8   0 -0.5550  1.9075   8
 -15  -8   0 5.25532 1.59149   9
  15  -8   0 1.65801 3.09253   5
 -15   8   0 -0.7987  1.8164   9
 -16  -8   0 2.97005 1.69260   9
 -16  -8   0 1.33849 2.00942   8
  16  -8   0 5.00338 3.84172   5
 -16   8   0 -0.7445  2.2335   9
  17  -8   0 1.43160 3.51795   5
 -17  -8   0 2.50251 2.42905   8
 -17   8   0 0.42652 2.61675   9
 -18  -8   0 5.84505 2.30331   8
  18  -8   0 5.01631 3.05050   5
 -18   8   0 0.91480 2.58038   9
  19  -8   0 2.70285 2.72842   5
 -19  -8   0 0.35416 1.64860   8
 -19   8   0 2.50090 1.71274   9
 -20  -8   0 -0.1694  1.6507   8
  20  -8   0 6.82469 2.40426   5
 -20   8   0 1.84424 1.66051   9
   0  -9   0 0.33415 1.39251   2
   0  -9   0 1.70551 1.11915   1
   0   9   0 1.41801 0.72222   3
   0   9   0 -0.4004  1.2807   4
   1  -9   0 759.235  25.143   1
   1  -9   0 827.321  26.729   2
  -1  -9   0 798.636  24.081   1
  -1  -9   0 808.918  27.165   2
   1   9   0 781.963  28.006   4
  -1   9   0 715.170  26.196   4
  -1   9   0 869.053  22.553   3
   1   9   0 856.102  21.105   3
   2  -9   0 565.333  21.699   1
  -2  -9   0 566.042  17.689   3
  -2  -9   0 595.944  23.372   2
   2  -9   0 617.465  21.577   2
   2   9   0 562.624  23.442   4
  -2   9   0 598.523  19.235   3
  -2   9   0 549.990  21.818   4
  -3  -9   0 190.132   9.843   3
  -3  -9   0 194.518  12.735   2
   3  -9   0 204.909  11.039   2
   3  -9   0 194.327  12.487   1
  -3   9   0 185.269  11.880   4
   3   9   0 203.998  13.619   4
   3   9   0 181.074  10.220   1
  -3   9   0 190.487  10.627   3
  -4  -9   0 26.2141  5.6033   2
  -4  -9   0 38.7475  5.6679   3
   4  -9   0 42.3682  5.8711   2
   4  -9   0 32.8164  6.7819   1
   4   9   0 34.1944  5.3555   1
  -4   9   0 43.4243  6.4480   3
   4   9   0 27.6626  6.3563   4
  -4   9   0 29.9387  5.8611   4
  -5  -9   0 164.977  11.121   3
  -5  -9   0 170.935  12.551   2
   5  -9   0 179.053   9.855   2
   5  -9   0 159.644  13.035   1
  -5   9   0 185.080  12.506   4
  -5   9   0 172.388  12.165   3
   5   9   0 178.553  13.736   4
   5   9   0 164.096  10.757   1
  -6  -9   0 161.462  12.237   3
  -6  -9   0 143.898  11.876   2
   6  -9   0 144.529  15.977   1
   6   9   0 152.027  11.266   1
   6   9   0 151.898  12.957   4
  -6   9   0 147.205  11.602   4
  -6   9   0 145.506  12.090   3
  -7  -9   0 103.823  12.185   2
  -7  -9   0 89.5648 11.6545   3
   7  -9   0 87.7923 13.1133   1
   7   9   0 98.6022 12.8799   4
   7   9   0 110.940  12.560   1
  -7   9   0 91.9844 12.3805   3
  -7   9   0 111.548  12.638   4
  -8  -9   0 151.830  16.264   3
  -8  -9   0 192.732  14.398   2
   8  -9   0 186.344  19.969   1
  -8   9   0 197.939  16.146   3
  -8   9   0 178.181  13.793   4
   8   9   0 176.644  14.938   4
   8   9   0 161.270  13.561   1
  -9  -9   0 0.83979 2.64400   2
  -9  -9   0 1.65224 3.75336   3
   9  -9   0 3.54809 3.46089   1
  -9   9   0 1.26999 3.09855   3
   9   9   0 0.83199 3.16026   4
   9   9   0 0.43261 3.50871   1
 -10  -9   0 12.5365  5.9802   3
  10  -9   0 16.0423  6.7150   1
  10  -9   0 9.83052 1.46279   5
 -10  -9   0 13.0129  2.0462   8
 -10   9   0 12.5718  5.0918   3
  11  -9   0 6.95547 5.43740   1
  11  -9   0 10.2070  2.1104   5
 -11  -9   0 14.9868  2.8581   8
 -11   9   0 11.8368  1.9472  10
 -11   9   0 11.7351  5.9733   3
 -11   9   0 15.4178  2.1528   9
  12  -9   0 11.6610  2.9826   5
 -12  -9   0 17.2994  3.6939   8
 -12   9   0 17.4529  3.6392  10
 -12   9   0 17.3187  2.6843   9
  13  -9   0 7.39102 2.93089   5
 -13  -9   0 4.67788 1.70577   8
 -13   9   0 6.91606 1.96124  10
 -13   9   0 7.44667 2.15093   9
 -14  -9   0 -0.8508  1.7630   8
  14  -9   0 1.91272 2.51225   5
 -14   9   0 -1.6598  1.4002  10
 -14   9   0 0.69602 1.51589   9
  15  -9   0 10.6461  4.7752   5
 -15  -9   0 9.04403 3.84710   8
 -15   9   0 6.57346 1.44123  10
 -15   9   0 12.2001  4.0884   9
  16  -9   0 3.50621 3.63931   5
 -16  -9   0 6.75614 3.28110   8
 -16   9   0 8.25901 3.85875   9
 -17  -9   0 0.70156 1.94825   8
  17  -9   0 -0.9083  3.0932   5
 -17   9   0 -0.8352  2.2161   9
 -18  -9   0 -0.4674  1.7882   8
  18  -9   0 -0.1178  2.8036   5
 -18   9   0 2.64195 2.44891   9
 -19  -9   0 2.80967 1.60783   8
  19  -9   0 2.21097 2.36471   5
 -19   9   0 8.77862 3.39495   9
 -20  -9   0 17.8666  2.3585   8
  20  -9   0 8.70377 2.94107   5
 -20   9   0 10.3821  2.5427   9
   0 -10   0 5.29105 2.13016   1
   0 -10   0 3.19015 2.51390   2
   0  10   0 3.68840 2.72932   4
   0  10   0 6.24518 1.59346   3
   1 -10   0 232.607  13.489   2
  -1 -10   0 279.658  12.838   1
   1 -10   0 273.143  13.764   1
  -1 -10   0 246.299  14.248   2
   1  10   0 282.487  15.930   4
   1  10   0 273.583   9.901   3
  -1  10   0 257.897  10.648   3
  -1  10   0 237.836  14.369   4
   2 -10   0 536.188  21.094   2
  -2 -10   0 476.466  22.133   2
   2 -10   0 539.749  21.774   1
  -2 -10   0 576.514  17.660   3
  -2  10   0 569.234  18.913   3
  -2  10   0 528.856  22.253   4
   2  10   0 544.883  23.923   4
   3 -10   0 58.2647  7.4577   2
  -3 -10   0 48.5583  5.7695   3
   3 -10   0 53.0018  8.3143   1
  -3 -10   0 42.0380  7.4157   2
  -3  10   0 50.9590  7.7883   4
   3  10   0 45.3765  7.9913   4
  -3  10   0 48.1707  6.3932   3
   3  10   0 45.3473  6.2159   1
   4 -10   0 202.824  11.500   2
   4 -10   0 192.821  13.775   1
  -4 -10   0 189.953  10.889   3
  -4 -10   0 199.974  13.839   2
   4  10   0 184.455  11.054   1
  -4  10   0 198.978  11.964   3
  -4  10   0 186.318  12.894   4
   4  10   0 156.375  13.461   4
  -5 -10   0 61.5684  7.9400   3
  -5 -10   0 65.4198  9.6968   2
   5 -10   0 60.9630 10.0877   1
   5 -10   0 63.7187  7.5278   2
  -5  10   0 57.6583  8.6620   4
   5  10   0 64.6696 10.4641   4
   5  10   0 65.8947  8.2586   1
  -5  10   0 77.4333 10.1084   3
   6 -10   0 31.7723  7.6328   1
  -6 -10   0 29.1971  6.8245   2
  -6 -10   0 22.7659  5.6880   3
   6  10   0 33.2843  6.8405   1
  -6  10   0 27.2635  6.4751   3
  -6  10   0 22.0762  5.9501   4
   6  10   0 30.9679  7.4767   4
  -7 -10   0 5.99138 4.09378   3
   7 -10   0 13.8227  5.3601   1
  -7 -10   0 4.64017 3.48054   2
  -7  10   0 9.60657 4.33386   4
   7  10   0 1.16800 2.68089   4
   7  10   0 5.64535 3.68529   1
  -7  10   0 8.82280 4.24627   3
  -8 -10   0 34.4823  8.1239   3
   8 -10   0 25.4234  7.3655   1
  -8 -10   0 37.8182  8.0400   2
   8  10   0 28.9713  7.5149   1
   8  10   0 34.0280  8.1960   4
  -8  10   0 34.8867  7.5894   4
  -8  10   0 30.5554  7.6042   3
  -9 -10   0 30.1133  7.2830   2
   9 -10   0 14.8407  6.3939   1
  -9  10   0 28.8417  7.8032   3
   9  10   0 10.6088  5.1844   4
  10 -10   0 26.2198  4.0754   5
  10 -10   0 42.7797 11.4668   1
 -10 -10   0 29.0421  2.9969   8
 -10  10   0 28.3713  3.0966  10
 -10  10   0 19.5452  2.2252   9
 -10  10   0 25.0871  7.3346   3
 -11 -10   0 -1.5677  0.9117   8
  11 -10   0 -3.0707  1.0734   5
 -11  10   0 0.07486 1.03219   9
 -11  10   0 0.43152 3.16526   3
 -11  10   0 1.74429 1.00502  10
 -12 -10   0 1.92404 1.19099   8
  12 -10   0 0.59574 1.16101   5
 -12  10   0 1.34415 2.18061   9
 -12  10   0 0.34469 1.08801  10
 -13 -10   0 21.3543  4.7641   8
  13 -10   0 22.5453  5.6290   5
 -13  10   0 26.2100  5.2391   9
 -13  10   0 22.0537  4.5839  10
  14 -10   0 56.5083  9.5373   5
 -14 -10   0 66.5246  9.7705   8
 -14  10   0 62.2873  9.3608   9
 -14  10   0 55.2469  8.4677  10
  15 -10   0 26.2566  6.8688   5
 -15 -10   0 29.1383  6.7322   8
 -15  10   0 20.8512  5.1884   9
 -15  10   0 31.3130  5.9179  10
 -16 -10   0 -1.2277  2.2340   8
  16 -10   0 -1.2241  3.2827   5
 -16  10   0 0.40154 2.31728   9
  17 -10   0 0.60181 3.24126   5
 -17 -10   0 6.28410 3.07431   8
 -17  10   0 2.60738 2.65347   9
  18 -10   0 3.05458 2.85816   5
 -18 -10   0 2.59456 1.71419   8
 -18  10   0 3.72446 2.04740   9
 -19 -10   0 6.23256 2.01815   8
  19 -10   0 4.12752 2.72627   5
 -19  10   0 0.81699 1.50503   9
  20 -10   0 2.91074 1.74972   5
 -20 -10   0 4.49512 1.60033   8
 -20  10   0 3.31887 1.63138   9
   0 -11   0 -1.1425  1.0224   1
   0 -11   0 -0.9754  2.1174   2
   0  11   0 -1.3594  1.9646   4
   0  11   0 2.21448 1.10701   3
  -1 -11   0 12.6125  4.3735   2
   1 -11   0 13.6154  3.7139   1
  -1 -11   0 14.8949  3.5251   1
   1 -11   0 15.9442  4.5806   2
   1  11   0 15.0587  2.5581   3
   1  11   0 12.9678  4.3173   4
  -1  11   0 13.5230  4.7012   4
  -1  11   0 15.8478  2.9066   3
   2 -11   0 10.8139  3.6623   1
  -2 -11   0 9.22664 3.97084   2
   2 -11   0 5.63803 3.16771   2
  -2 -11   0 7.28373 2.31702   3
  -2  11   0 10.9230  4.0068   4
  -2  11   0 8.12032 2.22548   3
   2  11   0 3.33540 2.76352   4
  -3 -11   0 142.421  11.944   2
   3 -11   0 148.500  10.602   2
   3 -11   0 151.137  11.755   1
  -3 -11   0 159.580   8.931   3
  -3  11   0 152.523   9.771   3
   3  11   0 99.3276 12.1880   4
   3  11   0 150.318   9.867   1
  -3  11   0 157.666  12.030   4
  -4 -11   0 -2.0337  1.7184   2
   4 -11   0 1.75301 2.13284   2
   4 -11   0 0.35300 1.97680   1
  -4 -11   0 2.24967 1.72836   3
   4  11   0 1.84086 2.08728   1
  -4  11   0 2.76741 2.01891   3
  -4  11   0 0.20299 2.70513   4
   4  11   0 0.69531 2.08222   4
  -5 -11   0 273.653  17.462   2
   5 -11   0 275.147  18.312   1
  -5 -11   0 276.490  14.638   3
   5 -11   0 312.546  15.025   2
  -5  11   0 262.999  16.572   4
   5  11   0 270.892  14.908   1
  -5  11   0 289.187  16.220   3
   5  11   0 298.519  19.639   4
   6 -11   0 95.8530 13.8325   1
  -6 -11   0 103.772  11.591   3
  -6 -11   0 99.9047 12.5455   2
  -6  11   0 111.614  12.797   4
  -6  11   0 119.710  13.430   3
   6  11   0 99.0875 11.2118   1
   6  11   0 92.0885 13.2936   4
   7 -11   0 56.7655 10.7872   1
  -7 -11   0 46.6399  8.9715   2
  -7  11   0 52.8239  9.7160   3
   7  11   0 56.4358 10.6832   4
  -7  11   0 62.3610  9.8781   4
   7  11   0 60.0379  9.4935   1
  -8 -11   0 15.4094  5.4829   2
   8 -11   0 13.4532  5.8311   1
  -8  11   0 14.9450  5.9342   3
   8  11   0 6.58352 4.67703   4
  -8  11   0 12.3118  5.4502   4
   9 -11   0 60.3690  5.1097   5
  -9 -11   0 69.5977  5.3541   8
   9 -11   0 96.5752 15.6129   1
  -9 -11   0 92.6789 13.0280   2
  -9  11   0 100.561  14.631   3
   9  11   0 95.8275 14.0441   4
  -9  11   0 77.3594  6.5264  10
 -10 -11   0 3.45132 1.33193   8
  10 -11   0 5.87714 4.73173   1
  10 -11   0 1.74368 1.08981   5
 -10  11   0 7.48201 1.32609  10
 -10  11   0 5.05823 0.93129   9
 -10  11   0 9.14041 4.79872   3
 -11 -11   0 19.3552  3.4252   8
  11 -11   0 15.6640  2.9721   5
 -11  11   0 13.6347  2.8843  10
 -11  11   0 14.7778  1.5796   9
  12 -11   0 28.3769  5.2464   5
 -12 -11   0 23.8886  4.8054   8
 -12  11   0 21.3606  4.9148  10
 -12  11   0 19.4129  3.1723   9
  13 -11   0 21.3527  5.3812   5
 -13 -11   0 17.5773  4.7000   8
 -13  11   0 26.1398  5.6220  10
 -13  11   0 17.3221  3.5905   9
  14 -11   0 33.8970  7.4384   5
 -14 -11   0 32.5405  7.3903   8
 -14  11   0 44.1080  7.6692   9
 -14  11   0 36.0890  6.7768  10
  15 -11   0 11.0438  5.2195   5
 -15 -11   0 16.1924  5.3958   8
 -15  11   0 12.0928  3.4367  10
 -15  11   0 10.2918  3.8762   9
 -16 -11   0 3.50051 3.23736   8
  16 -11   0 2.12071 3.09945   5
 -16  11   0 4.43219 2.64920   9
 -16  11   0 3.75052 1.64092  10
  17 -11   0 9.32952 4.25224   5
 -17 -11   0 12.8368  4.8854   8
 -17  11   0 10.0584  3.3149   9
  18 -11   0 7.43597 4.10085   5
 -18 -11   0 7.57810 2.99022   8
 -18  11   0 7.58108 2.58753   9
 -19 -11   0 -1.3798  1.5557   8
  19 -11   0 4.88962 2.63812   5
 -19  11   0 0.22574 1.46810   9
 -20 -11   0 0.25711 1.56287   8
  20 -11   0 -0.0151  2.1118   5
 -20  11   0 -0.1447  1.5385   9
   0 -12   0 1.37058 2.64392   2
   0 -12   0 3.97128 1.87843   1
   0  12   0 3.70772 1.24875   3
   0  12   0 2.60534 3.03827   4
   1 -12   0 46.0421  7.0906   1
  -1 -12   0 49.5443  8.5801   2
   1 -12   0 47.5195  7.9240   2
  -1 -12   0 42.5136  6.1812   1
  -1  12   0 49.0061  4.2590   3
  -1  12   0 31.5482  6.8488   4
   1  12   0 46.7822  8.6387   4
  -2 -12   0 0.40891 2.51009   2
   2 -12   0 0.28531 2.23884   2
   2 -12   0 0.10695 1.50396   1
   2  12   0 -0.5715  2.1726   4
  -2  12   0 0.95375 1.10765   3
  -2  12   0 -0.6728  1.7935   4
   3 -12   0 19.6478  5.3045   1
   3 -12   0 26.6004  6.0546   2
  -3 -12   0 18.1820  5.5953   2
  -3  12   0 17.3756  5.2981   4
   3  12   0 19.4881  4.3838   1
   3  12   0 20.8945  6.2506   4
  -3  12   0 20.3231  4.0787   3
   4 -12   0 88.7825 10.2810   2
   4 -12   0 95.8142 12.4968   1
  -4 -12   0 64.8299  9.9712   2
   4  12   0 91.1208 13.1347   4
  -4  12   0 87.5353 11.6308   4
  -4  12   0 77.8697  9.3122   3
   4  12   0 75.6592  8.9710   1
   5 -12   0 177.509  18.043   1
   5 -12   0 168.801  11.611   2
  -5 -12   0 171.439  14.217   2
   5  12   0 171.993  12.014   1
   5  12   0 215.570  17.147   4
  -5  12   0 170.019  13.754   4
  -5  12   0 156.441  12.083   3
  -6 -12   0 1.45260 2.90531   2
   6 -12   0 0.97468 3.07064   1
  -6  12   0 4.57125 3.18034   3
   6  12   0 6.26496 3.86183   1
   6  12   0 10.2041  4.9449   4
  -6  12   0 5.64271 4.00498   4
   7 -12   0 287.668  21.213   1
  -7 -12   0 277.273  19.156   2
  -7  12   0 282.026  18.518   3
   7  12   0 318.296  21.647   4
  -7  12   0 254.946  17.710   4
  -8 -12   0 -0.9067  2.6705   2
   8 -12   0 -1.8176  2.3223   1
   8  12   0 0.83684 3.34870   4
  -8  12   0 1.17790 3.02671   3
  -8  12   0 -3.1719  2.6660   4
  -9 -12   0 80.9893  6.0322   8
  -9 -12   0 79.3737 12.2717   2
   9 -12   0 70.9826  5.3060   5
   9 -12   0 73.4848 13.5208   1
  -9  12   0 84.4159 13.5765   3
   9  12   0 90.4897 13.9529   4
  -9  12   0 70.4203  5.8050  10
  10 -12   0 4.21198 1.13969   6
  10 -12   0 9.19818 1.99449   5
  10 -12   0 12.7456  5.7612   1
 -10 -12   0 7.89650 1.68101   8
 -10  12   0 8.80769 1.22640   9
 -10  12   0 8.44788 1.92616  10
 -10  12   0 3.93415 4.72859   3
 -11 -12   0 8.41569 2.52792   8
  11 -12   0 2.11083 1.50879   5
 -11  12   0 5.12547 1.00383   9
 -11  12   0 9.45776 2.24496  10
  12 -12   0 3.39081 1.56864   5
 -12 -12   0 6.68202 2.48442   8
 -12  12   0 2.38327 1.13021   9
 -12  12   0 5.60203 2.33051  10
  13 -12   0 29.3375  6.4447   5
 -13 -12   0 27.7459  6.4597   8
 -13  12   0 28.1294  5.0679   9
 -13  12   0 27.2667  6.0293  10
 -14 -12   0 21.0685  6.2375   8
  14 -12   0 22.9246  6.1543   5
 -14  12   0 23.3647  5.2196   9
 -14  12   0 20.8135  5.0870  10
  15 -12   0 1.43732 3.41170   5
 -15 -12   0 5.12646 3.59487   8
 -15  12   0 4.88000 2.11726  10
 -15  12   0 -0.0377  1.4652   9
 -16 -12   0 4.34320 3.35037   8
  16 -12   0 -3.2680  2.6627   5
 -16  12   0 -0.0689  1.4241   9
 -16  12   0 -0.0601  1.8309  10
 -17 -12   0 9.02368 4.14365   8
  17 -12   0 6.54384 4.13861   5
 -17  12   0 7.97947 3.11810   9
 -18 -12   0 7.94223 2.89489   8
  18 -12   0 7.96979 3.95415   5
 -18  12   0 4.40045 1.79239   9
  19 -12   0 -0.0855  2.2994   5
 -19 -12   0 0.54178 1.57947   8
 -19  12   0 0.24747 1.69734   9
   0 -13   0 0.07386 2.52000   2
   0 -13   0 1.13234 1.61080   1
   0  13   0 0.83145 2.90894   4
  -1 -13   0 13.9418  5.3465   2
   1 -13   0 17.0238  5.4953   2
   1 -13   0 18.1608  4.6968   1
  -1 -13   0 24.1530  4.9875   1
   1  13   0 23.8199  6.5584   4
  -1  13   0 16.4879  5.5851   4
   2 -13   0 21.0594  5.1937   1
  -2 -13   0 23.8557  6.4763   2
   2 -13   0 24.1490  6.2134   2
   2  13   0 14.2031  5.3393   4
  -2  13   0 20.8146  6.2698   4
  -3 -13   0 21.8538  6.3780   2
   3 -13   0 19.1480  5.2544   1
   3 -13   0 25.4609  6.1176   2
  -3  13   0 27.3946  4.8501   3
   3  13   0 19.9495  6.2816   4
   3  13   0 19.5697  4.9726   1
  -3  13   0 21.4863  6.0300   4
  -4 -13   0 29.1919  7.2754   2
   4 -13   0 23.5013  6.4768   1
   4 -13   0 20.7037  5.4294   2
   4  13   0 21.6969  5.3571   1
  -4  13   0 25.8414  6.7251   4
  -4  13   0 31.3069  5.9036   3
   4  13   0 31.9517  8.2659   4
   5 -13   0 132.803  15.686   1
  -5 -13   0 127.419  15.074   2
   5  13   0 129.791  16.760   4
  -5  13   0 155.870  16.159   4
  -5  13   0 168.461  12.359   3
   5  13   0 145.146  11.327   1
  -6 -13   0 8.84715 4.61704   2
   6 -13   0 10.2673  5.1152   1
  -6  13   0 7.50714 4.57365   4
  -6  13   0 15.3968  4.9207   3
   6  13   0 9.24877 5.55277   4
  -7 -13   0 11.6314  5.0325   2
   7 -13   0 12.1740  5.5629   1
  -7  13   0 18.0209  6.3850   4
   7  13   0 22.0256  7.2473   4
  -7  13   0 19.7066  5.9435   3
   8 -13   0 137.705  18.174   1
  -8 -13   0 153.151  17.284   2
   8  13   0 165.761  19.654   4
  -8  13   0 125.672   8.515  10
  -8  13   0 119.664  14.901   4
  -8  13   0 154.593  17.202   3
   9 -13   0 42.3739  4.3547   5
   9 -13   0 42.8953  3.5774   6
   9 -13   0 37.9499 10.4097   1
  -9 -13   0 61.4212 11.3968   2
  -9 -13   0 42.8573  4.4033   8
   9  13   0 46.6421 10.2406   4
  -9  13   0 45.5765  4.7307  10
  -9  13   0 38.9261  8.9136   3
 -10 -13   0 47.0767  5.2548   8
  10 -13   0 45.4140  4.7349   5
  10 -13   0 44.9768  3.9449   6
 -10  13   0 43.3457  3.6368   9
 -10  13   0 51.3589 11.5074   3
 -10  13   0 42.0233  6.6691  10
 -11 -13   0 79.2842  7.7338   8
  11 -13   0 74.1657  6.9507   5
 -11  13   0 72.0184  6.0448   9
 -11  13   0 74.6029  7.6863  10
  12 -13   0 1.67641 1.89396   5
 -12 -13   0 5.11956 2.95587   8
 -12  13   0 5.88342 1.41994   9
 -12  13   0 6.04735 2.49495  10
 -13 -13   0 9.83312 3.92346   8
  13 -13   0 6.90525 3.35351   5
 -13  13   0 8.69397 3.28134  10
 -13  13   0 10.4073  1.9866   9
 -14 -13   0 50.0475  9.2130   8
  14 -13   0 52.9150  9.4466   5
 -14  13   0 50.7989  8.8378  10
 -14  13   0 58.8254  6.6371   9
 -15 -13   0 3.33009 3.14211   8
  15 -13   0 3.74295 3.91753   5
 -15  13   0 1.29540 2.39571  10
 -15  13   0 5.75101 2.43818   9
  16 -13   0 0.23367 3.53350   5
 -16 -13   0 3.32333 3.42867   8
 -16  13   0 2.27391 1.94905  10
 -16  13   0 0.97758 1.64338   9
  17 -13   0 6.19753 4.01491   5
 -17 -13   0 0.62010 2.43217   8
 -17  13   0 8.17623 2.48224   9
 -18 -13   0 -1.2341  1.6051   8
  18 -13   0 -1.9869  2.1669   5
 -18  13   0 -1.2071  1.4443   9
  19 -13   0 5.42339 2.45607   5
 -19 -13   0 1.61522 1.63131   8
 -19  13   0 1.74354 1.56315   9
   0 -14   0 375.113  21.320   2
   0 -14   0 392.808  18.831   1
   0  14   0 414.067  23.237   4
  -1 -14   0 67.9985 10.8861   2
   1 -14   0 64.8269  9.8142   2
   1 -14   0 81.6213 10.1705   1
  -1 -14   0 90.3049 10.1839   1
   1  14   0 71.1242 11.7047   4
  -1  14   0 63.7665 10.4013   4
   2 -14   0 105.112  12.581   2
  -2 -14   0 95.5342 12.7977   2
   2 -14   0 106.531  12.386   1
   2  14   0 85.1134 12.5422   4
  -2  14   0 135.694  15.491   4
  -3 -14   0 3.84529 3.65359   2
   3 -14   0 10.6375  4.5521   2
   3 -14   0 6.22307 3.16914   1
   3  14   0 7.64208 3.84586   1
   3  14   0 1.77909 2.84148   4
  -3  14   0 2.79066 3.46731   4
   4 -14   0 -0.8194  2.1584   1
   4 -14   0 1.18974 3.13338   2
  -4 -14   0 0.75831 2.79279   2
   4  14   0 0.33629 2.57263   1
  -4  14   0 0.68618 3.30704   4
   4  14   0 2.17047 3.55888   4
   5 -14   0 11.6879  5.1020   1
  -5 -14   0 15.9329  5.7207   2
   5  14   0 11.3241  5.5595   4
  -5  14   0 7.06467 4.35135   4
  -6 -14   0 5.06488 3.97597   2
   6 -14   0 2.94002 3.44594   1
   6  14   0 6.74117 4.35991   4
  -6  14   0 2.90324 3.95272   4
   7 -14   0 3.72277 3.74244   1
  -7 -14   0 2.27882 3.23334   2
   7  14   0 1.18015 3.75149   4
  -7  14   0 6.00698 4.24606   4
   8 -14   0 90.8333  6.4571   5
   8 -14   0 88.8099  5.9547   6
  -8 -14   0 111.133   7.376   8
   8 -14   0 78.0882 13.9841   1
  -8 -14   0 95.2066 13.8226   2
   8  14   0 110.470  16.152   4
  -8  14   0 95.6804  7.4965  10
  -8  14   0 115.409  15.005   4
   9 -14   0 5.84212 1.35695   6
  -9 -14   0 8.51036 1.04440   7
   9 -14   0 6.35255 1.09431   5
  -9 -14   0 7.14043 4.76078   2
   9 -14   0 7.45104 5.06740   1
  -9 -14   0 8.32805 1.70078   8
  -9  14   0 4.35483 1.37233  10
   9  14   0 6.89888 4.90578   4
   9  14   0 1.83028 1.24924  11
  10 -14   0 12.5218  1.9307   5
 -10 -14   0 7.43144 1.08395   7
 -10 -14   0 10.9236  3.1238   8
  10 -14   0 12.4117  2.1749   6
 -10  14   0 10.8568  2.6044  10
 -11 -14   0 -3.2410  1.2500   8
  11 -14   0 0.67144 1.12686   5
 -11  14   0 -0.4580  1.2201  10
 -11  14   0 2.51391 1.15211   9
  12 -14   0 8.02388 3.39661   5
 -12 -14   0 15.0136  4.7129   8
 -12  14   0 8.23834 1.82999   9
 -12  14   0 9.10106 3.44775  10
 -13 -14   0 11.4060  4.7966   8
  13 -14   0 11.4776  4.3936   5
 -13  14   0 9.30127 2.25863   9
 -13  14   0 14.8452  4.8175  10
  14 -14   0 3.82160 3.29156   5
 -14 -14   0 1.92599 3.50187   8
 -14  14   0 2.64039 1.35086   9
 -14  14   0 1.22743 2.35936  10
  15 -14   0 3.66778 3.71625   5
 -15 -14   0 9.19971 4.70344   8
 -15  14   0 0.55009 2.19316  10
 -15  14   0 2.41631 1.49207   9
 -16 -14   0 5.90798 3.99066   8
  16 -14   0 2.95478 3.69762   5
 -16  14   0 5.50216 2.40614  10
 -16  14   0 4.01628 2.06299   9
  17 -14   0 23.3929  5.9774   5
 -17 -14   0 36.1519  7.4769   8
 -17  14   0 33.4309  5.4103  10
 -17  14   0 28.4403  5.4367   9
  18 -14   0 0.88530 2.43407   5
 -18 -14   0 5.28887 1.80617   8
 -18  14   0 1.70728 1.49230   9
 -19 -14   0 9.39035 2.11343   8
  19 -14   0 7.43960 2.50635   5
 -19  14   0 3.55392 1.49606   9
   0 -15   0 1.34842 1.72485   1
   0 -15   0 3.76914 3.70369   2
   0  15   0 3.48523 3.47394   4
   1 -15   0 280.938  18.386   2
  -1 -15   0 283.297  15.867   1
   1 -15   0 296.912  17.152   1
  -1 -15   0 278.571  19.269   2
  -1  15   0 269.440  19.248   4
   1  15   0 292.790  20.628   4
   2 -15   0 582.175  26.101   1
   2 -15   0 592.542  26.685   2
  -2 -15   0 514.600  27.455   2
   2  15   0 548.151  29.009   4
  -2  15   0 583.341  28.804   4
   3 -15   0 35.1866  7.4992   2
  -3 -15   0 22.1053  7.3635   2
   3 -15   0 34.6021  7.5643   1
  -3  15   0 18.0721  6.3448   4
   3  15   0 16.0329  6.2434   4
  -4 -15   0 -0.1627  2.4567   2
   4 -15   0 -2.2954  2.0521   1
   4 -15   0 0.92130 3.37326   2
  -4  15   0 -0.8111  2.9015   4
   4  15   0 3.12065 4.03321   4
   5 -15   0 412.862  24.841   1
  -5 -15   0 394.110  24.326   2
  -5  15   0 396.378  23.605   4
   5  15   0 295.919  23.492   4
   6 -15   0 14.4335  5.3876   1
  -6 -15   0 9.17539 4.84714   2
  -6  15   0 6.27140 4.84279   4
   6  15   0 2.03768 3.52496   4
  -7 -15   0 56.6443 11.0478   2
  -7 -15   0 27.2520  3.6441   7
   7 -15   0 41.2523  9.9304   1
   7 -15   0 39.4941  3.5926   6
  -7  15   0 43.5196  4.0346  10
   7  15   0 60.6725 11.7803   4
  -7  15   0 45.8470  9.8800   4
  -8 -15   0 56.0200  5.2707   8
   8 -15   0 60.5061 12.5568   1
   8 -15   0 59.4917  5.0559   6
   8 -15   0 63.6033  5.2705   5
  -8 -15   0 50.6646  4.0559   7
  -8 -15   0 69.8291 11.9601   2
   8  15   0 64.1806 12.5334   4
  -8  15   0 50.4511 10.1786   4
  -8  15   0 58.1012  5.8643  10
   8  15   0 52.2596  4.7252  11
  -9 -15   0 0.40158 1.01814   7
   9 -15   0 0.10590 1.09340   6
  -9 -15   0 4.62074 4.73873   2
   9 -15   0 1.81225 1.10022   5
  -9 -15   0 5.13743 1.22388   8
  -9  15   0 -0.1893  1.0439  10
   9  15   0 -2.5378  3.9498   4
   9  15   0 0.63363 1.26169  11
 -10 -15   0 11.9165  3.3322   8
  10 -15   0 12.7027  2.7299   6
 -10 -15   0 18.6919  2.0844   7
  10 -15   0 11.9696  2.5602   5
 -10  15   0 16.1330  3.7066  10
  11 -15   0 32.0340  5.7345   5
  11 -15   0 26.8541  3.4437   6
 -11 -15   0 31.2416  6.2332   8
 -11  15   0 27.1767  6.0426  10
  12 -15   0 1.60869 1.96695   5
 -12 -15   0 2.03241 2.88136   8
 -12  15   0 1.14232 1.29318   9
 -12  15   0 -1.5088  1.3274  10
  13 -15   0 26.9806  6.6367   5
 -13 -15   0 40.7312  8.4697   8
 -13  15   0 37.5175  7.7818  10
 -13  15   0 35.9083  4.0295   9
  14 -15   0 46.8279  8.6317   5
 -14 -15   0 58.7551 10.4728   8
 -14  15   0 41.8836  6.3956   9
 -14  15   0 50.1165  9.4314  10
 -15 -15   0 30.2741  7.6162   8
  15 -15   0 37.4176  8.2387   5
 -15  15   0 32.0582  5.4640   9
 -15  15   0 30.4225  6.8551  10
 -16 -15   0 14.3661  5.2060   8
  16 -15   0 15.6922  5.5860   5
 -16  15   0 14.9269  2.8805   9
 -16  15   0 18.1347  5.0354  10
 -17 -15   0 1.26820 2.13217   8
  17 -15   0 -1.7723  2.2142   5
 -17  15   0 1.97338 1.73987  10
 -17  15   0 1.61312 1.55030   9
  18 -15   0 1.13796 2.14153   5
 -18 -15   0 2.11372 1.81843   8
 -18  15   0 1.01082 1.49443   9
  19 -15   0 5.41865 2.10599   5
 -19 -15   0 -0.1418  1.5472   8
 -19  15   0 1.89282 1.53368   9
   0 -16   0 39.8998  9.0778   2
   0 -16   0 41.8723  7.3014   1
   0  16   0 37.8437  9.0106   4
  -1 -16   0 28.9268  7.8116   2
   1 -16   0 34.9671  8.4185   2
  -1 -16   0 32.9104  6.0559   1
   1 -16   0 29.0564  6.4772   1
   1  16   0 24.4755  7.5375   4
  -1  16   0 29.4399  8.2664   4
   2 -16   0 15.7058  5.2671   1
   2 -16   0 11.2793  5.3858   2
  -2 -16   0 11.1473  5.4986   2
   2  16   0 24.3762  7.4513   4
  -2  16   0 13.2505  6.0172   4
   3 -16   0 78.4612 12.0324   1
  -3 -16   0 57.4552 11.2826   2
   3 -16   0 65.2968 10.5920   2
  -3  16   0 54.0760 10.5106   4
   3  16   0 60.5814 11.5420   4
   4 -16   0 154.223  13.494   2
   4 -16   0 166.403  17.829   1
  -4 -16   0 155.173  17.951   2
   4  16   0 167.735  20.744   4
  -4  16   0 166.894  18.451   4
   5 -16   0 -1.0672  2.3120   1
  -5 -16   0 -2.2671  2.6497   2
   5  16   0 3.50632 4.06781   4
  -5  16   0 -3.1899  3.3708   4
   6 -16   0 11.5101  5.0384   1
   6 -16   0 10.2107  1.0885   6
  -6 -16   0 8.06137 4.52200   2
  -6  16   0 9.77854 5.47078   4
  -6  16   0 5.95174 0.97200  10
   6  16   0 21.9329  7.8490   4
   7 -16   0 84.1964  6.5951   6
   7 -16   0 80.2904  5.9179   5
  -7 -16   0 101.732  15.234   2
   7 -16   0 90.1940 14.9419   1
  -7 -16   0 82.6121  5.7073   7
  -7 -16   0 81.6892  5.9201   8
   7  16   0 75.7359  6.1593  11
  -7  16   0 87.7031  7.2986  10
  -7  16   0 91.3929 14.3365   4
   7  16   0 75.4575 13.9611   4
  -8 -16   0 33.8586  9.1032   2
  -8 -16   0 20.1773  3.8316   8
  -8 -16   0 23.5656  2.5329   7
   8 -16   0 12.6209  6.1387   1
   8 -16   0 23.3422  3.9485   6
   8 -16   0 20.7260  2.8596   5
  -8  16   0 23.3580  4.0354  10
   8  16   0 21.2947  2.3876  11
   8  16   0 31.4736  9.9167   4
  -9 -16   0 26.2637  2.8871   7
   9 -16   0 29.3127  4.2505   5
   9 -16   0 33.6694  5.1047   6
  -9 -16   0 29.7676  5.0641   8
   9  16   0 34.8269  3.2411  11
  -9  16   0 28.0981  5.5308  10
 -10 -16   0 6.48975 2.75116   8
 -10 -16   0 4.62519 1.18154   7
  10 -16   0 4.70004 1.74863   5
  10 -16   0 4.81084 1.86434   6
 -10  16   0 7.26252 2.36395  10
 -11 -16   0 10.6654  3.9387   8
  11 -16   0 13.4465  2.9879   6
  11 -16   0 11.9774  3.2037   5
 -11  16   0 9.84728 3.21992  10
 -12 -16   0 54.4767  8.9157   8
  12 -16   0 54.3612  8.8035   5
 -12  16   0 60.8937  9.9855  10
  13 -16   0 12.1116  4.4406   5
 -13 -16   0 8.77924 4.68095   8
 -13  16   0 7.16392 4.12184  10
  14 -16   0 0.13359 2.68710   5
 -14 -16   0 2.10333 3.36434   8
 -14  16   0 0.32669 1.49297   9
 -14  16   0 -1.5296  2.2034  10
  15 -16   0 -0.5493  3.1822   5
 -15 -16   0 0.08245 3.37652   8
 -15  16   0 0.88901 1.46951   9
 -15  16   0 2.34755 2.56154  10
  16 -16   0 13.8060  5.0445   5
 -16 -16   0 12.7218  4.9809   8
 -16  16   0 17.0515  4.8211  10
 -16  16   0 24.3252  3.4647   9
  17 -16   0 2.11835 2.48977   5
 -17 -16   0 6.41615 2.79286   8
 -17  16   0 3.84321 1.96177  10
 -17  16   0 3.90547 1.51615   9
  18 -16   0 -0.8202  1.8235   5
 -18 -16   0 2.85683 1.67639   8
 -18  16   0 -0.6687  1.5698   9
 -19 -16   0 -0.2433  1.5134   8
   0 -17   0 0.68784 3.36922   2
   0  17   0 3.15441 4.10199   4
  -1 -17   0 8.13955 5.15996   2
   1 -17   0 9.57967 3.67213   1
   1 -17   0 10.6139  5.4179   2
  -1  17   0 10.8088  5.6407   4
   1  17   0 10.3110  5.2682   4
   2 -17   0 667.231  29.290   1
  -2 -17   0 580.108  30.958   2
   2 -17   0 619.630  30.336   2
   2  17   0 542.236  30.917   4
  -2  17   0 571.371  30.754   4
   3 -17   0 5.59583 4.63960   2
   3 -17   0 3.14767 3.33132   1
  -3 -17   0 0.89078 3.85708   2
   3  17   0 -0.7812  2.9484   4
  -3  17   0 3.18974 4.04004   4
  -4 -17   0 32.1048  8.5652   2
   4 -17   0 34.7214  8.9437   1
  -4  17   0 37.4155  9.5821   4
   4  17   0 34.4737  9.8536   4
   5 -17   0 49.5833 10.2574   1
  -5 -17   0 34.0532  3.1933   7
   5 -17   0 38.1770  3.6127   6
  -5 -17   0 39.0731  9.3633   2
   5  17   0 47.4697 11.3102   4
  -5  17   0 27.8420  4.5021  10
  -5  17   0 38.8244  9.6693   4
   5  17   0 25.1746  4.4785  11
   6 -17   0 36.9077  5.4167   6
   6 -17   0 46.4429 10.4041   1
  -6 -17   0 37.4849  9.8823   2
  -6 -17   0 36.3296  3.7052   7
   6 -17   0 21.8706  3.2369   5
  -6  17   0 38.0530  3.6703  10
   6  17   0 33.5547  9.7863   4
  -6  17   0 29.7277  8.6723   4
   6  17   0 39.9622  5.3989  11
   7 -17   0 67.8098 13.7444   1
  -7 -17   0 69.1413 13.0040   2
  -7 -17   0 63.5343  5.5876   8
   7 -17   0 74.6171  5.3488   5
  -7 -17   0 57.8817  4.8466   7
   7 -17   0 62.1178  5.6948   6
  -7  17   0 63.1919  6.0307  10
   7  17   0 53.4059 13.0578   4
   7  17   0 61.7457  5.5306  11
  -7  17   0 70.6311 12.8470   4
  -8 -17   0 68.5636  5.5738   7
   8 -17   0 67.1904  5.8389   5
   8 -17   0 61.6101  5.7773   6
  -8 -17   0 59.0215  6.0323   8
  -8  17   0 63.8577  6.6828  10
   8  17   0 70.1107  5.7130  11
   9 -17   0 76.2074  6.8521   6
   9 -17   0 70.3363  6.4820   5
  -9 -17   0 76.0016  7.3172   8
  -9 -17   0 83.1010  6.4551   7
   9  17   0 86.3205  6.8357  11
  -9  17   0 61.0318  7.0845  10
 -10 -17   0 34.6270  6.5059   8
 -10 -17   0 33.8403  3.4138   7
  10 -17   0 34.1838  5.8417   5
  10 -17   0 28.5665  5.0819   6
 -10  17   0 36.3048  7.1171  10
  10  17   0 25.2865  2.9072  11
 -11 -17   0 -0.0129  1.7323   8
  11 -17   0 0.83077 1.57168   5
  11 -17   0 2.70127 1.34413   6
 -11 -17   0 0.20612 1.28117   7
 -11  17   0 2.48032 2.27583  10
 -12 -17   0 8.57278 4.28866   8
  12 -17   0 13.3359  4.1836   5
 -12  17   0 9.64134 4.33118  10
 -13 -17   0 6.63512 4.19854   8
  13 -17   0 4.49059 3.73010   5
 -13  17   0 5.78618 3.98135  10
 -14 -17   0 34.6666  8.0121   8
  14 -17   0 24.1577  6.5868   5
 -14  17   0 28.1825  7.0922  10
  15 -17   0 1.33051 3.15443   5
 -15 -17   0 3.07987 3.00318   8
 -15  17   0 0.45839 2.48382  10
 -16 -17   0 2.59049 3.20311   8
  16 -17   0 6.67266 3.30243   5
 -16  17   0 4.05023 2.67772  10
  17 -17   0 2.39263 1.94313   5
 -17 -17   0 2.68980 2.93153   8
 -17  17   0 -0.1303  1.8947  10
  18 -17   0 1.18400 1.90720   5
 -18 -17   0 3.26741 1.81472   8
 -18  17   0 1.95032 1.76554  10
   0 -18   0 3.46869 4.23051   2
   0  18   0 12.5434  6.7885   4
  -1 -18   0 26.6525  8.3878   2
   1 -18   0 18.6963  6.8497   2
  -1  18   0 21.2237  7.8708   4
   1  18   0 25.4987  8.3649   4
  -2 -18   0 84.1571 14.0542   2
   2 -18   0 96.1628 14.1145   2
   2 -18   0 103.210  13.226   1
   2  18   0 70.0536 12.8316   4
  -2  18   0 95.2159 15.2383   4
  -3 -18   0 181.897  20.812   2
   3 -18   0 147.682   8.905   6
  -3 -18   0 170.622   9.551   7
   3 -18   0 169.103  18.455   2
   3 -18   0 193.641  19.695   1
   3  18   0 159.546  20.600   4
  -3  18   0 143.847  18.426   4
   4 -18   0 41.3175  9.0608   1
  -4 -18   0 30.9644  3.1161   7
   4 -18   0 33.3409  3.1682   6
  -4 -18   0 23.1233  7.8460   2
   4  18   0 32.7181  4.8303  11
   4  18   0 28.9852  9.4310   4
  -4  18   0 26.8225  8.3087   4
  -4  18   0 24.1017  3.8923  10
  -4  18   0 28.3615  3.5988  11
  -5 -18   0 4.83067 0.99209   7
   5 -18   0 3.02833 1.05365   6
  -5 -18   0 1.15623 3.96854   2
   5 -18   0 1.95881 3.23046   1
   5  18   0 6.52514 1.20533  11
   5  18   0 -3.1848  3.5487   4
  -5  18   0 3.68312 4.83002   4
  -5  18   0 2.39990 0.96285  10
   6 -18   0 39.1423  5.7060   6
   6 -18   0 39.1200  3.7063   5
  -6 -18   0 51.7675 11.2390   2
   6 -18   0 40.3812  9.9400   1
  -6 -18   0 29.4916  2.9144   8
  -6 -18   0 32.9403  3.6637   7
   6  18   0 35.7517 11.0931   4
  -6  18   0 35.7456  9.6310   4
  -6  18   0 35.1326  4.0328  10
   6  18   0 38.3161  4.1060  11
   7 -18   0 127.704   8.191  11
  -7 -18   0 122.702   8.303   7
   7 -18   0 124.033   8.913   6
   7 -18   0 132.265   8.662   5
   7 -18   0 144.707  20.096   1
  -7 -18   0 104.913   7.710   8
  -7  18   0 130.513  10.053  10
  -7  18   0 132.607  17.888   4
   7  18   0 144.592   9.766  11
  -8 -18   0 -0.4445  1.2670   8
   8 -18   0 0.25549 1.01004   6
  -8 -18   0 1.56115 1.04108   7
   8 -18   0 0.72901 1.17725   5
  -8  18   0 0.01834 1.10720  10
   8  18   0 0.42003 1.29536  11
   9 -18   0 29.3495  5.3850   6
   9 -18   0 35.5667  5.5434   5
  -9 -18   0 28.6283  4.7248   7
  -9 -18   0 38.3297  6.6157   8
  -9  18   0 36.1510  7.0273  10
   9  18   0 37.8008  4.1297  11
 -10 -18   0 38.2875  5.7312   7
  10 -18   0 32.1099  5.7748   6
  10 -18   0 29.9716  5.4625   5
 -10 -18   0 42.5184  7.5579   8
 -10  18   0 37.5389  7.5441  10
  10  18   0 28.5259  3.6467  11
 -11 -18   0 15.6369  4.5555   8
  11 -18   0 12.2462  3.6005   5
  11 -18   0 14.5756  3.4930   6
 -11 -18   0 21.6165  3.4867   7
 -11  18   0 14.2199  4.9126  10
  12 -18   0 11.7828  1.6573   6
 -12 -18   0 16.1002  5.4468   8
  12 -18   0 11.5212  4.1073   5
 -12  18   0 12.6658  4.6789  10
  13 -18   0 17.7995  5.5470   5
 -13 -18   0 10.9912  5.0651   8
 -13  18   0 15.6200  5.7975  10
  14 -18   0 8.80665 4.23723   5
 -14 -18   0 5.98020 4.17772   8
 -14  18   0 6.30929 4.22002  10
  15 -18   0 0.50243 2.44849   5
 -15 -18   0 0.08163 2.55909   8
 -15  18   0 0.70995 2.63244  10
 -16 -18   0 1.49061 2.49563   8
  16 -18   0 -1.3179  3.6237   5
 -16  18   0 -1.2889  2.1237  10
 -17 -18   0 1.89882 2.26439   8
  17 -18   0 -4.5354  1.6729   5
 -17  18   0 2.30717 1.72667  10
  18 -18   0 0.17834 1.95103   5
 -18 -18   0 6.33295 2.62570   8
 -18  18   0 -2.0078  1.8742  10
   0 -19   0 1.81569 4.10782   2
   0  19   0 3.17460 5.19334   4
   0  19   0 1.18963 1.08864  11
  -1 -19   0 76.0602  5.5552   7
  -1 -19   0 68.2754 13.0731   2
   1 -19   0 86.7044 14.1431   2
   1 -19   0 46.3743  4.2085   6
  -1  19   0 68.4850 13.3444   4
  -1  19   0 68.3156  5.4615  11
   1  19   0 72.1395 13.6148   4
   1  19   0 68.6189  5.7566  11
  -2 -19   0 129.767  17.739   2
   2 -19   0 138.185   8.463   6
  -2 -19   0 152.830   8.926   7
   2 -19   0 122.852  16.296   2
   2  19   0 148.627  19.681   4
   2  19   0 141.592   9.500  11
  -2  19   0 139.025  18.921   4
  -2  19   0 153.468   9.660  11
   3 -19   0 1.77498 4.62120   2
  -3 -19   0 7.63470 5.87393   2
  -3 -19   0 5.89337 1.04367   7
   3 -19   0 6.53453 0.93799   6
   3  19   0 8.19156 1.24491  11
  -3  19   0 5.01623 5.64844   4
  -3  19   0 4.49590 1.01096  11
   3  19   0 3.35507 4.66346   4
  -4 -19   0 70.5544 13.7495   2
   4 -19   0 86.0201  6.3024   6
  -4 -19   0 72.0772  5.7934   7
   4 -19   0 76.9029 13.0925   1
  -4  19   0 60.8466 12.6957   4
   4  19   0 77.3971  6.4365  11
  -4  19   0 78.5356  6.7387  11
   4  19   0 62.5344 13.9576   4
  -4  19   0 71.0175  5.6812  10
  -5 -19   0 21.0014  3.4839   7
   5 -19   0 24.8508  7.9633   1
   5 -19   0 17.8289  3.2541   6
  -5 -19   0 16.8671  7.1621   2
   5  19   0 18.2415  7.8520   4
  -5  19   0 26.6014  8.6790   4
   5  19   0 23.9796  4.0997  11
  -5  19   0 30.3542  3.2212  10
  -5  19   0 22.9408  4.0996  11
   6 -19   0 100.303   7.835   6
  -6 -19   0 101.317   7.593   7
   6 -19   0 98.5344  6.6658   5
   6 -19   0 97.7155 15.8608   1
   6  19   0 97.9215  7.7290  11
  -6  19   0 97.7184 15.7770   4
  -6  19   0 106.213   7.833  11
  -6  19   0 87.0915  7.5706  10
  -7 -19   0 15.0133  2.3179   8
   7 -19   0 9.41588 1.18742   5
  -7 -19   0 13.7517  2.3764   7
   7 -19   0 11.3098  2.3628   6
   7  19   0 10.0547  1.8429  11
  -7  19   0 8.77709 2.51079  10
  -8 -19   0 145.800  10.250   8
   8 -19   0 137.807   9.347   5
  -8 -19   0 140.217   9.618   7
   8 -19   0 142.461  10.361   6
   8  19   0 141.276  10.307  11
  -8  19   0 142.117  11.590  10
   9 -19   0 53.2548  7.8285   6
   9 -19   0 61.9538  5.9742   5
  -9 -19   0 62.2107  5.8002   7
  -9 -19   0 57.4563  8.3580   8
   9  19   0 62.9460  5.5282  11
  -9  19   0 48.6565  8.7398  10
  10 -19   0 14.1421  3.5930   5
 -10 -19   0 14.2913  4.5864   8
 -10 -19   0 17.4964  3.6223   7
  10 -19   0 12.1569  3.6651   6
  10  19   0 19.0649  2.0102  11
 -10  19   0 13.1993  4.6398  10
  11 -19   0 4.04439 2.14036   6
  11 -19   0 3.35847 2.02716   5
 -11 -19   0 4.15655 2.93735   8
 -11  19   0 0.69074 2.98487  10
 -12 -19   0 33.4385  7.1094   8
  12 -19   0 36.2573  5.8305   6
  12 -19   0 27.6204  6.3072   5
 -12  19   0 38.4016  8.5525  10
 -13 -19   0 1.11957 2.88707   8
  13 -19   0 3.27478 2.90060   5
 -13  19   0 1.21091 2.90918  10
  14 -19   0 2.05032 2.31151   5
 -14 -19   0 -1.1500  2.3895   8
 -14  19   0 2.64010 3.02931  10
 -15 -19   0 11.4614  4.3764   8
  15 -19   0 9.33680 4.07103   5
 -15  19   0 16.8900  5.6372  10
  16 -19   0 0.98438 1.96084   5
 -16 -19   0 2.79219 2.38964   8
 -16  19   0 -0.8729  2.4943  10
  17 -19   0 -1.0445  1.7606   5
 -17 -19   0 1.13631 2.30639   8
 -17  19   0 0.12026 1.73299  10
 -18 -19   0 3.88039 1.84309   8
   0 -20   0 20.2590  7.9772   2
   0 -20   0 28.6641  2.5032   6
   0 -20   0 33.9896  3.6175   7
   0  20   0 31.5753  5.4309  11
   0  20   0 32.6428 10.0677   4
   1 -20   0 1.60418 0.89451   6
  -1 -20   0 0.32982 0.92233   6
  -1 -20   0 6.51813 5.68597   2
   1 -20   0 2.12369 4.94678   2
  -1 -20   0 0.23509 0.99114   7
   1 -20   0 0.04190 1.05194   7
   1  20   0 -1.6071  3.9952   4
  -1  20   0 0.26308 1.05829  10
  -1  20   0 -0.2333  1.0307  11
  -1  20   0 5.84201 5.83748   4
   1  20   0 0.54677 1.15967  11
  -2 -20   0 82.5352  6.5122   7
  -2 -20   0 81.6384  5.2963   6
   2 -20   0 86.6079  6.2441   6
   2 -20   0 83.9094  5.8452   7
   2 -20   0 86.7427 14.4307   2
  -2 -20   0 70.8965 13.8671   2
  -2  20   0 92.3613  7.2948  11
   2  20   0 84.7172 15.1941   4
  -2  20   0 66.9285 13.5066   4
   2  20   0 105.028   8.341  11
  -2  20   0 73.6984  6.1425  10
  -3 -20   0 155.889  20.023   2
  -3 -20   0 114.591   7.601   6
  -3 -20   0 142.390   9.316   7
   3 -20   0 147.926   9.346   6
  -3  20   0 136.826   9.896  11
   3  20   0 156.573  10.941  11
  -3  20   0 161.940  10.056  10
  -3  20   0 154.575  20.252   4
  -4 -20   0 2.68921 1.10410   7
   4 -20   0 -0.1843  0.9692   6
  -4  20   0 -3.4170  4.0355   4
  -4  20   0 0.37146 1.10547  10
  -4  20   0 -0.4229  1.1933  11
   4  20   0 -1.0819  1.2574  11
  -5 -20   0 72.6276  6.3040   7
   5 -20   0 70.3084  6.2398   6
   5  20   0 57.9963  6.0148  11
  -5  20   0 69.0288  6.3472  11
  -5  20   0 68.5714  6.4173  10
  -6 -20   0 145.853   9.771   7
   6 -20   0 152.518   8.859   5
   6 -20   0 152.541  10.523   6
  -6  20   0 145.632  10.203  11
  -6  20   0 134.588  10.703  10
   6  20   0 106.371   9.079  11
  -7 -20   0 72.5761  5.7286   8
  -7 -20   0 96.0576  7.9342   7
   7 -20   0 80.2984  7.5687   6
   7 -20   0 75.9275  6.3275   5
  -7  20   0 80.4756  8.1125  10
   7  20   0 84.7421  7.3451  11
  -7  20   0 84.9477  7.3776  11
  -8 -20   0 27.4092  5.0024   7
   8 -20   0 31.7045  4.9411   5
   8 -20   0 29.0625  5.5722   6
  -8 -20   0 30.0286  5.0475   8
  -8  20   0 26.7641  6.0369  10
   8  20   0 24.7168  4.1015  11
  -9 -20   0 5.74816 2.24741   8
   9 -20   0 4.26381 1.97463   6
   9 -20   0 1.19666 1.29619   5
  -9 -20   0 5.99390 1.61893   7
   9  20   0 1.75965 1.38711  11
  -9  20   0 4.36483 2.92305  10
 -10 -20   0 9.12997 2.05795   7
 -10 -20   0 7.03776 2.94201   8
  10 -20   0 2.28829 2.03201   6
  10 -20   0 8.47652 2.44932   5
 -10  20   0 3.01427 2.89454  10
  10  20   0 4.94321 1.66250  11
  11 -20   0 -1.6656  1.5896   6
  11 -20   0 0.60961 1.64995   5
 -11 -20   0 3.61343 1.33928   7
 -11 -20   0 2.55572 2.96601   8
 -11  20   0 1.07326 3.40941  10
  12 -20   0 12.0416  2.8460   6
 -12 -20   0 15.7151  5.1979   8
  12 -20   0 21.0916  5.4076   5
 -12  20   0 14.5572  5.8664  10
  13 -20   0 22.4162  5.9365   5
 -13 -20   0 27.4776  6.7300   8
 -13  20   0 27.8256  7.9608  10
  14 -20   0 11.9738  3.8228   5
 -14 -20   0 10.7710  4.1658   8
 -14  20   0 13.0580  5.7144  10
  15 -20   0 3.76511 2.30721   5
 -15 -20   0 6.77557 3.30993   8
 -15  20   0 0.06481 2.42666  10
 -16 -20   0 6.70402 3.07760   8
  16 -20   0 13.2623  3.5651   5
 -16  20   0 13.8778  4.6879  10
  17 -20   0 6.64336 2.34853   5
 -17 -20   0 13.5337  3.6137   8
 -17  20   0 7.57456 2.19859  10
   0 -21   0 2.01321 1.06390   7
   0 -21   0 2.98512 0.91976   6
   0 -21   0 2.53429 4.97440   2
   0  21   0 1.72683 1.19989  11
   1 -21   0 17.3122  7.5085   2
   1 -21   0 29.7306  3.0930   6
  -1 -21   0 27.5040  4.4123   7
  -1 -21   0 20.2593  7.4969   2
  -1 -21   0 24.7031  2.3401   6
   1 -21   0 27.9331  4.4804   7
   1  21   0 31.8547  3.4954  11
  -1  21   0 23.0776  4.4488  11
   2 -21   0 127.386  17.334   2
  -2 -21   0 116.839   8.297   7
   2 -21   0 118.225   7.998   6
   2 -21   0 117.349   7.517   7
  -2 -21   0 120.132   7.475   6
  -2  21   0 122.756   8.297  10
  -2  21   0 112.465   8.910  11
   2  21   0 116.942   9.049  11
  -3 -21   0 45.1467  3.9684   6
  -3 -21   0 61.5284  5.5649   7
   3 -21   0 58.6425  5.4845   6
   3  21   0 65.4294  6.5146  11
  -3  21   0 60.1874  5.2723  10
  -3  21   0 53.9613  5.7861  11
   4 -21   0 63.2518  5.8648   6
  -4 -21   0 49.5778  5.4625   7
  -4  21   0 53.0786  5.0984  10
  -4  21   0 50.6616  7.6972  11
   4  21   0 54.5043  6.2225  11
  -5 -21   0 5.54594 1.58753   7
   5 -21   0 1.62877 1.54006   6
   5  21   0 3.38854 1.56282  11
  -5  21   0 6.22758 1.98173  11
  -5  21   0 7.65410 1.60286  10
  -6 -21   0 86.9151  7.6064   7
   6 -21   0 71.7316  7.3262   6
  -6  21   0 73.6270  7.5677  10
  -6  21   0 72.0518  7.2071  11
   6  21   0 87.8950  8.0988  11
   7 -21   0 1.90043 1.49632   6
   7 -21   0 1.09993 1.28484   5
  -7 -21   0 2.48533 1.98239   7
  -7  21   0 4.42295 1.62087  11
   7  21   0 -3.8641  1.3672  11
  -7  21   0 3.31241 1.76464  10
   8 -21   0 75.5521  7.8960   6
   8 -21   0 75.1944  6.3664   5
  -8 -21   0 74.2207  6.5863   8
  -8 -21   0 77.3041  7.6074   7
  -8  21   0 70.8128 11.1923  10
   8  21   0 82.7964  7.4059  11
  -9 -21   0 4.18201 2.10800   7
  -9 -21   0 1.52952 1.60269   8
   9 -21   0 4.59669 1.48133   5
   9 -21   0 1.09105 1.85660   6
   9  21   0 6.24306 1.67157  11
  -9  21   0 1.99986 2.95595  10
 -10 -21   0 0.86616 1.96842   8
  10 -21   0 1.36694 3.49119   6
 -10 -21   0 -1.0553  1.3251   7
  10 -21   0 2.39965 1.49012   5
 -10  21   0 0.91197 3.21589  10
  10  21   0 1.60697 1.70195  11
 -11 -21   0 6.60691 2.01724   7
  11 -21   0 2.99555 1.69625   5
  11 -21   0 2.09516 1.88017   6
 -11 -21   0 7.50150 3.67059   8
 -11  21   0 6.74482 5.12114  10
  12 -21   0 16.3935  3.7593   6
 -12 -21   0 15.1957  4.7298   8
 -12 -21   0 15.4896  2.0165   7
  12 -21   0 13.9648  4.2007   5
 -12  21   0 16.9794  6.6822  10
 -13 -21   0 1.17341 2.84317   8
  13 -21   0 1.77352 1.90008   5
 -13  21   0 2.06961 4.00670  10
  14 -21   0 10.0577  3.0694   5
 -14 -21   0 4.13119 2.80903   8
 -14  21   0 9.53887 4.67056  10
 -15 -21   0 9.46534 3.37437   8
  15 -21   0 5.67681 2.16388   5
 -15  21   0 3.47028 2.71866  10
  16 -21   0 -1.2811  1.5229   5
 -16 -21   0 1.04889 2.01065   8
 -16  21   0 0.51604 1.79445  10
 -17 -21   0 2.45464 2.04439   8
  17 -21   0 -3.6168  2.0405   5
 -17  21   0 2.60553 1.67462  10
   0 -22   0 281.930  13.914   6
   0 -22   0 280.858  14.399   7
   0  22   0 266.133  16.292  11
   1 -22   0 36.2277  3.6922   6
  -1 -22   0 29.2412  4.8235   7
   1 -22   0 31.3012  4.7680   7
  -1 -22   0 31.7314  3.1951   6
   1  22   0 32.4079  6.1198  11
  -1  22   0 33.4418  6.3303  11
   2 -22   0 18.9378  2.6899   7
   2 -22   0 17.7972  3.1508   6
  -2 -22   0 14.8260  3.2610   7
  -2 -22   0 16.5941  2.2630   6
  -2  22   0 21.9692  4.4363  11
   2  22   0 13.7904  3.8115  11
  -2  22   0 19.5529  2.6137  10
   3 -22   0 17.7976  3.8872   6
  -3 -22   0 20.6115  4.0404   7
  -3 -22   0 15.1136  2.0445   6
   3  22   0 29.5125  5.6285  11
  -3  22   0 20.7256  4.5585  11
  -3  22   0 14.6715  2.5252  10
   4 -22   0 21.1870  4.1337   6
  -4 -22   0 23.9846  4.9431   7
   4  22   0 18.5267  4.2424  11
  -4  22   0 20.8724  3.7659  10
  -4  22   0 24.1335  4.7688  11
   5 -22   0 16.1895  4.0794   6
  -5 -22   0 14.4784  3.4937   7
   5  22   0 20.2610  4.5328  11
  -5  22   0 16.4156  4.0942  11
  -5  22   0 12.9172  2.9050  10
   6 -22   0 24.3244  5.4293   6
  -6 -22   0 20.4516  4.7303   7
   6  22   0 17.7529  4.5235  11
  -6  22   0 21.6108  5.1197  10
  -6  22   0 16.6504  4.0844  11
   7 -22   0 25.2573  5.5337   6
  -7 -22   0 26.4811  5.7155   7
   7 -22   0 23.8617  2.6188   5
  -7  22   0 32.5418  6.7822  10
  -7  22   0 33.9055  6.2180  11
   7  22   0 21.3524  4.5074  11
  -8 -22   0 23.4161  5.3587   7
   8 -22   0 18.4770  3.0074   5
   8 -22   0 23.1216  5.6303   6
   8  22   0 24.4210  4.5335  11
  -8  22   0 27.0188  7.0672  10
  -9 -22   0 -1.2428  1.4032   8
   9 -22   0 2.73185 1.41057   5
  -9 -22   0 1.57578 1.72850   7
   9 -22   0 1.93821 2.22485   6
  -9  22   0 1.61083 3.35703  10
   9  22   0 0.28554 1.62609  11
 -10 -22   0 16.1431  3.8287   7
  10 -22   0 18.3270  3.6353   5
 -10 -22   0 14.4624  4.0179   8
  10 -22   0 23.6305  6.2605   6
  10  22   0 16.3778  2.9395  11
 -10  22   0 15.1477  6.0230  10
 -11 -22   0 12.1144  2.6434   7
  11 -22   0 7.54383 2.75854   6
 -11 -22   0 9.32512 2.89397   8
  11 -22   0 7.07383 2.81090   5
 -11  22   0 7.09302 4.80771  10
  12 -22   0 60.9437  8.4554   6
 -12 -22   0 67.5275 10.0068   8
  12 -22   0 63.4092  9.2250   5
 -12 -22   0 65.0024  5.7060   7
 -12  22   0 61.9848 11.7169  10
  13 -22   0 6.07253 2.17594   5
 -13 -22   0 7.99817 3.49401   8
 -13  22   0 4.96970 4.40275  10
 -14 -22   0 1.07282 2.18789   8
  14 -22   0 1.04303 1.62929   5
 -14  22   0 1.58616 3.00710  10
  15 -22   0 1.73371 1.64930   5
 -15 -22   0 3.87816 2.53383   8
 -15  22   0 5.46365 3.08172  10
  16 -22   0 21.4153  3.6281   5
 -16 -22   0 25.2752  4.7890   8
 -16  22   0 21.5960  5.1440  10
   0 -23   0 4.71063 1.43471   6
   0 -23   0 1.30053 1.40709   7
   0  23   0 6.93623 2.20215  11
  -1 -23   0 15.6892  2.3168   6
   1 -23   0 17.0490  3.1331   7
   1 -23   0 15.0972  2.8083   6
  -1 -23   0 12.0745  3.1044   7
   1  23   0 16.1693  4.1611  11
  -1  23   0 17.5429  4.4016  11
  -2 -23   0 148.778  10.349   7
   2 -23   0 146.648   9.955   6
   2 -23   0 130.035   8.353   7
  -2 -23   0 135.112   8.471   6
  -2  23   0 133.359   9.130  10
   2  23   0 122.968  10.966  11
  -2  23   0 142.223  11.499  11
  -3 -23   0 3.10419 1.56617   7
   3 -23   0 1.20874 1.50958   6
   3  23   0 -2.6301  1.3442  11
  -3  23   0 0.56224 1.49512  11
  -3  23   0 -0.3049  1.2902  10
   4 -23   0 58.1703  8.2549   6
  -4 -23   0 61.0246  6.8329   7
  -4  23   0 61.6298  6.1644  10
  -4  23   0 58.9919  9.1298  11
   4  23   0 58.7675  9.2992  11
   5 -23   0 10.9264  3.7782   6
  -5 -23   0 9.79273 3.68254   7
  -5  23   0 12.3079  3.6527  11
   5  23   0 16.2818  4.3134  11
  -5  23   0 14.1047  3.4706  10
  -6 -23   0 57.4554  8.6599   7
   6 -23   0 55.9915  8.7668   6
   6  23   0 44.4193  8.0905  11
  -6  23   0 48.3307  8.2405  10
  -6  23   0 57.6960  8.8198  11
  -7 -23   0 15.6750  4.9632   7
   7 -23   0 16.0600  4.7483   6
  -7  23   0 15.5239  3.5341  11
   7  23   0 9.49371 2.99957  11
  -7  23   0 15.9483  5.1960  10
   8 -23   0 18.0107  4.9457   6
  -8 -23   0 19.4508  5.3098   7
   8 -23   0 19.7361  2.1909   5
   8  23   0 27.3586  5.4073  11
  -8  23   0 22.2582  6.6156  10
  -9 -23   0 44.9371  7.8848   7
   9 -23   0 36.7852  7.2820   6
   9 -23   0 41.0842  4.2637   5
   9  23   0 41.8500  6.9391  11
  -9  23   0 32.1238  8.1069  10
  10 -23   0 31.3111  5.2326   5
  10 -23   0 27.0303  6.0673   6
 -10 -23   0 17.6896  4.2233   8
 -10 -23   0 30.2553  6.0517   7
 -10  23   0 24.6956  7.0202  10
  10  23   0 25.7482  4.8204  11
 -11 -23   0 2.52798 1.80541   8
 -11 -23   0 0.27913 1.46664   7
  11 -23   0 2.58708 1.75370   5
  11 -23   0 2.39186 2.04590   6
 -11  23   0 4.67718 4.09025  10
  12 -23   0 30.2295  5.2574   6
 -12 -23   0 40.2429  7.1660   8
 -12 -23   0 38.4856  4.2805   7
  12 -23   0 32.6631  5.9533   5
 -12  23   0 44.0566  9.9208  10
 -13 -23   0 3.68969 2.08969   8
  13 -23   0 1.34488 1.82845   5
 -13  23   0 -0.2828  2.6920  10
  14 -23   0 6.28009 1.94829   5
 -14 -23   0 8.03130 2.42029   8
 -14  23   0 10.0508  4.1158  10
 -15 -23   0 -1.2536  1.6118   8
  15 -23   0 1.74727 1.72840   5
 -15  23   0 1.22102 2.21014  10
  16 -23   0 4.79160 1.64520   5
 -16 -23   0 -0.5460  1.5232   8
 -16  23   0 1.83099 1.80924  10
   0 -24   0 16.2156  3.5912   7
   0 -24   0 13.3168  2.8110   6
   0  24   0 17.7586  5.1923  11
  -1 -24   0 9.38355 3.19379   7
  -1 -24   0 10.2889  1.7632   6
   1 -24   0 9.05018 2.32390   6
   1 -24   0 12.7250  2.7913   7
  -1  24   0 11.3661  3.6097  11
   1  24   0 10.6325  3.8017  11
  -2 -24   0 -3.1838  1.3329   7
   2 -24   0 -0.2651  1.3261   7
  -2 -24   0 0.18194 1.10646   6
   2 -24   0 0.05278 1.14948   6
  -2  24   0 -1.8724  1.6448  11
  -2  24   0 1.05937 1.32119  10
   2  24   0 4.99553 2.47383  11
  -3 -24   0 6.45604 2.76040   7
   3 -24   0 4.28406 2.41454   6
  -3  24   0 2.74959 2.15239  11
  -3  24   0 6.45652 1.38795  10
   3  24   0 7.75823 3.29565  11
   4 -24   0 15.1729  4.3200   6
  -4 -24   0 12.7733  4.1512   7
  -4  24   0 8.28630 1.53127  10
  -4  24   0 12.7069  4.0948  11
   4  24   0 12.8517  4.1805  11
  -5 -24   0 38.1614  7.3892   7
   5 -24   0 38.1351  7.1618   6
   5  24   0 25.1828  6.6507  11
  -5  24   0 37.5628  6.8580  10
  -5  24   0 41.5501  7.8318  11
   6 -24   0 112.254  10.476   6
  -6 -24   0 111.164  10.425   7
  -6  24   0 110.100  10.560  10
   6  24   0 117.255  11.257  11
  -6  24   0 107.878   9.976  11
   7 -24   0 29.0356  6.7451   6
  -7 -24   0 37.8309  7.4633   7
  -7  24   0 36.9688  7.9577  10
  -7  24   0 39.7405  7.1076  11
   7  24   0 47.6197  8.5994  11
  -8 -24   0 -2.0027  1.8869   7
   8 -24   0 1.44706 2.61262   6
   8  24   0 0.01333 1.68963  11
  -8  24   0 -0.6765  2.2715  10
  -9 -24   0 -2.4260  2.1397   7
   9 -24   0 -0.0758  2.3293   6
   9 -24   0 -0.3902  1.6072   5
  -9  24   0 -0.1372  2.4632  10
   9  24   0 2.04821 1.54765  11
 -10 -24   0 24.4488  5.3932   7
  10 -24   0 21.1446  5.4733   6
  10 -24   0 27.6607  4.5717   5
  10  24   0 25.9745  4.2328  11
 -10  24   0 29.1693  7.8288  10
  11 -24   0 5.89270 2.84225   6
 -11 -24   0 4.59507 1.72688   8
  11 -24   0 5.23058 1.73105   5
 -11 -24   0 4.49184 2.07700   7
 -11  24   0 4.28218 3.56193  10
 -12 -24   0 2.42580 1.52819   7
  12 -24   0 3.42023 1.66536   5
 -12 -24   0 -0.7074  1.5969   8
  12 -24   0 -0.4499  1.6056   6
 -12  24   0 3.12384 2.61225  10
 -13 -24   0 -0.2895  1.6601   8
  13 -24   0 -1.8014  1.6672   5
  13 -24   0 2.48143 1.56692   6
 -13  24   0 2.93162 3.04673  10
  14 -24   0 0.52816 1.64838   5
 -14 -24   0 2.09254 1.69828   8
 -14  24   0 -0.5844  2.2001  10
 -15 -24   0 0.87836 1.79431   8
  15 -24   0 1.35631 1.64846   5
 -15  24   0 0.47925 2.08976  10
   0 -25   0 -0.2920  1.4749   7
   0 -25   0 -1.7832  1.1066   6
   0  25   0 1.93046 2.30824  11
  -1 -25   0 24.2001  5.2848   7
   1 -25   0 26.6321  4.6225   7
  -1 -25   0 28.8031  4.4211   6
   1 -25   0 17.2678  4.3575   6
   1  25   0 27.4504  7.3140  11
  -1  25   0 18.8476  5.6481  11
  -2 -25   0 26.5084  4.0125   6
   2 -25   0 34.9582  6.4781   6
  -2 -25   0 26.5499  5.5278   7
  -2  25   0 33.9272  7.5266  11
   2  25   0 29.5680  7.0785  11
  -3 -25   0 2.30080 2.42446   7
   3 -25   0 0.19113 1.81726   6
  -3  25   0 0.44136 1.35830  10
   3  25   0 1.97497 2.92682  11
  -3  25   0 3.00818 2.48646  11
  -4 -25   0 124.849  11.080   7
   4 -25   0 153.218  11.925   6
   4  25   0 118.038  12.163  11
  -4  25   0 127.128  11.954  11
  -4  25   0 133.540  10.568  10
  -5 -25   0 10.6862  4.6411   7
   5 -25   0 9.59682 3.91815   6
  -5  25   0 16.7450  3.7378  10
  -5  25   0 14.8070  4.2991  11
   5  25   0 11.5938  4.0304  11
   6 -25   0 23.0521  6.0216   6
  -6 -25   0 22.5781  6.1952   7
  -6  25   0 25.5453  5.8879  10
   6  25   0 25.6216  6.2386  11
  -6  25   0 21.6872  5.3325  11
  -7 -25   0 7.34474 4.29842   7
   7 -25   0 3.82420 3.55952   6
   7  25   0 4.92723 2.82856  11
  -7  25   0 7.52392 2.20607  11
  -7  25   0 5.11404 2.83229  10
  -8 -25   0 26.3388  6.4539   7
   8 -25   0 29.0635  6.8709   6
  -8  25   0 25.3036  7.0541  10
   8  25   0 31.3289  6.3852  11
   9 -25   0 12.0203  4.2637   6
  -9 -25   0 9.09001 3.81798   7
   9  25   0 5.66290 2.32453  11
  -9  25   0 10.2456  4.6424  10
  10 -25   0 2.88563 2.69731   6
 -10 -25   0 1.16733 1.98742   7
  10  25   0 -0.0284  1.6628  11
 -10  25   0 -2.5373  2.1573  10
  11 -25   0 -0.1111  1.6978   5
  11 -25   0 -0.4498  1.8010   6
 -11 -25   0 0.08361 1.97639   7
 -11  25   0 -0.8893  2.5256  10
  12 -25   0 30.3505  5.7871   6
  12 -25   0 35.2487  4.9057   5
 -12 -25   0 46.5891  4.7127   8
 -12 -25   0 42.4140  6.2713   7
 -12  25   0 34.5589  7.6334  10
  13 -25   0 18.7823  2.9150   5
 -13 -25   0 19.3094  3.5201   8
  13 -25   0 21.1013  3.5974   6
 -13  25   0 20.5188  5.8607  10
 -14 -25   0 4.96474 1.72352   8
  14 -25   0 1.29509 1.68526   5
 -14  25   0 5.28302 3.79066  10
 -15  25   0 -0.5806  1.4487  10
   0 -26   0 22.7803  4.8355   7
   0 -26   0 19.6878  4.3805   6
   0  26   0 26.6094  7.2254  11
   1 -26   0 42.0359  6.6338   7
  -1 -26   0 44.8534  7.7353   7
   1 -26   0 42.4068  7.1419   6
  -1 -26   0 48.0670  5.1901   6
   1  26   0 49.7401  9.8972  11
  -1  26   0 38.5917  8.7691  11
  -2 -26   0 1.20141 1.20380   6
   2 -26   0 -1.1071  1.6235   6
  -2 -26   0 5.80193 2.70074   7
   2  26   0 -4.5523  2.1065  11
  -2  26   0 4.67394 2.45905  11
  -3 -26   0 7.94840 3.54007   7
   3 -26   0 6.45588 3.30149   6
   3  26   0 3.18473 3.60948  11
  -3  26   0 2.79720 1.42142  10
  -3  26   0 6.35965 3.17654  11
   4 -26   0 0.26732 2.62957   6
  -4 -26   0 0.17163 2.52344   7
   4  26   0 2.54421 3.07536  11
  -4  26   0 3.92124 1.47525  10
  -4  26   0 3.61012 2.68337  11
   5 -26   0 4.76532 3.84399   6
  -5 -26   0 5.28025 3.78756   7
  -5  26   0 12.4178  2.5488  10
  -5  26   0 7.49497 3.68047  11
   5  26   0 7.81230 4.35736  11
  -6 -26   0 44.1401  8.4578   7
   6 -26   0 57.7963  9.2744   6
   6  26   0 54.9897  9.8698  11
  -6  26   0 51.6012  8.7992  10
  -6  26   0 55.3185  9.0371  11
   7 -26   0 1.16880 2.97683   6
  -7 -26   0 2.07614 3.23818   7
  -7  26   0 4.00194 2.02888  11
  -7  26   0 4.14664 2.37480  10
   7  26   0 -2.2497  1.7491  11
   8 -26   0 1.22916 2.52521   6
  -8 -26   0 3.78346 3.26678   7
  -8  26   0 6.89781 3.44907  10
   8  26   0 5.08275 2.38753  11
   9 -26   0 -0.2684  2.3928   6
  -9 -26   0 6.38339 3.29236   7
  -9  26   0 0.44502 2.71218  10
   9  26   0 0.25779 1.69827  11
  10 -26   0 14.1912  4.4232   6
 -10 -26   0 15.7457  4.3925   7
 -10  26   0 7.78940 4.26744  10
  10  26   0 9.16076 2.30408  11
 -11 -26   0 1.91542 1.51680   7
  11 -26   0 1.39988 1.93651   6
 -11  26   0 3.50153 2.90919  10
  12 -26   0 4.12645 1.93168   6
 -12 -26   0 2.70375 1.52776   7
 -12  26   0 -1.5970  1.7463  10
  13 -26   0 5.94392 1.67398   5
  13 -26   0 3.04063 1.90705   6
 -13  26   0 2.31730 1.64543  10
 -14 -26   0 -0.4721  1.6853   8
  14 -26   0 6.25475 1.69819   5
 -14  26   0 1.88030 1.78449  10
   0 -27   0 1.09128 1.44661   6
   0 -27   0 0.40068 2.13704   7
   0  27   0 1.77406 3.26811  11
   1 -27   0 7.01053 2.89269   6
  -1 -27   0 6.27203 3.23955   7
  -1 -27   0 9.51781 2.63831   6
   1 -27   0 10.8432  2.4836   7
  -1  27   0 11.1457  5.1035  11
   1  27   0 6.64518 4.80146  11
  -2 -27   0 78.8846  6.2490   6
   2 -27   0 76.0200 10.1829   6
  -2 -27   0 66.6279  9.4644   7
   2  27   0 71.7874 12.2958  11
  -2  27   0 72.2207 11.5646  11
   3 -27   0 10.4108  4.0518   6
  -3 -27   0 4.65133 3.24577   7
   3  27   0 6.70993 4.55484  11
  -3  27   0 9.95619 4.37542  11
   4 -27   0 4.07053 3.65151   6
  -4 -27   0 5.53582 3.81522   7
  -4  27   0 5.98145 1.80754  10
  -4  27   0 9.24315 3.75622  11
   4  27   0 8.20989 4.22629  11
  -5 -27   0 3.58310 3.46096   7
   5 -27   0 2.14320 3.35355   6
  -5  27   0 3.82243 2.75766  11
   5  27   0 2.89581 3.39707  11
  -5  27   0 -0.8528  1.5229  10
  -6 -27   0 31.1553  7.1555   7
   6 -27   0 23.4905  6.3489   6
  -6  27   0 28.2750  5.6184  11
   6  27   0 31.6108  7.3746  11
  -6  27   0 31.1850  6.7899  10
   7 -27   0 12.7607  4.9323   6
  -7 -27   0 17.1538  5.4414   7
  -7  27   0 17.8009  3.7699  11
  -7  27   0 8.65917 3.10262  10
   7  27   0 9.56831 3.79930  11
   8 -27   0 47.4577  8.6304   6
  -8 -27   0 34.8482  7.7111   7
   8  27   0 32.4136  6.5391  11
  -8  27   0 37.9303  7.8509  10
   9 -27   0 13.4228  4.2137   6
  -9 -27   0 15.3260  4.9114   7
   9  27   0 12.4879  3.5137  11
  -9  27   0 14.2045  4.7432  10
 -10 -27   0 2.21361 2.30180   7
  10 -27   0 3.79009 2.41358   6
  10  27   0 -1.2389  2.4915  11
 -10  27   0 2.40048 2.65109  10
 -11 -27   0 1.51985 1.55660   7
  11 -27   0 -1.6365  2.7142   6
 -11  27   0 1.05994 1.80687  10
  12 -27   0 24.5667  4.9502   6
 -12 -27   0 23.3499  3.5325   7
 -12  27   0 17.6109  4.6922  10
  13 -27   0 -1.0728  1.5759   6
 -13  27   0 0.25617 1.64306  10
 -14  27   0 1.34485 1.56404  10
   0 -28   0 128.054  10.183   6
   0  28   0 114.149  13.231  11
   1 -28   0 3.32268 2.50718   6
  -1 -28   0 2.73766 1.45792   6
  -1 -28   0 4.54283 2.78780   7
   1 -28   0 0.94579 1.57790   7
  -1  28   0 2.98059 3.49913  11
   1  28   0 -0.5900  4.3785  11
   2 -28   0 3.46766 3.25520   6
  -2 -28   0 -0.3097  1.3382   6
  -2 -28   0 1.72411 2.44834   7
  -2  28   0 3.41282 3.38051  11
   2  28   0 1.42228 3.75150  11
  -3 -28   0 3.92918 3.16065   7
   3 -28   0 9.46304 4.28551   6
  -3  28   0 7.89770 4.67719  11
   3  28   0 0.87300 3.12740  11
  -4 -28   0 18.9583  5.4789   7
   4 -28   0 15.2406  5.1475   6
   4  28   0 9.83760 4.67533  11
  -4  28   0 14.9411  1.6992  10
  -4  28   0 14.7919  5.4884  11
  -5 -28   0 0.34068 3.24755   7
   5 -28   0 2.14863 3.11042   6
   5  28   0 6.01606 3.39615  11
  -5  28   0 0.13893 3.13047  11
  -5  28   0 -1.4255  1.4609  10
   6 -28   0 -0.0374  3.1042   6
  -6 -28   0 3.37310 3.32047   7
   6  28   0 0.70845 2.31360  11
  -6  28   0 -1.8036  2.0211  11
  -6  28   0 3.34222 1.62779  10
   7 -28   0 1.96328 2.80622   6
  -7 -28   0 1.98361 3.34053   7
   7  28   0 2.92783 2.18050  11
  -7  28   0 5.06287 2.18850  11
  -7  28   0 2.94755 1.91711  10
  -8 -28   0 3.98328 3.10894   7
   8 -28   0 2.51029 2.92004   6
  -8  28   0 0.29194 1.78967  10
   8  28   0 2.58909 2.13846  11
  -9 -28   0 -1.7859  1.9209   7
   9 -28   0 1.54502 2.44310   6
   9  28   0 0.17923 1.75172  11
  -9  28   0 1.13563 1.98716  10
  10 -28   0 4.81618 2.58309   6
 -10 -28   0 11.5269  3.7241   7
 -10  28   0 4.07493 2.43894  10
  10  28   0 2.37245 1.85125  11
 -11 -28   0 3.51473 1.51977   7
  11 -28   0 3.16997 1.75592   6
 -11  28   0 -2.2535  1.5353  10
 -12 -28   0 8.06582 1.82062   7
  12 -28   0 4.90868 1.67301   6
 -12  28   0 9.73417 2.71611  10
 -13  28   0 -0.1478  1.7155  10
   0 -29   0 4.00044 1.82643   6
   0 -29   0 2.66802 1.97522   7
   0  29   0 0.51005 4.33226  11
   1 -29   0 -1.8480  1.5919   6
   1 -29   0 1.81248 1.59459   7
  -1 -29   0 0.89904 1.28312   6
  -1 -29   0 0.08384 2.57434   7
   1  29   0 1.59275 4.47825  11
  -1  29   0 3.65225 4.15646  11
  -2 -29   0 32.3934  6.8175   7
   2 -29   0 34.9407  7.1220   6
  -2 -29   0 34.9075  3.0180   6
   2  29   0 31.4573  8.5247  11
  -2  29   0 29.1089  8.2785  11
   3 -29   0 3.26638 3.67679   6
  -3 -29   0 1.34479 2.78700   7
  -3  29   0 3.34298 3.80055  11
   3  29   0 2.16052 3.61968  11
   4 -29   0 -1.4652  3.1220   6
  -4 -29   0 3.39003 3.02093   7
  -4  29   0 2.02592 3.00405  11
   4  29   0 -3.9711  2.3848  11
   5 -29   0 2.12027 3.02161   6
  -5 -29   0 5.45269 3.74772   7
  -5  29   0 4.37031 3.49023  11
  -5  29   0 3.39178 1.60981  10
   5  29   0 4.01557 4.73811  11
   6 -29   0 1.37481 2.64482   6
  -6 -29   0 0.07287 2.72409   7
  -6  29   0 1.27298 1.56716  10
   6  29   0 -1.2517  2.2662  11
  -6  29   0 0.97195 2.19209  11
  -7 -29   0 2.79224 3.35578   7
   7 -29   0 1.85494 2.55215   6
  -7  29   0 6.86172 2.28426  10
  -7  29   0 4.32387 2.17768  11
   7  29   0 3.60980 2.30306  11
  -8 -29   0 2.00268 2.50992   7
   8 -29   0 4.08319 3.06104   6
  -8  29   0 3.80618 2.46772  10
   8  29   0 7.36063 1.91763  11
  -9 -29   0 0.60635 1.75461   7
   9 -29   0 4.17573 2.53067   6
  -9  29   0 -2.0403  1.7241  10
   9  29   0 -2.3853  1.8241  11
  10 -29   0 -0.3289  2.0168   6
 -10 -29   0 1.10451 1.57686   7
 -10  29   0 2.01667 2.25663  10
  10  29   0 3.37729 1.70770  11
  11 -29   0 -1.3193  1.5267   6
 -11 -29   0 0.48889 1.49152   7
 -11  29   0 -1.5634  1.6644  10
  12 -29   0 6.11814 1.58888   6
 -12 -29   0 -0.4502  1.5817   7
 -12  29   0 1.87663 1.68321  10
   0 -30   0 7.99021 2.88228   6
   0 -30   0 13.1933  3.4260   7
   0  30   0 12.6887  6.2422  11
  -1 -30   0 -2.2900  1.3557   6
   1 -30   0 -0.3846  1.6724   6
  -1 -30   0 1.17034 2.15374   7
  -1  30   0 -3.5757  2.8011  11
   1  30   0 -5.3508  3.0072  11
   2 -30   0 10.6695  4.0644   6
  -2 -30   0 14.4398  4.7144   7
   2  30   0 12.0935  5.8290  11
  -2  30   0 13.5424  5.8235  11
  -3 -30   0 8.22624 3.97084   7
   3 -30   0 7.52649 4.32072   6
   3  30   0 6.78246 4.44027  11
  -3  30   0 4.79174 3.75169  11
   4 -30   0 0.85051 3.24065   6
  -4 -30   0 -0.1873  2.7160   7
  -4  30   0 -2.1664  2.7777  11
   4  30   0 2.27784 3.02209  11
  -5 -30   0 8.76842 4.25941   7
   5 -30   0 8.19751 4.52619   6
   5  30   0 11.6800  4.1809  11
  -5  30   0 6.57407 1.70623  10
  -5  30   0 18.2194  5.5861  11
  -6 -30   0 -2.0024  2.5142   7
   6 -30   0 0.73681 3.19872   6
  -6  30   0 0.67950 2.08711  11
   6  30   0 0.46679 1.87515  11
  -6  30   0 0.63474 1.56259  10
   7 -30   0 -1.0901  2.1842   6
  -7 -30   0 0.65739 2.28160   7
  -7  30   0 0.95343 1.58349  10
   7  30   0 -0.6509  1.6286  11
  -7  30   0 -3.3517  2.0180  11
   8 -30   0 -0.5816  2.6923   6
  -8 -30   0 -2.6379  1.7158   7
   8  30   0 4.53964 1.80539  11
  -8  30   0 1.96780 1.85995  10
   9 -30   0 -1.3921  2.4188   6
  -9 -30   0 -3.7509  2.4241   7
   9  30   0 -0.9921  1.7896  11
  -9  30   0 0.80910 1.52376  10
  10 -30   0 2.10845 2.31964   6
 -10 -30   0 3.33455 1.82776   7
  10  30   0 5.87501 1.73215  11
 -10  30   0 2.27113 2.10627  10
 -11 -30   0 -2.0376  1.4937   7
  11 -30   0 -0.0800  1.4192   6
 -11  30   0 1.09804 1.67726  10
   0 -31   0 -3.0859  1.4663   6
   0  31   0 2.06807 3.97088  11
  -1 -31   0 -0.8679  1.4057   6
   1 -31   0 -0.6414  1.4555   6
  -1 -31   0 -2.1092  1.6666   7
   1  31   0 0.55647 3.06587  11
  -1  31   0 -6.4881  2.7450  11
  -2 -31   0 6.79788 3.32512   7
   2 -31   0 4.09234 2.50339   6
   2  31   0 7.20076 4.26942  11
  -2  31   0 0.91892 3.62415  11
   3 -31   0 1.97118 2.44999   6
  -3 -31   0 -0.3395  2.2653   7
   3  31   0 0.00874 2.64217  11
  -3  31   0 0.82853 2.86290  11
   4 -31   0 2.19835 2.72934   6
  -4 -31   0 4.47585 2.84086   7
   4  31   0 2.68957 2.60301  11
  -4  31   0 4.66093 2.96937  11
   5 -31   0 1.73052 2.74072   6
  -5 -31   0 -4.8486  2.0307   7
  -5  31   0 -1.4214  2.2868  11
   5  31   0 1.44332 2.27525  11
  -6 -31   0 -0.1253  2.0641   7
   6 -31   0 1.90956 2.26931   6
  -6  31   0 -1.1532  1.6113  10
   6  31   0 2.67390 1.98849  11
  -6  31   0 -3.2853  2.1565  11
  -7 -31   0 3.25706 1.90980   7
   7 -31   0 -0.9111  2.3061   6
   7  31   0 2.10860 1.75061  11
  -7  31   0 2.72597 1.60653  10
  -7  31   0 -0.8730  2.0886  11
   8 -31   0 14.2188  4.3418   6
  -8 -31   0 26.4060  5.1556   7
  -8  31   0 19.1215  3.9540  10
   8  31   0 17.7841  3.1057  11
   9 -31   0 0.33987 1.77142   6
  -9 -31   0 1.40118 1.87367   7
  -9  31   0 -0.7548  1.5767  10
   9  31   0 0.37389 1.81761  11
 -10 -31   0 4.96042 2.09955   7
  10 -31   0 3.40294 1.90711   6
 -10  31   0 5.15974 1.54623  10
  10  31   0 6.71792 1.78876  11
   0 -32   0 18.2947  3.6063   6
   0 -32   0 12.8027  3.3115   7
   0  32   0 12.4281  5.0077  11
  -1 -32   0 -0.5292  1.9315   7
   1 -32   0 1.21380 1.46293   6
  -1 -32   0 0.39260 1.44425   6
  -1  32   0 -3.2870  2.5310  11
   1  32   0 -0.1554  3.3360  11
   2 -32   0 3.95941 1.89197   6
  -2 -32   0 3.58730 2.06180   7
   2  32   0 3.79347 3.22872  11
  -2  32   0 2.03814 3.01763  11
   3 -32   0 -1.3488  1.5594   6
  -3 -32   0 -0.4796  1.9551   7
   3  32   0 2.23024 2.78577  11
  -3  32   0 -4.6770  2.7654  11
  -4 -32   0 6.36487 3.62408   7
   4 -32   0 8.72652 2.89282   6
   4  32   0 12.2867  3.5914  11
  -4  32   0 9.16107 5.40701  11
  -5 -32   0 5.07164 3.11817   7
   5 -32   0 2.90369 2.03213   6
   5  32   0 1.03320 1.81625  11
  -5  32   0 5.49614 2.37207  11
  -6 -32   0 4.25599 2.49038   7
   6 -32   0 -1.9780  1.6603   6
   6  32   0 -1.4307  1.7738  11
  -6  32   0 -1.9565  2.0546  11
  -7 -32   0 -1.0565  1.9835   7
   7 -32   0 -1.2979  1.8556   6
   7  32   0 -2.2023  1.6472  11
  -7  32   0 3.48697 1.68367  10
   8 -32   0 0.42967 1.99653   6
  -8 -32   0 -1.1830  2.1906   7
   8  32   0 2.38349 1.84978  11
  -8  32   0 2.23513 1.64302  10
   9 -32   0 3.19405 2.10533   6
  -9 -32   0 3.76661 1.86378   7
  -9  32   0 -0.6595  1.6005  10
   9  32   0 -1.4265  1.7597  11
   0 -33   0 2.61063 1.42722   6
   0  33   0 0.16006 2.43100  11
  -1 -33   0 -3.1853  1.6006   7
   1 -33   0 -0.8069  1.4345   6
  -1  33   0 -0.3208  2.9313  11
   1  33   0 2.33966 2.76847  11
  -2 -33   0 11.3694  3.1971   7
   2 -33   0 11.1471  3.2421   6
   2  33   0 9.10331 3.69263  11
  -2  33   0 5.33095 3.44160  11
  -3 -33   0 0.07608 1.84777   7
   3 -33   0 -2.3943  1.4388   6
   3  33   0 3.39444 2.11279  11
  -3  33   0 0.00073 2.41735  11
  -4 -33   0 3.77342 2.28783   7
   4 -33   0 -0.0193  1.4411   6
  -4  33   0 -3.8996  2.4763  11
   4  33   0 3.19630 2.22767  11
   5 -33   0 8.56649 2.92835   6
  -5 -33   0 9.76998 3.13528   7
   5  33   0 6.46381 2.09737  11
  -6 -33   0 1.43353 1.86339   7
   6 -33   0 5.24999 2.17619   6
   6  33   0 -0.7651  1.7075  11
  -6  33   0 5.77513 2.01098  11
  -7 -33   0 12.8190  3.5754   7
   7 -33   0 10.0806  3.5322   6
   7  33   0 18.6602  3.9005  11
  -8 -33   0 7.65644 2.36701   7
   8 -33   0 12.7596  2.9631   6
   8  33   0 9.13887 2.02749  11
   0 -34   0 2.57323 1.53114   6
   0  34   0 -0.1926  2.3418  11
   1 -34   0 9.02422 1.71713   6
  -1 -34   0 6.16320 1.83650   7
   1  34   0 4.86867 3.06493  11
  -1  34   0 9.75360 4.41085  11
   2 -34   0 0.15267 1.40781   6
  -2 -34   0 0.72934 1.66589   7
  -2  34   0 -2.4806  2.2334  11
   2  34   0 -1.6999  2.1334  11
   3 -34   0 4.34630 1.71610   6
  -3 -34   0 5.16723 1.92938   7
   3  34   0 1.43697 1.92254  11
  -3  34   0 -0.0917  2.3241  11
  -4 -34   0 0.85135 1.67234   7
   4 -34   0 2.89026 1.86777   6
  -4  34   0 -1.6861  2.0044  11
   4  34   0 3.57956 1.86352  11
  -5 -34   0 8.42875 2.43992   7
   5 -34   0 -0.1812  1.5932   6
  -5  34   0 3.23339 1.99209  11
   5  34   0 2.61976 2.22536  11
  -6 -34   0 -0.2405  1.6790   7
   6 -34   0 0.98324 1.93221   6
   6  34   0 3.76754 1.78931  11
  -6  34   0 1.54710 1.98405  11
   7 -34   0 8.81222 2.23754   6
   0 -35   0 -1.2969  1.4694   6
   0  35   0 3.36781 2.14734  11
  -1 -35   0 9.34390 1.60240   7
   1 -35   0 5.28019 1.57526   6
  -1  35   0 6.26368 3.36453  11
   1  35   0 5.39204 2.86793  11
  -2 -35   0 6.57356 1.77857   7
   2 -35   0 11.8285  2.3610   6
   2  35   0 12.4585  3.3318  11
  -2  35   0 9.79029 3.65219  11
   3 -35   0 0.88328 1.44579   6
  -3 -35   0 -2.1300  1.5698   7
  -3  35   0 0.42568 1.96407  11
   3  35   0 -0.7090  1.9819  11
  -4 -35   0 -0.4089  1.4959   7
   4 -35   0 -0.8188  1.6175   6
  -4  35   0 0.48983 1.98113  11
   4  35   0 1.73667 1.66309  11
 -21   0   1 18.6042  3.7415   9
 -20   0   1 -0.8384  1.7581   9
 -19   0   1 3.59415 3.19305   9
  19   0  -1 7.03499 1.93252   5
  18   0  -1 -1.0042  1.9026   5
 -18   0   1 -2.2663  2.6862   9
  17   0  -1 32.6286  6.5710   5
 -17   0   1 19.0140  5.9822   9
  16   0  -1 8.49751 2.72058   5
 -16   0   1 -0.4428  2.4928   9
  15   0  -1 135.523  10.751   5
 -15   0   1 122.939  11.695   9
  14   0  -1 6.80681 1.99741   5
 -14   0   1 1.33707 1.56169   9
 -13   0   1 6.73054 1.50960   9
  13   0  -1 1.16852 1.22379   5
 -12   0   1 1.08377 1.05083   9
 -12   0   1 -2.0517  4.1001   3
  12   0  -1 0.07974 4.99884   1
  12   0  -1 -0.3989  1.1303   5
 -11   0   1 205.567  22.742   3
 -11   0   1 192.336  11.194   9
  11   0  -1 216.352  22.710   1
 -10   0   1 1.47781 4.02737   3
  10   0  -1 0.29018 3.51814   1
   9   0  -1 241.019  15.247   4
  -9   0   1 230.717  18.258   3
   9   0  -1 215.000  17.039   1
  -8   0   1 0.53187 2.89614   3
   8   0  -1 -1.1661  2.3776   1
   8   0  -1 0.97383 1.83337   4
  -7   0   1 40.4035  4.3880   2
   7   0  -1 39.0582  7.5905   1
  -7   0   1 36.5442  7.5692   3
   7   0  -1 43.7696  6.7876   4
   6   0  -1 0.13411 1.76413   1
  -6   0   1 -0.2479  1.8887   3
  -6   0   1 2.13592 1.04687   2
   6   0  -1 0.19714 1.26694   4
  -5   0   1 1301.22   29.01   2
  -5   0   1 1242.32   37.46   3
   5   0  -1 1224.84   34.01   4
   5   0  -1 1279.16   35.89   1
   4   0  -1 1.05702 1.17372   1
  -4   0   1 0.64103 0.54237   2
   4   0  -1 0.95430 0.79756   4
  -4   0   1 1.45110 1.36396   3
   3   0  -1 760.068  20.755   1
  -3   0   1 780.897  22.624   3
  -3   0   1 743.332  16.852   2
   3   0  -1 713.712  20.409   4
   2   0  -1 -0.0496  0.4257   1
  -2   0   1 0.75177 0.34998   2
   2   0  -1 0.11599 0.27222   2
   2   0  -1 0.17333 0.39072   4
  -2   0   1 -0.1570  0.4463   3
  -1   0   1 2133.05   45.72   1
   1   0  -1 2481.32   48.26   3
  -1   0   1 2361.46   45.16   2
   1   0  -1 2421.69   46.06   1
   1   0  -1 2432.69   45.21   2
  -1   0   1 2409.71   47.18   4
   0   0  -1 -0.0583  0.0612   1
   0   0  -1 0.02404 0.08959   3
   0   0  -1 0.04490 0.11825   2
   0   0   1 0.05702 0.07934   4
   0   0   1 0.12541 0.13267   2
   0   0   1 1.77171 0.34038   1
   0   0   1 0.74594 0.25412   3
   0   0  -1 -0.0115  0.0651   4
  -1   0  -1 116.643   4.270   2
  -1   0  -1 118.466   3.310   4
  -1   0  -1 114.624   4.714   3
   1   0   1 114.954   3.270   4
   1   0   1 112.313   4.152   2
   2   0   1 -4.2655  0.2452   4
  -2   0  -1 -3.6586  0.5863   3
  -2   0  -1 -4.0418  0.3753   2
   2   0   1 -3.9376  0.5278   1
   3   0   1 85.6784  4.6501   4
  -3   0  -1 83.4498  4.5102   2
  -3   0  -1 79.7982  5.8348   3
   4   0   1 0.21444 1.09229   1
  -4   0  -1 -1.5470  0.7821   3
  -4   0  -1 1.05838 0.87325   2
   4   0   1 -0.0820  0.5589   4
  -5   0  -1 435.766  14.152   2
   5   0   1 370.601  16.954   1
   5   0   1 435.001  15.255   4
  -5   0  -1 392.155  17.926   3
  -6   0  -1 -0.3871  0.7412   2
   6   0   1 -1.4427  0.8442   4
   6   0   1 1.72273 2.39991   1
  -6   0  -1 -2.0614  1.5770   3
   7   0   1 102.723   7.919   4
   7   0   1 111.181  12.552   1
  -7   0  -1 80.1905 10.9437   3
  -7   0  -1 98.5176  6.6845   2
   8   0   1 -0.8690  1.4658   4
  -8   0  -1 -0.9669  2.3571   3
   8   0   1 -1.3268  2.5178   1
   9   0   1 159.344  17.778   1
  -9   0  -1 152.800  17.704   3
  10   0   1 0.81570 3.76546   1
 -10   0  -1 0.55394 3.42626   3
  11   0   1 3.02980 5.04143   1
 -11   0  -1 2.96553 5.11675   3
 -11   0  -1 0.38206 0.91461   9
 -12   0  -1 1.62320 1.05262   9
 -12   0  -1 2.71567 5.33471   3
  12   0   1 0.60549 1.03080   5
 -12   0  -1 0.09503 1.01103   8
  12   0   1 -3.5517  4.0209   1
  13   0   1 173.115  11.200   5
 -13   0  -1 191.812  12.736   9
 -13   0  -1 151.379   9.320   8
  14   0   1 1.37635 1.72417   5
 -14   0  -1 2.12099 2.11137   9
 -15   0  -1 17.7333  5.4714   9
  15   0   1 17.7518  5.1168   5
  16   0   1 2.45724 2.92823   5
 -16   0  -1 1.99358 2.91256   9
 -17   0  -1 33.2559  7.5284   9
  17   0   1 43.9234  8.1063   5
 -18   0  -1 1.09610 2.64900   9
  18   0   1 -1.3939  2.1880   5
  19   0   1 5.46763 2.45171   5
 -19   0  -1 2.02321 2.49778   9
  20   0   1 -1.1365  1.8703   5
 -20   0  -1 -1.2194  1.9897   9
 -21   0  -1 -1.0263  1.5683   9
 -21  -1   1 3.11412 1.62801   9
 -21   1   1 2.36342 1.66580   9
 -20  -1   1 4.77773 2.68688   9
 -20   1   1 9.35220 3.43946   9
  19  -1  -1 4.60183 2.05370   5
 -19  -1   1 2.49976 2.68360   9
 -19   1   1 0.30993 2.98446   9
  18  -1  -1 -3.8508  2.0164   5
 -18  -1   1 -0.8062  2.5786   9
  18   1  -1 2.92031 1.79861   5
 -18   1   1 0.13271 2.44036   9
 -17  -1   1 24.9560  6.4557   9
  17  -1  -1 23.1249  5.6912   5
 -17   1   1 31.3187  7.6873   9
  17   1  -1 31.8921  6.0326   5
  16  -1  -1 4.64128 2.38329   5
 -16  -1   1 2.31984 3.11177   9
  16   1  -1 1.91058 1.87027   5
 -16   1   1 0.68354 3.20015   9
 -15  -1   1 29.7293  6.6937   9
  15  -1  -1 26.3627  5.7770   5
 -15   1   1 20.8743  5.8449   9
  15   1  -1 25.7015  5.1357   5
 -14  -1   1 6.13721 2.89571   9
  14  -1  -1 11.1557  3.2597   5
 -14   1   1 7.45761 2.94172   9
  14   1  -1 5.97435 2.05290   5
 -13  -1   1 0.93177 1.06878   9
 -13  -1   1 -0.7320  1.1023   8
  13  -1  -1 0.42253 1.24146   5
  13   1  -1 1.42960 1.25173   5
 -13   1   1 1.22793 1.12201   9
 -12  -1   1 20.0299  8.4411   3
  12  -1  -1 17.3671  3.4682   5
  12  -1  -1 5.37879 6.17939   1
 -12  -1   1 20.7989  3.6852   9
 -12   1   1 17.0108  3.0334   9
  12   1  -1 18.3893  3.0315   5
 -12   1   1 12.9771  7.5760   3
  12   1  -1 21.3954  8.6199   1
 -11  -1   1 362.774  26.054   3
  11  -1  -1 379.667  26.170   1
  11   1  -1 362.096  25.328   1
 -11   1   1 396.184  27.226   3
 -11   1   1 390.796  17.830   9
 -10  -1   1 4.55356 4.45168   3
  10  -1  -1 1.03359 3.92001   1
  10   1  -1 -1.7330  3.1888   1
 -10   1   1 -1.8670  3.4525   3
   9  -1  -1 -1.2427  1.9122   4
  -9  -1   1 0.36614 3.31199   3
   9  -1  -1 1.03892 3.39832   1
   9   1  -1 1.52570 2.20695   4
  -9   1   1 0.52452 3.60061   3
   9   1  -1 0.77304 3.17244   1
   8  -1  -1 8.05211 4.35577   1
  -8  -1   1 17.1097  6.1361   3
   8  -1  -1 21.8077  5.0785   4
  -8   1   1 18.1191  6.1047   3
   8   1  -1 19.4748  5.2633   4
   8   1  -1 14.1645  5.4370   1
   7  -1  -1 115.772   9.121   4
  -7  -1   1 113.036   6.696   2
  -7  -1   1 115.466  13.205   3
   7  -1  -1 100.296  12.249   1
   7   1  -1 107.083  11.872   1
  -7   1   1 129.125  14.428   3
   7   1  -1 101.944   8.750   4
  -6  -1   1 70.3296  9.5583   3
   6  -1  -1 86.0716  7.2099   4
  -6  -1   1 81.7547  5.2587   2
   6  -1  -1 77.9913  9.8044   1
  -6   1   1 67.2020  9.2594   3
   6   1  -1 72.8479  8.7381   1
   6   1  -1 81.0195  8.7264   4
  -6   1   1 74.8572  4.4503   2
   5  -1  -1 1396.62   36.03   4
  -5  -1   1 1337.23   31.29   2
   5  -1  -1 1339.78   37.77   1
  -5  -1   1 1306.33   38.92   3
   5   1  -1 1268.15   35.40   4
   5   1  -1 1377.03   36.89   1
  -5   1   1 1359.00   29.50   2
  -5   1   1 1284.71   38.55   3
   4  -1  -1 786.335  24.017   1
  -4  -1   1 739.850  24.505   3
   4  -1  -1 779.861  22.600   4
  -4  -1   1 766.479  19.125   2
  -4   1   1 776.314  17.476   2
   4   1  -1 755.422  22.754   1
   4   1  -1 727.958  22.283   4
  -4   1   1 715.201  24.221   3
  -3  -1   1 93.7683  6.5060   3
   3  -1  -1 100.013   3.428   2
  -3  -1   1 95.9158  4.5275   2
   3  -1  -1 88.3577  5.6345   4
   3  -1  -1 87.2761  6.0351   1
   3   1  -1 95.9502  5.7868   1
   3   1  -1 98.1280  5.9059   4
  -3   1   1 92.8450  3.3983   2
  -3   1   1 106.491   6.874   3
   2  -1  -1 98.2588  5.3183   1
  -2  -1   1 91.6774  5.4014   3
   2  -1  -1 96.6154  5.0568   4
  -2  -1   1 92.5729  4.0874   2
   2   1  -1 101.090   5.228   4
  -2   1   1 109.530   2.709   2
   2   1  -1 98.1148  4.7195   1
  -2   1   1 100.234   5.568   3
   1  -1  -1 2299.53   46.58   4
  -1  -1   1 2004.54   45.55   2
  -1  -1   1 2423.89   44.30   1
  -1  -1   1 2423.06   47.63   3
   1  -1  -1 2404.45   47.28   3
   1  -1  -1 2239.23   46.01   1
  -1   1   1 2397.07   47.22   3
   1   1  -1 2443.04   44.42   1
   1   1  -1 2281.90   46.68   4
   0  -1   1 2.05701 0.60204   4
   0  -1  -1 2.66376 0.70053   4
   0  -1   1 7.19709 1.07385   3
   0   1  -1 2.94368 0.48678   1
   0   1  -1 3.00418 0.71357   2
   0   1   1 2.86183 0.67367   2
  -1  -1  -1 1262.57   29.24   4
  -1  -1  -1 1458.11   30.46   3
   1  -1   1 1512.78   29.08   4
  -1  -1  -1 1465.61   30.51   2
   1   1   1 1578.13   29.74   4
   1   1   1 1440.72   30.38   3
  -1   1  -1 1494.69   28.99   4
   1   1   1 1521.93   30.35   1
  -1   1  -1 1443.50   31.36   3
  -2  -1  -1 74.1965  4.5510   3
  -2  -1  -1 64.2699  3.7112   2
   2  -1   1 69.2473  3.4360   4
   2   1   1 65.9266  3.5442   4
  -2   1  -1 75.0378  3.7172   2
   2   1   1 69.8152  4.3026   1
  -2   1  -1 72.3283  4.6796   3
   3  -1   1 2706.19   53.59   4
   3  -1   1 2521.98   56.22   1
  -3  -1  -1 2664.99   54.26   2
  -3  -1  -1 2545.77   57.47   3
   3   1   1 2498.04   53.49   4
   3   1   1 2594.51   55.72   1
  -3   1  -1 2493.06   57.56   3
  -3   1  -1 2609.49   53.24   2
  -4  -1  -1 387.218  16.044   3
   4  -1   1 384.171  15.772   1
   4  -1   1 395.335  13.256   4
  -4  -1  -1 387.990  12.974   2
   4   1   1 390.544  13.376   4
  -4   1  -1 382.446  15.952   3
  -4   1  -1 404.940  12.515   2
   4   1   1 368.537  14.948   1
  -5  -1  -1 1363.42   39.47   3
   5  -1   1 1413.67   34.57   4
   5  -1   1 1318.23   38.01   1
  -5  -1  -1 1367.23   33.55   2
   5   1   1 1363.22   34.65   4
  -5   1  -1 1311.08   38.90   3
  -5   1  -1 1378.66   32.64   2
   5   1   1 1363.30   38.04   1
  -6  -1  -1 17.9466  5.0303   3
   6  -1   1 12.4995  3.1593   4
   6  -1   1 7.44825 3.38574   1
  -6  -1  -1 15.7268  3.2382   2
   6   1   1 10.7065  3.0909   4
   6   1   1 18.2994  4.9305   1
  -6   1  -1 12.9567  4.5410   3
  -6   1  -1 15.8756  2.9474   2
   7  -1   1 67.6021 10.0988   1
  -7  -1  -1 80.2311 11.0430   3
  -7  -1  -1 78.3249  6.1422   2
   7  -1   1 78.9697  8.3171   4
  -7   1  -1 79.6718  5.8599   2
   7   1   1 87.3387  7.4201   4
  -7   1  -1 72.9462 10.6659   3
   7   1   1 84.7476 11.1741   1
  -8  -1  -1 3.56675 3.77213   3
   8  -1   1 8.03711 4.38998   1
   8  -1   1 7.66670 2.41746   4
  -8   1  -1 4.93237 3.83090   3
   8   1   1 6.19166 2.67571   4
   8   1   1 4.78792 3.99754   1
   9  -1   1 218.309  17.682   1
  -9  -1  -1 216.724  17.617   3
  -9   1  -1 213.194  17.593   3
   9   1   1 267.733  19.009   1
 -10  -1  -1 3.48343 4.70798   3
  10  -1   1 4.49147 4.63950   1
  10   1   1 5.89073 4.86198   1
 -10   1  -1 12.5597  6.1633   3
 -11  -1  -1 62.4545  5.3580   9
  11  -1   1 91.7633 15.5804   1
 -11  -1  -1 82.9499 14.5916   3
 -11   1  -1 93.5227 15.9954   3
 -11   1  -1 70.7032  5.9393   9
  11   1   1 78.1622 14.2665   1
 -12  -1  -1 3.30120 0.99291   9
 -12  -1  -1 3.74699 4.67625   3
  12  -1   1 -3.4312  3.7102   1
  12  -1   1 1.06247 1.15920   5
 -12  -1  -1 -0.8600  0.9882   8
 -12   1  -1 0.32152 4.62039   3
  12   1   1 -1.9268  1.2901   5
 -12   1  -1 2.54524 1.03230   9
  12   1   1 -3.2524  4.0642   1
  13  -1   1 240.269  13.769   5
 -13  -1  -1 249.565  14.941   9
 -13  -1  -1 222.334  12.077   8
  13   1   1 232.574  13.498   5
 -13   1  -1 231.753  14.427   9
  14  -1   1 56.5455  8.2642   5
 -14  -1  -1 57.3198  8.8941   9
 -14  -1  -1 55.8955  4.7006   8
 -14   1  -1 61.0939  9.4132   9
  14   1   1 58.1862  6.4101   5
 -15  -1  -1 37.0213  7.5793   9
  15  -1   1 52.1916  8.7271   5
  15   1   1 46.5911  7.5847   5
 -15   1  -1 41.4512  8.2869   9
  16  -1   1 19.5262  5.5286   5
 -16  -1  -1 14.5117  5.3721   9
 -16   1  -1 11.7825  4.9177   9
  16   1   1 19.0159  4.8616   5
 -17  -1  -1 13.9932  5.3293   9
  17  -1   1 15.6377  5.4250   5
 -17   1  -1 15.2592  5.3947   9
  17   1   1 12.4127  4.3054   5
  18  -1   1 -1.7534  2.2218   5
 -18  -1  -1 2.05278 2.79933   9
 -18   1  -1 2.18265 2.88002   9
  18   1   1 2.78623 2.44434   5
 -19  -1  -1 10.1122  3.6169   9
  19  -1   1 11.4292  3.0541   5
 -19   1  -1 9.26162 3.56879   9
  19   1   1 9.37467 2.57277   5
  20  -1   1 4.59137 2.01463   5
 -20  -1  -1 4.28065 2.07296   9
 -20   1  -1 5.24109 2.13238   9
 -21  -1  -1 4.42231 1.62704   9
 -21   1  -1 0.24134 1.61219   9
 -21  -2   1 3.78498 1.57660   9
 -21   2   1 -0.4900  1.7032   9
  20  -2  -1 -2.8019  1.8517   5
 -20  -2   1 0.05869 2.38492   9
 -20   2   1 -0.9083  1.7157   9
 -19  -2   1 23.9295  6.4084   9
  19  -2  -1 18.0722  4.6692   5
 -19   2   1 23.3238  6.3474   9
 -18  -2   1 1.41599 2.99025   9
  18  -2  -1 5.26883 3.13911   5
 -18   2   1 6.68715 4.07710   9
  17  -2  -1 0.24026 2.33658   5
 -17  -2   1 3.37425 3.19261   9
  17   2  -1 2.08010 3.06534   5
 -17   2   1 -1.7188  2.5523   9
  16  -2  -1 1.67758 2.56888   5
 -16  -2   1 -1.8112  2.6278   9
  16   2  -1 2.93138 1.89178   5
 -16   2   1 -2.8861  2.2216   9
 -15  -2   1 68.6369 10.4183   9
 -15  -2   1 79.5827  5.6857   8
  15  -2  -1 76.1171  8.4574   5
  15   2  -1 80.8215  7.7881   5
 -15   2   1 70.6670 10.8823   9
 -14  -2   1 8.79921 1.21705   8
  14  -2  -1 10.9410  3.6478   5
 -14  -2   1 10.9413  3.5383   9
  14   2  -1 10.3593  2.0656   5
 -14   2   1 9.29786 3.66047   9
 -13  -2   1 147.489  10.973   9
 -13  -2   1 146.993   9.034   8
  13  -2  -1 144.491  10.139   5
  13   2  -1 146.174   9.649   5
 -13   2   1 156.531  11.523   9
  12  -2  -1 4.16274 1.26142   5
 -12  -2   1 4.95043 1.33160   8
 -12  -2   1 1.40384 4.17851   3
 -12  -2   1 3.32752 1.26591   9
  12  -2  -1 2.83981 5.06733   1
 -12   2   1 5.27897 6.01586   3
  12   2  -1 6.57632 6.11279   1
  12   2  -1 5.49150 1.39191   5
 -12   2   1 6.93510 1.25453   9
  11  -2  -1 9.33850 6.49862   1
 -11  -2   1 13.2654  7.1107   3
 -11   2   1 12.1798  6.5296   3
  11   2  -1 13.3404  6.8998   1
 -11   2   1 6.76207 1.11171   9
  10  -2  -1 13.3192  6.2900   1
 -10  -2   1 14.8733  6.9414   3
  10   2  -1 14.3751  6.5229   1
  10   2  -1 19.7524  4.9795   4
 -10   2   1 3.15739 4.76161   3
  -9  -2   1 603.499  30.521   3
   9  -2  -1 572.794  29.164   1
   9  -2  -1 605.273  25.566   4
   9   2  -1 556.710  27.885   1
   9   2  -1 614.893  26.155   4
  -9   2   1 531.280  28.472   3
   8  -2  -1 4.11053 3.70332   1
   8  -2  -1 6.55100 3.28781   4
  -8  -2   1 -2.2549  2.3693   3
   8   2  -1 3.48011 3.47923   1
  -8   2   1 -1.7733  1.6219   3
   8   2  -1 6.34648 3.06924   4
   7  -2  -1 62.0971  9.4495   1
   7  -2  -1 59.9937  7.9145   4
  -7  -2   1 60.6803  5.1291   2
  -7  -2   1 50.5508  8.7694   3
   7   2  -1 85.2056  9.8137   4
  -7   2   1 62.2748  9.7574   3
   7   2  -1 73.0003  9.8351   1
   6  -2  -1 165.249  10.402   4
  -6  -2   1 151.966   8.146   2
   6  -2  -1 155.621  11.718   1
  -6  -2   1 157.827  12.098   3
   6   2  -1 171.776  10.792   4
  -6   2   1 169.826  12.462   3
   6   2  -1 165.807  11.209   1
   5  -2  -1 2453.97   60.70   1
  -5  -2   1 2444.88   62.20   3
  -5  -2   1 2586.39   54.92   2
   5  -2  -1 2491.96   58.33   4
   5   2  -1 2525.94   58.99   4
  -5   2   1 2511.42   62.61   3
   5   2  -1 2582.77   59.17   1
   4  -2  -1 109.902   7.061   4
  -4  -2   1 102.116   5.691   2
   4  -2  -1 101.075   3.953   2
   4  -2  -1 93.7417  7.3696   1
   4  -2  -1 105.118   3.822   2
  -4  -2   1 105.941   7.859   3
   4   2  -1 99.2319  6.8619   4
   4   2  -1 104.815   6.972   1
  -3  -2   1 82.9240  4.7889   2
  -3  -2   1 88.6731  6.3310   3
   3  -2  -1 92.1936  3.1677   2
   3  -2  -1 92.6923  3.1079   2
   3  -2  -1 90.5571  5.8069   4
   3  -2  -1 90.3754  6.3102   1
   3   2  -1 81.9694  5.1828   1
  -3   2   1 87.6077  6.2437   3
   3   2  -1 87.7607  5.7966   4
   2  -2  -1 550.895  15.746   4
   2  -2  -1 573.759  12.012   2
   2  -2  -1 565.180  16.380   1
  -2  -2   1 548.102  16.301   3
  -2  -2   1 583.706  14.968   2
   2   2  -1 530.275  15.909   4
   2   2  -1 548.739  14.181   1
  -2   2   1 586.535  12.052   2
  -2   2   1 562.019  16.291   3
   1  -2  -1 8.86640 1.64418   1
  -1  -2   1 10.8681  1.2114   1
   1  -2  -1 9.46843 1.22660   2
  -1  -2   1 8.82667 1.57790   3
  -1  -2   1 10.7820  1.7351   2
  -1   2   1 12.9569  1.7089   3
  -1   2   1 6.83905 1.47489   4
   1   2  -1 11.8001  1.2673   1
  -1   2   1 11.0386  1.2503   2
   1   2  -1 10.8845  1.9423   4
   0  -2  -1 9.05045 1.81786   1
   0  -2   1 7.56111 1.02921   1
   0  -2   1 9.20826 1.81488   2
   0  -2  -1 7.84279 1.64856   2
   0  -2   1 3.21699 1.23327   3
   0   2  -1 6.54822 0.99809   1
   0   2   1 7.75612 1.72198   4
   0   2  -1 8.50824 1.63761   3
   0   2  -1 3.49516 1.40651   4
   1  -2   1 5426.86  102.92   2
  -1  -2  -1 5016.61  102.46   3
  -1  -2  -1 5412.87  103.70   2
   1  -2   1 5366.54  101.76   1
   1   2   1 5396.94  102.68   3
   1   2   1 5423.46  101.56   1
  -1   2  -1 5362.11  104.54   3
  -1   2  -1 5350.89  101.75   4
   1   2   1 5240.32  102.52   4
  -2  -2  -1 26.2347  3.2768   3
   2  -2   1 32.9945  3.9713   1
  -2  -2  -1 30.2033  2.7628   2
   2  -2   1 31.4838  2.5059   2
  -2   2  -1 28.4002  3.7316   3
   2   2   1 34.3877  2.9048   4
  -2   2  -1 25.9395  2.3933   4
   2   2   1 28.3316  3.4250   1
   3  -2   1 84.5343  6.0741   1
  -3  -2  -1 83.8198  5.8567   3
  -3  -2  -1 87.6035  5.2400   2
   3  -2   1 94.2220  5.1213   4
   3   2   1 74.0009  4.8568   4
  -3   2  -1 84.2789  6.1524   3
   3   2   1 90.1343  5.8034   1
   4  -2   1 514.371  19.598   1
  -4  -2  -1 551.936  19.843   3
  -4  -2  -1 582.247  17.617   2
   4  -2   1 581.293  17.445   4
   4   2   1 590.036  17.987   4
  -4   2  -1 544.313  20.314   3
   4   2   1 577.025  19.414   1
  -4   2  -1 610.040  16.425   2
   5  -2   1 364.787  17.131   1
  -5  -2  -1 365.655  13.941   2
   5  -2   1 386.927  14.437   4
  -5  -2  -1 389.044  17.548   3
  -5   2  -1 385.943  12.844   2
  -5   2  -1 352.069  17.044   3
   5   2   1 370.634  16.331   1
   5   2   1 374.721  14.567   4
   6  -2   1 274.129  12.732   4
  -6  -2  -1 270.356  12.155   2
  -6  -2  -1 258.209  15.491   3
   6  -2   1 273.462  15.772   1
   6   2   1 238.206  14.320   1
  -6   2  -1 278.468  10.975   2
  -6   2  -1 260.123  15.639   3
   6   2   1 262.087  12.791   4
   7  -2   1 654.328  27.854   1
  -7  -2  -1 625.691  27.404   3
  -7  -2  -1 610.749  21.305   2
   7  -2   1 693.281  23.398   4
   7   2   1 644.835  23.381   4
  -7   2  -1 655.383  19.858   2
   7   2   1 617.404  26.188   1
  -7   2  -1 623.338  27.625   3
  -8  -2  -1 56.5442  9.9554   3
  -8  -2  -1 77.3576  8.2931   2
   8  -2   1 73.6592  8.7817   4
   8  -2   1 54.7429  9.9766   1
  -8   2  -1 50.2805  9.7459   3
   8   2   1 85.3611  9.7088   4
   8   2   1 70.8084 10.9730   1
   9  -2   1 3.46198 4.15378   1
  -9  -2  -1 -0.1131  3.1685   3
  -9   2  -1 1.54606 3.80851   3
   9   2   1 -1.5861  2.6041   1
  10  -2   1 0.34228 3.47743   1
 -10  -2  -1 0.03172 3.70581   3
  10   2   1 0.78910 3.97745   1
 -10   2  -1 -1.6837  3.4906   3
  11  -2   1 67.1517  4.9869   5
  11  -2   1 75.9071 14.0112   1
 -11  -2  -1 69.1447 13.4300   3
  11   2   1 53.3129 12.1896   1
 -11   2  -1 66.0782 13.1951   3
 -11   2  -1 65.7287  5.2261   9
 -12  -2  -1 145.130  20.375   3
 -12  -2  -1 125.691   9.303   9
  12  -2   1 141.529  20.384   1
 -12  -2  -1 132.057   8.049   8
  12  -2   1 128.388   8.776   5
  12   2   1 122.722   8.464   5
 -12   2  -1 127.208  19.241   3
  12   2   1 110.055  17.587   1
 -12   2  -1 146.818  10.125   9
 -13  -2  -1 4.25774 1.07351   8
  13  -2   1 0.16979 1.42139   5
 -13  -2  -1 2.64720 1.58823   9
  13   2   1 1.34797 1.34824   5
 -13   2  -1 -0.5101  1.1270   9
  14  -2   1 19.6230  4.6467   5
 -14  -2  -1 16.4455  4.3565   9
 -14  -2  -1 14.2044  2.2754   8
  14   2   1 21.1229  4.5207   5
 -14   2  -1 15.6147  4.5078   9
  15  -2   1 2.58784 2.44191   5
 -15  -2  -1 -1.0368  1.2715   8
 -15  -2  -1 1.58469 1.64840   9
 -15   2  -1 -1.2665  2.4339   9
  15   2   1 0.42413 1.71192   5
  16  -2   1 4.19208 3.17263   5
 -16  -2  -1 2.46036 1.41584   8
 -16  -2  -1 0.81296 2.44476   9
 -16   2  -1 -0.3390  2.9936   9
  16   2   1 6.89073 2.93924   5
 -17  -2  -1 21.8038  6.1468   9
  17  -2   1 21.8367  6.0207   5
  17   2   1 26.6241  5.8065   5
 -17   2  -1 22.1326  6.5509   9
 -18  -2  -1 2.33943 2.67976   9
  18  -2   1 0.76963 2.52610   5
 -18   2  -1 0.00287 2.27198   9
  18   2   1 -1.4581  1.8674   5
 -19  -2  -1 2.23903 2.84930   9
  19  -2   1 7.53782 2.81209   5
 -19   2  -1 5.63744 3.69106   9
  19   2   1 3.82531 2.00079   5
 -20  -2  -1 4.66296 1.91851   9
  20  -2   1 3.22229 1.85075   5
 -20   2  -1 -2.7775  1.6282   9
 -21   2  -1 -2.9854  1.5235   9
 -21  -3   1 4.32633 1.68527   9
 -21   3   1 3.92483 1.81970   9
 -20  -3   1 -1.5370  1.6018   9
  20  -3  -1 0.98369 1.82474   5
 -20   3   1 0.44496 1.89300   9
  19  -3  -1 1.92744 2.03735   5
 -19  -3   1 0.19793 1.88453   9
 -19   3   1 -1.2447  1.9275   9
  18  -3  -1 -1.4975  2.3880   5
 -18  -3   1 1.64680 2.73048   9
 -18   3   1 2.40616 3.33212   9
 -17  -3   1 15.6418  5.1248   9
  17  -3  -1 21.6817  5.6281   5
 -17   3   1 13.3407  5.4179   9
  16  -3  -1 3.57191 2.91498   5
 -16  -3   1 0.41464 1.40785   8
 -16  -3   1 2.14516 2.82485   9
  16   3  -1 2.12673 1.63699   5
 -16   3   1 -0.8614  2.5385   9
 -15  -3   1 6.36323 1.55110   8
 -15  -3   1 5.88262 2.81001   9
  15  -3  -1 12.3265  4.2709   5
  15   3  -1 10.1663  2.4646   5
 -15   3   1 3.73395 3.19750   9
  14  -3  -1 30.1216  5.8583   5
 -14  -3   1 29.6848  4.3497   8
 -14  -3   1 25.2835  5.7488   9
 -14   3   1 24.0875  6.0526   9
  14   3  -1 28.2509  4.6440   5
 -13  -3   1 -1.8104  1.0589   8
  13  -3  -1 1.81844 1.35565   5
 -13  -3   1 -1.9369  1.2075   9
 -13   3   1 -1.2520  1.0814   9
  13   3  -1 2.85380 1.32315   5
 -12  -3   1 39.0706  4.2698   9
  12  -3  -1 46.9188  4.6429   5
  12  -3  -1 48.6696 11.4706   1
 -12  -3   1 38.0525 10.5138   3
 -12  -3   1 38.0139  3.4722   8
 -12   3   1 46.0229 11.2797   3
  12   3  -1 35.5022  3.7818   5
 -12   3   1 48.0382  4.7952   9
  12   3  -1 48.3969 11.5266   1
  11  -3  -1 154.565  20.185   1
 -11  -3   1 149.298  19.250   3
  11   3  -1 114.493  16.785   1
 -11   3   1 133.324   8.981   9
 -11   3   1 160.420  19.804   3
  10  -3  -1 17.6260  7.2620   1
 -10  -3   1 15.0406  6.5938   3
  10   3  -1 17.9542  6.6170   1
  10   3  -1 18.6744  5.3978   4
 -10   3   1 12.5663  5.4343   3
   9  -3  -1 143.483  17.163   1
   9  -3  -1 158.541  12.304   4
  -9  -3   1 145.763  17.404   3
   9   3  -1 178.848  13.474   4
  -9   3   1 143.769  17.178   3
   9   3  -1 147.467  16.524   1
   8  -3  -1 47.0329  7.8819   4
   8  -3  -1 42.0541  8.6505   1
  -8  -3   1 45.2311  5.9171   2
  -8  -3   1 41.3536  8.7114   3
   8   3  -1 45.1568  8.2154   1
   8   3  -1 60.6935  8.9676   4
  -8   3   1 50.4290  9.4597   3
  -7  -3   1 625.370  27.568   3
   7  -3  -1 589.438  26.627   1
   7  -3  -1 672.738  24.678   4
  -7  -3   1 626.596  20.901   2
   7   3  -1 601.531  24.260   4
  -7   3   1 607.919  27.031   3
   7   3  -1 601.708  25.114   1
  -6  -3   1 14.2770  4.6555   3
   6  -3  -1 16.4176  4.0888   4
   6  -3  -1 14.9291  4.7255   1
   6  -3  -1 19.6260  2.3561   2
  -6  -3   1 19.6647  3.6241   2
   6   3  -1 19.1760  4.5665   1
  -6   3   1 22.3653  5.4369   3
   6   3  -1 24.5267  5.0947   4
  -5  -3   1 954.726  25.999   2
   5  -3  -1 886.012  30.122   1
   5  -3  -1 962.487  21.157   2
  -5  -3   1 947.925  31.075   3
   5  -3  -1 973.576  28.664   4
   5   3  -1 951.298  28.988   4
  -5   3   1 916.399  30.761   3
   5   3  -1 954.498  28.497   1
  -4  -3   1 210.254   9.437   2
   4  -3  -1 225.118   6.589   2
  -4  -3   1 211.501  11.526   3
   4  -3  -1 212.178  10.529   4
   4  -3  -1 223.752  11.989   1
  -4   3   1 226.199  11.901   3
   4   3  -1 192.799  10.370   4
   4   3  -1 207.771  10.021   1
   3  -3  -1 438.760  14.982   4
   3  -3  -1 453.412  10.748   2
   3  -3  -1 414.090  10.555   2
  -3  -3   1 435.661  15.755   3
  -3  -3   1 421.280  14.049   2
   3  -3  -1 412.710  15.642   1
  -3   3   1 460.275  16.045   3
   3   3  -1 435.495  15.541   4
   3   3  -1 443.294  13.736   1
  -2  -3   1 115.144   6.015   2
   2  -3  -1 116.825   4.342   2
  -2  -3   1 108.259   6.021   3
   2  -3  -1 114.347   6.507   1
  -2   3   1 98.9094  5.7279   3
  -2   3   1 110.485   4.113   2
   2   3  -1 104.846   6.340   4
  -2   3   1 106.952   6.140   4
   2   3  -1 111.702   4.961   1
   1  -3  -1 2611.81   49.77   2
   1  -3  -1 2482.89   51.17   1
   1   3  -1 2505.68   47.79   1
   1   3  -1 2343.28   47.48   1
  -1   3   1 2446.94   51.14   4
   1   3  -1 2421.29   51.94   4
   1   3  -1 2488.45   50.43   3
  -1   3   1 2324.96   49.52   3
   0  -3  -1 574.468  15.016   1
   0  -3   1 572.646  13.622   1
   0  -3  -1 529.356  14.886   2
   0  -3  -1 603.716  11.892   3
   0  -3   1 571.171  15.239   2
   0   3  -1 579.206  15.458   4
   0   3   1 609.163  11.857   3
   0   3   1 577.344  15.328   4
   0   3  -1 591.099  13.707   1
   0   3  -1 569.775  14.255   3
   1  -3   1 418.323  12.001   1
  -1  -3  -1 397.792  10.065   3
  -1  -3  -1 411.216  12.389   2
   1  -3   1 426.551  11.798   2
  -1   3  -1 400.225  11.632   4
   1   3   1 392.457  12.149   4
   1   3   1 385.569  11.690   1
  -1   3  -1 384.720  11.721   3
   1   3   1 420.015  10.078   3
   2  -3   1 6.16163 1.86518   1
  -2  -3  -1 6.33015 1.71892   2
  -2  -3  -1 7.86510 1.74496   3
   2  -3   1 7.18394 1.63438   2
  -2   3  -1 9.53938 1.92596   4
   2   3   1 9.10508 2.14172   4
  -2   3  -1 7.90248 2.07188   3
   2   3   1 7.47043 1.90530   1
   3  -3   1 314.026  13.274   1
  -3  -3  -1 296.068  11.663   2
  -3  -3  -1 341.724  12.894   3
   3  -3   1 344.235  10.814   2
  -3   3  -1 370.814  14.154   3
   3   3   1 340.727  12.575   1
   3   3   1 327.965  12.173   4
  -3   3  -1 322.464  11.549   4
   4  -3   1 47.8188  6.7635   1
  -4  -3  -1 36.5794  4.7270   2
  -4  -3  -1 39.3764  5.5975   3
   4  -3   1 39.1545  3.3854   2
   4   3   1 45.7592  5.8912   1
   4   3   1 38.5650  5.0697   4
  -4   3  -1 36.5314  4.7013   4
  -4   3  -1 39.3570  5.9349   3
   5  -3   1 4246.71   87.05   4
   5  -3   1 4198.87   92.61   1
  -5  -3  -1 4127.30   87.37   2
   5  -3   1 4018.39   83.75   2
  -5  -3  -1 4056.19   92.14   3
   5   3   1 4059.10   89.29   1
   5   3   1 4071.12   87.73   4
  -5   3  -1 4063.39   93.41   3
  -6  -3  -1 368.419  15.471   2
   6  -3   1 411.139  16.331   4
   6  -3   1 398.832  19.947   1
  -6  -3  -1 393.506  19.351   3
   6  -3   1 390.084  13.505   2
   6   3   1 391.122  16.405   4
   6   3   1 355.765  17.612   1
  -6   3  -1 387.414  19.580   3
  -7  -3  -1 129.254  13.856   3
   7  -3   1 136.281   7.620   2
   7  -3   1 157.279  13.143   1
  -7  -3  -1 134.056   9.041   2
   7  -3   1 151.323   9.884   4
   7   3   1 131.859  13.721   1
   7   3   1 134.601   9.746   4
  -8  -3  -1 26.3194  7.0653   3
   8  -3   1 38.9495  6.3843   4
   8  -3   1 28.5444  7.2701   1
  -8  -3  -1 28.1568  5.1685   2
   8   3   1 23.7507  6.3135   1
  -8   3  -1 29.3609  7.4927   3
   8   3   1 31.7892  6.0997   4
  -9  -3  -1 928.087  38.885   3
   9  -3   1 920.609  39.569   1
   9   3   1 1064.15   34.84   4
   9   3   1 936.550  38.004   1
  -9   3  -1 954.753  40.574   3
 -10  -3  -1 0.76277 3.76312   3
  10  -3   1 0.11261 3.56106   1
 -10   3  -1 -0.0702  3.2901   3
  10   3   1 0.01073 3.78082   1
 -11  -3  -1 131.368  18.158   3
  11  -3   1 124.947   7.744   5
  11  -3   1 107.313  16.588   1
  11   3   1 131.046  17.866   1
 -11   3  -1 98.6681 16.0020   3
 -11   3  -1 120.752   8.166   9
 -12  -3  -1 13.1755  1.6560   8
 -12  -3  -1 11.8708  6.7504   3
  12  -3   1 10.8648  7.3797   1
  12  -3   1 12.8470  3.1388   5
 -12  -3  -1 11.9840  2.7076   9
  12   3   1 17.4858  8.2386   1
  12   3   1 18.0802  3.1820   5
 -12   3  -1 10.0604  6.7593   3
 -12   3  -1 18.1116  3.7014   9
  13  -3   1 165.773  11.205   5
 -13  -3  -1 162.116  10.074   8
 -13  -3  -1 169.021  11.836   9
 -13   3  -1 174.876  12.311   9
  13   3   1 148.386  10.088   5
  14  -3   1 6.35007 2.47786   5
 -14  -3  -1 4.17006 1.47431   8
 -14  -3  -1 9.08198 3.46039   9
 -14   3  -1 5.08790 2.73016   9
  14   3   1 7.05586 2.41334   5
  15  -3   1 21.6492  5.5786   5
 -15  -3  -1 29.8081  6.7380   9
 -15  -3  -1 26.0774  4.5978   8
  15   3   1 22.5073  4.6136   5
 -15   3  -1 20.4022  5.9945   9
 -16  -3  -1 6.11648 1.46525   8
  16  -3   1 7.73943 3.73413   5
 -16  -3  -1 7.83388 4.30568   9
 -16   3  -1 2.66470 3.64718   9
  16   3   1 6.66108 2.82526   5
  17  -3   1 2.48569 3.08348   5
 -17  -3  -1 1.99036 1.49494   8
 -17  -3  -1 -2.6096  2.0512   9
 -17   3  -1 -0.7943  2.4953   9
  17   3   1 -0.2938  1.8597   5
  18  -3   1 0.80668 2.91040   5
 -18  -3  -1 -0.7795  2.3265   9
  18   3   1 3.74453 1.83478   5
 -18   3  -1 1.77704 2.98152   9
 -19  -3  -1 15.8937  4.6327   9
  19  -3   1 13.5588  4.0361   5
 -19   3  -1 13.9603  4.7936   9
  20  -3   1 -1.7165  1.8761   5
 -20  -3  -1 2.31335 1.63878   9
 -20   3  -1 -1.9715  1.9310   9
 -21   3  -1 13.3719  3.0120   9
 -21   4   1 3.89085 2.10610   9
 -20  -4   1 1.16936 1.96064   9
  20  -4  -1 -1.3615  1.8832   5
 -20   4   1 2.00313 2.20164   9
 -19  -4   1 25.1804  5.5989   9
  19  -4  -1 18.9466  4.5883   5
 -19   4   1 24.0561  6.3716   9
 -18  -4   1 4.35742 3.22967   9
  18  -4  -1 -3.1116  2.1618   5
 -18   4   1 -0.2671  2.3831   9
  17  -4  -1 2.48966 2.87491   5
 -17  -4   1 2.48124 2.55585   9
 -17  -4   1 2.54003 1.49317   8
 -17   4   1 3.37249 2.79765   9
 -16  -4   1 7.61218 1.70752   8
 -16  -4   1 3.41452 3.32750   9
  16  -4  -1 2.68378 2.78457   5
 -16   4   1 7.09573 4.13216   9
 -15  -4   1 62.1031  9.8684   9
 -15  -4   1 65.4454  6.0869   8
  15  -4  -1 68.4981  9.9082   5
 -15   4   1 52.6004  9.2822   9
 -14  -4   1 19.0435  3.3290   8
  14  -4  -1 18.9828  4.5419   5
 -14  -4   1 15.8279  4.4044   9
 -14   4   1 15.4234  4.0713   9
  14   4  -1 14.0104  2.4500   5
 -13  -4   1 27.7954  5.0304   9
  13  -4  -1 23.4251  4.6330   5
 -13  -4   1 23.4331  3.3861   8
 -13   4   1 19.8563  4.1881   9
  13   4  -1 21.7205  3.8554   5
 -12  -4   1 16.1932  2.9597   9
  12  -4  -1 16.3015  3.4951   5
 -12  -4   1 18.5600  2.3359   8
 -12  -4   1 15.4168  7.9899   3
  12  -4  -1 13.8099  7.0176   1
  12   4  -1 17.4372  2.5735   5
 -12   4   1 18.3342  7.0077   3
  12   4  -1 15.7019  6.7440   1
 -12   4   1 19.3019  3.3335   9
  11  -4  -1 19.9455  1.6406   5
  11  -4  -1 17.9434  7.7330   1
 -11  -4   1 14.5138  7.0597   3
  11   4  -1 13.4387  7.5214   1
 -11   4   1 9.54254 5.39483   3
 -11   4   1 15.2465  2.1287   9
  10  -4  -1 138.460  17.852   1
 -10  -4   1 161.144  19.126   3
  10   4  -1 161.185  13.372   4
 -10   4   1 165.639  19.515   3
  10   4  -1 164.753  18.478   1
   9  -4  -1 266.280  19.989   1
   9  -4  -1 286.259  16.999   4
  -9  -4   1 298.146  20.939   3
   9   4  -1 251.281  17.682   1
   9   4  -1 285.342  17.797   4
  -9   4   1 276.855  19.933   3
   8  -4  -1 3.53779 2.42717   4
   8  -4  -1 1.95141 3.12752   1
  -8  -4   1 1.20562 1.37311   2
  -8  -4   1 4.33654 3.54978   3
   8   4  -1 1.40691 2.43793   4
   8   4  -1 4.34351 3.49753   1
  -8   4   1 -0.9099  2.2461   3
  -7  -4   1 60.5960  7.1172   2
   7  -4  -1 46.9176  8.7992   1
   7  -4  -1 54.0124  7.9432   4
  -7  -4   1 55.8674  9.3680   3
   7   4  -1 54.7170  8.2480   4
  -7   4   1 50.0491  8.8856   3
   7   4  -1 49.3234  8.0367   1
   6  -4  -1 53.6763  3.1773   2
   6  -4  -1 57.1293  9.1004   1
  -6  -4   1 62.3658  6.8981   2
  -6  -4   1 57.9579  8.8247   3
   6  -4  -1 55.0205  7.4114   4
  -6   4   1 53.2512  8.1874   3
   6   4  -1 51.0026  7.3743   4
   6   4  -1 51.4992  7.2189   1
   5  -4  -1 525.731  21.907   1
  -5  -4   1 530.168  18.408   2
   5  -4  -1 564.947  13.687   2
  -5  -4   1 527.760  21.532   3
   5  -4  -1 546.765  20.067   4
   5   4  -1 523.875  19.306   1
   5   4  -1 493.714  19.958   4
  -5   4   1 519.286  21.309   3
   4  -4  -1 453.787  18.457   1
  -4  -4   1 445.375  17.893   3
  -4  -4   1 469.935  16.290   2
   4  -4  -1 468.868  11.938   2
   4   4  -1 437.505  15.605   1
  -4   4   1 440.577  17.704   3
  -4   4   1 437.133  16.953   4
   4   4  -1 438.917  17.502   4
   3  -4  -1 280.285  12.657   1
  -3  -4   1 249.162  11.042   2
  -3  -4   1 270.718  11.921   3
   3  -4  -1 291.685   8.568   2
   3   4  -1 261.574  10.054   1
  -3   4   1 281.126  11.908   3
   3   4  -1 293.223  12.624   4
  -3   4   1 262.917  11.711   4
  -2  -4   1 354.670  13.343   2
  -2  -4   1 387.379  13.268   3
   2  -4  -1 371.131  14.024   1
   2  -4  -1 400.983  11.462   2
   2   4  -1 432.604  15.515   4
   2   4  -1 402.825  11.623   1
  -2   4   1 444.950  13.559   3
  -2   4   1 413.948  13.952   4
   1  -4  -1 1238.22   30.52   1
  -1  -4   1 1346.55   27.57   1
  -1  -4   1 1250.09   30.99   2
   1  -4  -1 1254.31   29.20   2
   1   4  -1 1294.19   28.97   3
   1   4  -1 1369.11   32.00   4
  -1   4   1 1270.43   30.59   4
   0  -4  -1 358.142  11.637   2
   0  -4  -1 343.634  11.359   1
   0  -4   1 355.599  11.771   2
   0  -4  -1 369.023   8.338   3
   0  -4   1 355.486  10.353   1
   0   4   1 366.173   8.264   3
   0   4   1 349.160  11.887   4
   0   4  -1 354.205  10.427   3
   0   4  -1 343.559  11.960   4
   1  -4   1 1402.00   32.74   2
  -1  -4  -1 1497.63   30.04   3
   1  -4   1 1484.42   32.75   1
  -1  -4  -1 1365.70   33.71   2
  -1  -4  -1 1449.85   29.50   3
  -1  -4  -1 1452.79   32.42   1
  -1   4  -1 1507.57   32.97   3
   1   4   1 1346.92   33.38   4
  -1   4  -1 1468.85   33.20   4
   2  -4   1 2220.68   46.13   2
  -2  -4  -1 2091.44   45.74   3
   2  -4   1 2179.70   47.93   1
  -2  -4  -1 2097.71   47.90   2
  -2   4  -1 2095.76   46.29   4
   2   4   1 2245.98   48.24   4
  -2   4  -1 1973.02   47.55   3
   2   4   1 2165.56   46.27   1
   3  -4   1 142.921   6.680   2
  -3  -4  -1 138.043   7.814   2
  -3  -4  -1 145.073   7.773   3
   3  -4   1 130.510   8.299   1
   3   4   1 113.558   7.473   4
   3   4   1 138.936   7.631   1
  -3   4  -1 141.414   7.366   4
  -3   4  -1 146.548   8.700   3
   4  -4   1 425.320  17.869   1
  -4  -4  -1 412.746  16.432   3
   4  -4   1 425.505  13.405   2
  -4  -4  -1 410.536  15.475   2
   4   4   1 414.083  15.960   4
  -4   4  -1 417.390  17.324   3
   4   4   1 377.522  15.392   1
  -4   4  -1 433.125  15.295   4
   5  -4   1 23.9652  3.4652   2
  -5  -4  -1 20.3465  4.0968   2
   5  -4   1 16.0393  4.4703   1
  -5  -4  -1 20.9761  4.5444   3
  -5   4  -1 19.4409  3.9895   4
   5   4   1 25.7937  4.9588   1
  -5   4  -1 21.2837  4.9224   3
   5   4   1 18.0521  3.8781   4
   6  -4   1 58.4075  9.0116   1
   6  -4   1 78.2627  5.3895   2
  -6  -4  -1 78.3534  8.3080   2
  -6  -4  -1 71.6388  9.4852   3
   6   4   1 84.4875  9.0838   4
  -6   4  -1 81.7767  7.0647   4
   6   4   1 96.3818 10.5953   1
  -6   4  -1 83.6532 10.5804   3
  -7  -4  -1 418.530  17.714   2
   7  -4   1 381.805  21.463   1
  -7  -4  -1 371.555  20.465   3
  -7   4  -1 390.583  21.630   3
  -7   4  -1 392.055  17.585   4
   7   4   1 367.347  19.491   1
   7   4   1 408.469  18.294   4
  -8  -4  -1 9.45661 4.89457   3
  -8  -4  -1 12.3535  3.9247   2
   8  -4   1 13.5624  5.4703   1
  -8   4  -1 11.4151  4.2744   4
   8   4   1 9.55968 3.71016   4
  -8   4  -1 10.0417  4.5173   3
   8   4   1 16.9670  5.6220   1
   9  -4   1 5.19284 4.35676   1
  -9  -4  -1 2.10340 3.96983   3
   9   4   1 1.89232 3.82633   1
  -9   4  -1 7.32091 4.25320   3
   9   4   1 10.3172  3.2841   4
  10  -4   1 18.2459  7.3000   1
 -10  -4  -1 30.4325  8.6853   3
 -10   4  -1 27.3934  8.0258   3
  10   4   1 23.7804  7.5137   1
 -11  -4  -1 80.7495 14.3698   3
  11  -4   1 121.592  18.336   1
 -11  -4  -1 65.6049  5.6947   8
  11  -4   1 92.0272  6.5869   5
 -11   4  -1 99.8664 16.3069   3
  11   4   1 101.683  15.946   1
 -11   4  -1 93.3988  6.8903   9
 -12  -4  -1 3.14982 1.22094   9
  12  -4   1 9.23615 1.56050   5
 -12  -4  -1 9.44282 6.02141   3
  12  -4   1 11.4356  6.0509   1
 -12  -4  -1 7.11146 1.05148   8
 -12   4  -1 11.4165  2.3293   9
  12   4   1 9.51810 2.05074   5
  12   4   1 7.19149 5.98091   1
 -13  -4  -1 34.2288  5.9089   9
 -13  -4  -1 35.9956  3.8570   8
  13  -4   1 32.1311  5.7883   5
  13   4   1 30.9592  5.1219   5
 -13   4  -1 41.4415  6.5804   9
  14  -4   1 4.73413 2.71223   5
 -14  -4  -1 2.23124 2.13896   9
 -14  -4  -1 3.30654 1.15065   8
  14   4   1 3.09153 1.64236   5
 -14   4  -1 3.63751 2.73189   9
 -15  -4  -1 0.10008 1.80925   9
  15  -4   1 1.22843 2.69648   5
 -15  -4  -1 3.11863 1.34131   8
  15   4   1 -0.5996  1.6022   5
 -15   4  -1 -0.4758  2.3388   9
 -16  -4  -1 3.10246 1.63266   8
  16  -4   1 3.89311 3.45185   5
 -16  -4  -1 -0.1205  2.3117   9
 -16   4  -1 0.35452 2.93819   9
  16   4   1 -0.7020  1.6412   5
  17  -4   1 26.5399  6.9103   5
 -17  -4  -1 18.3922  3.5311   8
 -17  -4  -1 20.2016  5.7361   9
  17   4   1 22.3399  3.7306   5
 -17   4  -1 15.0026  5.7481   9
 -18  -4  -1 5.94273 1.58936   8
 -18  -4  -1 4.96832 2.91000   9
  18  -4   1 5.05305 3.77507   5
 -18   4  -1 2.94777 3.12881   9
 -19  -4  -1 10.9111  3.3099   9
  19  -4   1 10.0280  4.0575   5
 -19   4  -1 17.7017  5.6225   9
 -20  -4  -1 10.0152  2.2085   9
  20  -4   1 7.73170 2.68117   5
 -20   4  -1 9.78569 3.73575   9
 -21   4  -1 -1.1182  1.5362   9
 -21   5   1 12.5584  3.1458   9
  20  -5  -1 4.21259 2.37040   5
 -20  -5   1 6.72601 2.09583   9
 -20   5   1 7.91003 3.05033   9
  19  -5  -1 3.02084 2.17337   5
 -19  -5   1 1.26511 1.93260   9
 -19   5   1 0.68017 1.85408   9
 -18  -5   1 0.65015 1.78237   9
 -18  -5   1 -0.9200  1.5480   8
  18  -5  -1 -0.1205  2.8854   5
 -18   5   1 -0.9201  2.6121   9
 -17  -5   1 -0.6573  1.4295   8
  17  -5  -1 1.71746 3.53192   5
 -17  -5   1 5.14251 2.96438   9
 -17   5   1 -2.1809  2.6604   9
 -16  -5   1 5.56087 3.36278   9
  16  -5  -1 4.02287 3.05040   5
 -16  -5   1 2.56795 1.36491   8
 -16   5   1 8.08020 4.10687   9
 -15  -5   1 46.2931  5.1713   8
 -15  -5   1 52.1159  8.8702   9
  15  -5  -1 50.3773  8.7917   5
 -15   5   1 40.1482  8.0632   9
 -14  -5   1 28.9921  4.7000   8
  14  -5  -1 26.7414  5.5845   5
 -14  -5   1 31.5088  6.3908   9
 -14   5   1 28.6207  6.2439   9
  13  -5  -1 5.06392 2.11985   5
 -13  -5   1 4.77462 1.68288   9
 -13  -5   1 1.35447 1.04170   8
 -13   5   1 1.94439 1.32433   9
 -13   5   1 6.22919 1.37041  10
  12  -5  -1 -0.5926  1.1032  10
 -12  -5   1 -2.9703  1.0542   9
 -12  -5   1 1.02103 4.55105   3
 -12  -5   1 -1.1992  0.9691   8
  12  -5  -1 -0.1536  4.2994   1
  12  -5  -1 -0.6933  1.1346   5
  12   5  -1 3.33810 4.29457   1
 -12   5   1 -0.7549  0.9473   9
 -11  -5   1 165.135  20.699   3
  11  -5  -1 136.807   8.333   5
 -11  -5   1 113.696   8.136   8
  11  -5  -1 128.931  18.501   1
 -11   5   1 137.624   8.767   9
  11   5  -1 150.503  18.412   1
 -11   5   1 128.110  17.514   3
  10  -5  -1 46.0851 11.0669   1
 -10  -5   1 40.1329 10.1239   3
 -10   5   1 31.6577  8.5851   3
  10   5  -1 35.3470  8.9646   1
  10   5  -1 52.2113  9.2043   4
  -9  -5   1 82.8374 13.0344   3
   9  -5  -1 96.2042 14.1883   1
   9   5  -1 95.7748 12.8767   1
  -9   5   1 99.7120 14.1468   3
  -9   5   1 96.9212 12.0996   4
   9   5  -1 106.059  13.064   4
  -8  -5   1 508.557  20.642   2
  -8  -5   1 456.524  24.918   3
   8  -5  -1 465.367  25.721   1
  -8   5   1 494.865  22.924   4
  -8   5   1 582.906  27.651   3
   8   5  -1 488.253  23.698   1
   8   5  -1 490.458  23.455   4
  -7  -5   1 1124.90   40.42   3
   7  -5  -1 1202.58   41.96   1
  -7  -5   1 1292.25   35.86   2
  -7   5   1 1237.07   38.27   4
   7   5  -1 1145.27   38.24   4
  -7   5   1 1159.30   40.70   3
   7   5  -1 1183.20   37.94   1
   6  -5  -1 7.05662 3.63436   1
  -6  -5   1 9.33167 3.97545   3
  -6  -5   1 14.7906  3.6687   2
   6  -5  -1 10.5622  1.8261   2
   6   5  -1 14.4417  3.9600   1
  -6   5   1 10.6808  3.5639   4
  -6   5   1 5.20574 3.08843   3
   6   5  -1 9.21161 3.38105   4
  -5  -5   1 894.198  30.290   3
   5  -5  -1 947.643  21.808   2
  -5  -5   1 895.347  27.615   2
   5  -5  -1 847.784  30.611   1
   5   5  -1 923.530  27.777   1
  -5   5   1 901.376  29.124   4
   5   5  -1 959.453  30.699   4
  -5   5   1 967.428  31.134   3
  -4  -5   1 161.170  10.133   3
   4  -5  -1 165.646  10.829   1
   4  -5  -1 177.344   6.839   2
  -4  -5   1 161.638   9.534   2
  -4   5   1 180.480  10.553   3
   4   5  -1 166.347   8.860   1
  -4   5   1 183.243  10.414   4
   4   5  -1 170.158  10.636   4
   3  -5  -1 21.3004  2.8524   2
  -3  -5   1 16.9398  3.4825   3
  -3  -5   1 14.7700  3.3522   2
   3  -5  -1 15.2105  3.6110   1
   3   5  -1 19.6130  3.1498   1
  -3   5   1 18.3878  3.6385   4
  -3   5   1 17.0709  3.3454   3
   3   5  -1 10.0613  2.9610   4
  -2  -5   1 26.5373  3.6641   3
  -2  -5   1 31.5366  4.5646   2
   2  -5  -1 29.0335  3.4744   2
   2  -5  -1 24.0158  3.8715   1
  -2   5   1 32.6691  4.5314   4
  -2   5   1 32.3914  3.9736   3
   2   5  -1 28.6280  3.2457   1
   2   5  -1 30.7913  4.8989   4
  -1  -5   1 5053.60  101.30   2
   1  -5  -1 4942.58   98.99   1
  -1  -5   1 5044.26   95.18   1
   1  -5  -1 5234.80   99.25   2
  -1   5   1 4933.98   99.87   4
   1   5  -1 4979.77   97.83   3
   1   5  -1 4960.80  101.38   4
  -1   5   1 4253.82   96.19   3
   0  -5  -1 2044.11   44.78   1
   0  -5  -1 1724.89   40.30   3
   0  -5   1 2071.39   46.21   2
   0  -5   1 2084.67   43.18   1
   0  -5  -1 2172.20   46.00   2
   0   5  -1 2076.17   43.49   3
   0   5   1 2133.55   40.62   3
  -1  -5  -1 806.474  18.080   3
   1  -5   1 835.467  22.344   2
  -1  -5  -1 828.427  18.657   3
  -1  -5  -1 873.334  22.065   1
  -1  -5  -1 811.503  23.240   2
   1  -5   1 813.206  21.923   1
  -1   5  -1 826.801  22.724   4
   1   5   1 835.228  23.433   4
  -1   5  -1 848.013  21.738   3
  -2  -5  -1 790.119  23.109   2
  -2  -5  -1 791.861  20.066   3
   2  -5   1 823.454  21.401   2
   2  -5   1 757.598  22.429   1
  -2   5  -1 811.358  22.021   4
   2   5   1 786.237  21.497   1
   2   5   1 758.282  23.094   4
  -2   5  -1 677.557  21.350   3
  -3  -5  -1 2019.24   48.86   2
  -3  -5  -1 2016.46   47.23   3
   3  -5   1 2027.68   49.58   1
   3  -5   1 2010.31   45.55   2
  -3   5  -1 1967.90   49.19   3
   3   5   1 2390.80   51.78   4
  -3   5  -1 2045.28   47.24   4
   3   5   1 2032.34   47.06   1
   4  -5   1 396.190  17.707   1
  -4  -5  -1 388.960  15.963   3
  -4  -5  -1 405.132  16.237   2
   4  -5   1 403.846  13.548   2
   4   5   1 401.258  15.886   1
   4   5   1 384.407  16.314   4
  -4   5  -1 436.957  18.118   3
  -4   5  -1 396.622  15.245   4
   5  -5   1 626.646  25.014   1
  -5  -5  -1 635.543  23.573   3
   5  -5   1 663.345  19.126   2
  -5  -5  -1 631.526  22.247   2
  -5   5  -1 636.191  21.673   4
   5   5   1 652.561  23.262   4
   5   5   1 629.402  22.750   1
  -5   5  -1 659.909  25.079   3
   6  -5   1 1.01949 1.39729   2
  -6  -5  -1 0.91663 2.11564   3
  -6  -5  -1 1.95971 1.67102   2
   6  -5   1 0.66614 1.87926   1
  -6   5  -1 4.38054 2.51339   4
  -6   5  -1 -0.1276  2.0050   3
   6   5   1 3.78217 2.83814   1
   6   5   1 2.07654 1.54550   4
  -7  -5  -1 566.062  22.354   2
   7  -5   1 514.550  25.699   1
  -7  -5  -1 574.160  25.904   3
  -7   5  -1 551.421  21.923   4
  -7   5  -1 638.565  27.503   3
   7   5   1 515.018  23.700   1
   7   5   1 584.122  23.495   4
   8  -5   1 423.836  24.429   1
  -8  -5  -1 394.983  22.612   3
  -8  -5  -1 456.959  20.092   2
  -8   5  -1 392.884  23.078   3
   8   5   1 426.694  22.755   1
  -8   5  -1 399.338  19.308   4
   8   5   1 456.221  21.124   4
  -9  -5  -1 423.010  24.568   3
   9  -5   1 377.904  24.708   1
   9   5   1 427.732  24.156   1
   9   5   1 406.887  20.756   4
  -9   5  -1 411.184  25.342   3
  10  -5   1 53.7374 11.7078   1
 -10  -5  -1 46.6628 10.5201   3
  10   5   1 62.9645 11.9870   1
 -10   5  -1 46.8150 10.4619   3
  11  -5   1 29.4763  3.2483   5
 -11  -5  -1 18.3719  8.0558   3
  11  -5   1 14.4823  7.2301   1
 -11  -5  -1 18.4632  2.2931   8
 -11   5  -1 20.4934  2.3599   9
 -11   5  -1 18.1892  7.2281   3
  11   5   1 28.1994  8.7378   1
 -12  -5  -1 6.38219 1.39176   9
 -12  -5  -1 2.85199 0.95161   8
  12  -5   1 6.11263 1.50432   5
 -12  -5  -1 7.84969 5.44029   3
 -12   5  -1 4.98793 1.09770   9
  12   5   1 0.96191 4.56640   1
  12   5   1 -0.3642  1.2790   5
 -13  -5  -1 56.2278  6.0128   9
  13  -5   1 54.7300  8.0281   5
 -13  -5  -1 49.9238  5.2299   8
  13   5   1 47.9152  4.8416   5
 -13   5  -1 52.4982  6.0426   9
 -14  -5  -1 15.5320  3.7052   9
 -14  -5  -1 15.5335  3.2799   8
  14  -5   1 16.3842  4.3577   5
  14   5   1 11.1472  3.3564   5
 -14   5  -1 13.3031  4.0861   9
  15  -5   1 33.0809  6.8776   5
 -15  -5  -1 38.8584  7.3598   9
 -15  -5  -1 27.9689  5.1495   8
 -15   5  -1 26.2455  6.8045   9
  15   5   1 29.4550  5.3604   5
  16  -5   1 2.48170 3.06420   5
 -16  -5  -1 1.17596 1.39508   8
 -16  -5  -1 -2.0603  1.6900   9
  16   5   1 -1.4245  1.6942   5
 -16   5  -1 5.04278 2.98451   9
 -17  -5  -1 2.27344 1.90278   9
 -17  -5  -1 0.95931 1.61303   8
  17  -5   1 0.67575 3.03480   5
 -17   5  -1 3.93495 3.22700   9
 -18  -5  -1 7.53553 1.88096   8
 -18  -5  -1 9.17311 3.06365   9
  18  -5   1 6.45229 3.79282   5
 -18   5  -1 3.57898 3.15175   9
 -19  -5  -1 12.8974  3.5206   9
  19  -5   1 11.2480  3.8705   5
 -19   5  -1 15.7044  4.9299   9
  20  -5   1 -0.0944  1.7957   5
 -20  -5  -1 3.13641 1.65927   9
 -20   5  -1 2.26487 2.29589   9
 -20  -6   1 19.7235  3.3394   9
  20  -6  -1 10.3824  2.9160   5
 -20   6   1 16.3203  4.5049   9
  19  -6  -1 16.6792  4.6732   5
 -19  -6   1 22.5675  4.8258   9
 -19  -6   1 15.8220  1.8880   8
 -19   6   1 21.6068  5.5562   9
  18  -6  -1 5.31668 3.39033   5
 -18  -6   1 3.81134 1.55872   8
 -18  -6   1 7.51754 2.62340   9
 -18   6   1 7.09095 4.01089   9
  17  -6  -1 1.73297 2.99216   5
 -17  -6   1 0.41918 1.59365   8
 -17  -6   1 1.73098 2.03135   9
 -17   6   1 4.91880 3.40832   9
 -16  -6   1 -0.3080  2.3193   8
  16  -6  -1 5.92439 3.51712   5
 -16  -6   1 0.38837 1.96762   9
 -16   6   1 3.85229 3.18078   9
 -15  -6   1 79.2811  8.6407   9
 -15  -6   1 80.5440  7.7698   8
  15  -6  -1 74.9760 10.4246   5
 -15   6   1 67.3050 10.3540   9
  14  -6  -1 1.85626 2.25270   5
 -14  -6   1 -0.4302  1.4694   9
 -14  -6   1 -0.4287  1.1708   8
 -14   6   1 -0.5207  1.6369   9
 -13  -6   1 49.2116  5.6364   9
 -13  -6   1 45.8837  4.9270   8
  13  -6  -1 52.7742  7.8794   5
 -13   6   1 47.3730  4.8424  10
 -13   6   1 51.3081  5.8030   9
 -12  -6   1 19.6556  3.3070   9
  12  -6  -1 13.3413  3.0474   5
 -12  -6   1 9.17800 5.76195   3
 -12  -6   1 16.1078  2.6945   8
 -12   6   1 16.0330  3.1710   9
 -11  -6   1 252.899  21.635   3
  11  -6  -1 250.975  12.982   5
  11  -6  -1 236.264  25.501   1
 -11  -6   1 224.447  11.849   8
  11   6  -1 218.601  18.902   1
 -11   6   1 244.165  13.077   9
 -11   6   1 262.133  21.934   3
  10  -6  -1 77.0849 14.0791   1
 -10  -6   1 77.2960 13.5968   3
  10   6  -1 57.3258  9.9130   4
 -10   6   1 63.9118 11.8160   3
  10   6  -1 52.8537 10.2383   1
   9  -6  -1 82.3180 13.4529   1
  -9  -6   1 69.6995 11.9420   3
   9   6  -1 97.5457 12.5922   4
  -9   6   1 97.0197 14.0952   3
   9   6  -1 101.661  13.629   1
  -9   6   1 88.1318 11.7406   4
  -8  -6   1 -1.2923  3.1873   3
  -8  -6   1 2.27883 2.01645   2
   8  -6  -1 4.34124 4.04907   1
   8   6  -1 3.38637 3.15587   1
   8   6  -1 2.08768 2.49379   4
  -8   6   1 3.39986 3.26729   3
  -8   6   1 5.04306 3.63680   4
  -7  -6   1 57.1665  7.8569   2
  -7  -6   1 64.1205  9.9862   3
   7  -6  -1 56.5625  9.7973   1
  -7   6   1 60.8940  9.0298   4
   7   6  -1 62.0273  9.3801   4
  -7   6   1 61.1462  9.8136   3
   7   6  -1 75.0173 10.0230   1
  -6  -6   1 160.604  10.558   2
  -6  -6   1 153.836  12.008   3
   6  -6  -1 118.657  12.846   1
  -6   6   1 134.836  10.409   4
  -6   6   1 157.496  12.195   3
   6   6  -1 147.965  10.380   1
   6   6  -1 151.038  11.541   4
  -5  -6   1 4.21485 2.33010   3
   5  -6  -1 2.28443 2.36609   1
  -5  -6   1 5.42339 2.35651   2
   5  -6  -1 4.64948 1.45397   2
  -5   6   1 3.41814 2.15100   3
   5   6  -1 4.87344 2.23083   1
   5   6  -1 4.48883 2.18236   4
  -5   6   1 1.44794 2.08024   4
  -4  -6   1 249.507  12.820   2
  -4  -6   1 248.756  12.915   3
   4  -6  -1 264.198   9.729   2
   4  -6  -1 232.353  13.467   1
  -4   6   1 250.157  12.977   3
  -4   6   1 268.614  13.227   4
   4   6  -1 256.653  13.945   4
   4   6  -1 247.501  11.310   1
  -3  -6   1 379.868  15.118   3
  -3  -6   1 397.740  16.422   2
   3  -6  -1 398.176  16.974   1
   3  -6  -1 422.207  13.449   2
   3   6  -1 391.063  17.696   4
   3   6  -1 411.254  13.874   1
  -3   6   1 411.575  16.195   4
  -3   6   1 400.718  15.241   3
   2  -6  -1 138.163   7.161   2
  -2  -6   1 110.790   7.730   2
   2  -6  -1 117.967   7.953   1
  -2  -6   1 121.022   6.901   3
   2   6  -1 122.405   6.251   1
  -2   6   1 117.680   7.677   4
  -2   6   1 99.1369  6.0575   3
   1  -6  -1 310.695  11.641   2
  -1  -6   1 282.984   9.833   1
  -1  -6   1 228.347  11.392   2
   1  -6  -1 258.821  11.515   1
  -1   6   1 285.239  12.266   4
  -1   6   1 271.160   9.047   3
   1   6  -1 279.432   9.729   3
   1   6  -1 283.411  12.938   4
   0  -6   1 6.95673 2.36182   2
   0  -6   1 5.85936 1.79180   1
   0  -6  -1 7.74545 2.35421   2
   0  -6  -1 7.75603 2.24393   1
   0  -6  -1 9.04882 1.34744   3
   0   6   1 5.42899 1.06951   3
   0   6  -1 6.09112 1.58406   3
   0   6   1 6.04535 2.19326   4
   0   6  -1 7.05473 2.44477   4
  -1  -6  -1 722.962  17.253   3
   1  -6   1 752.253  21.662   2
  -1  -6  -1 717.112  20.751   1
  -1  -6  -1 796.184  23.299   2
  -1  -6  -1 718.280  16.711   3
   1  -6   1 732.239  21.084   1
   1   6   1 732.709  22.718   4
  -1   6  -1 744.794  20.372   3
  -1   6  -1 730.448  22.108   4
   2  -6   1 67.9836  5.7138   1
  -2  -6  -1 79.7571  4.6772   3
   2  -6   1 72.0992  5.3422   2
  -2  -6  -1 67.7049  5.9619   2
   2   6   1 70.9695  5.4026   1
  -2   6  -1 86.7136  6.2556   4
  -2   6  -1 81.1588  5.7575   3
   2   6   1 76.6899  6.4379   4
   3  -6   1 51.9531  6.6554   1
   3  -6   1 55.2287  4.6934   2
  -3  -6  -1 61.1317  7.1513   2
  -3  -6  -1 52.9647  5.5968   3
  -3   6  -1 60.9097  6.6005   4
   3   6   1 50.3028  6.8199   4
   3   6   1 59.3316  6.3176   1
  -3   6  -1 55.1617  6.6436   3
   4  -6   1 85.1227  9.4236   1
   4  -6   1 104.735   6.485   2
  -4  -6  -1 97.3654  7.3288   3
  -4  -6  -1 103.748   8.045   2
  -4   6  -1 104.934   7.534   4
  -4   6  -1 100.026   8.166   3
   4   6   1 101.461   7.572   1
   4   6   1 97.7559  8.1630   4
  -5  -6  -1 211.077  12.342   3
  -5  -6  -1 207.662  12.060   2
   5  -6   1 208.297   9.581   2
   5  -6   1 193.158  13.175   1
  -5   6  -1 196.422  11.178   4
  -5   6  -1 232.359  13.840   3
   5   6   1 212.987  12.163   1
   5   6   1 219.216  12.798   4
  -6  -6  -1 -1.0654  1.6205   3
   6  -6   1 3.75090 1.74658   2
  -6  -6  -1 0.62750 1.91312   2
   6  -6   1 2.95235 2.52367   1
  -6   6  -1 4.81483 2.48129   4
   6   6   1 4.76669 2.10857   4
   6   6   1 2.62110 2.50074   1
  -6   6  -1 3.56309 2.76804   3
   7  -6   1 338.117  20.595   1
  -7  -6  -1 373.173  20.165   3
  -7  -6  -1 387.868  18.323   2
  -7   6  -1 324.944  16.664   4
   7   6   1 369.055  19.477   1
  -7   6  -1 376.312  21.557   3
   7   6   1 339.576  18.089   4
   8  -6   1 0.92235 2.68546   1
  -8  -6  -1 2.19232 3.57182   3
  -8  -6  -1 2.95077 2.43046   2
  -8   6  -1 3.28904 3.33158   3
   8   6   1 4.55371 2.67579   4
  -8   6  -1 2.20741 3.25478   4
   8   6   1 3.87949 3.31496   1
   9  -6   1 49.8214 10.4721   1
  -9  -6  -1 63.7423 11.4457   3
  -9  -6  -1 77.7588 10.0235   2
   9   6   1 65.9926 11.3577   1
  -9   6  -1 61.5771 11.6020   3
   9   6   1 70.5388  9.8621   4
  10  -6   1 38.6087 10.3487   1
 -10  -6  -1 39.0729  9.6112   3
 -10   6  -1 44.1955  9.9544   3
  10   6   1 28.7257  8.5374   1
  11  -6   1 11.6957  6.7532   1
 -11  -6  -1 8.03413 0.95114   8
  11  -6   1 12.5068  1.8191   5
 -11  -6  -1 9.76734 6.25266   3
 -11   6  -1 10.9717  1.6326   9
  11   6   1 2.59705 4.61457   1
 -11   6  -1 7.60267 5.44421   3
 -12  -6  -1 9.90689 1.76002   8
  12  -6   1 11.1228  2.9154   5
 -12  -6  -1 13.4962  6.8168   3
 -12  -6  -1 18.1982  3.0288   9
  12   6   1 9.98317 5.79817   1
 -12   6  -1 12.8627  2.9287   9
  12   6   1 10.9537  1.9560   5
 -12   6  -1 12.1950  1.6296  10
 -13  -6  -1 113.337   8.555   8
  13  -6   1 96.5900  8.7941   5
 -13  -6  -1 107.869   8.710   9
  13   6   1 101.956   7.933   5
 -13   6  -1 104.966   9.434   9
 -14  -6  -1 2.49782 1.67741   8
  14  -6   1 8.44747 3.26123   5
 -14  -6  -1 3.34367 2.03766   9
 -14   6  -1 5.07304 2.78242   9
  14   6   1 3.77152 1.43901   5
 -15  -6  -1 0.33930 1.64131   9
 -15  -6  -1 1.55242 1.37872   8
  15  -6   1 2.20608 3.40951   5
 -15   6  -1 2.57189 2.99853   9
 -16  -6  -1 8.10674 2.96980   8
  16  -6   1 2.84310 3.43499   5
 -16  -6  -1 6.50199 3.01265   9
 -16   6  -1 4.63847 3.34244   9
  17  -6   1 6.60380 4.50870   5
 -17  -6  -1 8.59591 2.37189   9
 -17  -6  -1 10.3275  2.6465   8
 -17   6  -1 6.27270 4.03106   9
 -18  -6  -1 5.10531 1.88036   9
 -18  -6  -1 4.48143 1.77180   8
  18  -6   1 1.82983 3.04317   5
 -18   6  -1 2.38664 2.89665   9
 -19  -6  -1 4.24448 1.59634   8
 -19  -6  -1 2.51851 1.68446   9
  19  -6   1 2.98248 2.83881   5
 -19   6  -1 9.30068 3.18062   9
  20  -6   1 5.12597 2.12499   5
 -20   6  -1 -0.1829  1.6048   9
  20  -7  -1 3.56005 1.85895   5
 -20   7   1 -0.8738  1.4642   9
 -19  -7   1 -0.4566  1.5910   9
  19  -7  -1 0.46666 2.19182   5
 -19  -7   1 2.53748 1.54918   8
 -19   7   1 0.97045 1.97963   9
  18  -7  -1 6.36356 3.60200   5
 -18  -7   1 2.60572 1.69142   8
 -18  -7   1 7.69209 2.08928   9
 -18   7   1 4.12787 3.06027   9
  17  -7  -1 -0.4339  2.7946   5
 -17  -7   1 1.54334 1.75972   8
 -17  -7   1 6.86380 2.24292   9
 -17   7   1 -0.1940  2.7454   9
  16  -7  -1 2.22009 3.01547   5
 -16  -7   1 1.95923 1.86786   9
 -16  -7   1 -1.1409  1.7579   8
 -16   7   1 1.68014 2.38386   9
  15  -7  -1 13.7080  4.8013   5
 -15  -7   1 16.3397  4.3363   9
 -15  -7   1 9.54861 3.49325   8
 -15   7   1 11.5899  4.1500   9
 -14  -7   1 27.3042  5.4688   9
  14  -7  -1 23.6191  5.6778   5
 -14  -7   1 29.4322  5.6144   8
 -14   7   1 22.3469  5.6266   9
 -14   7   1 21.9212  3.7668  10
  13  -7  -1 32.3952  6.2138   5
 -13  -7   1 33.7860  5.6327   8
 -13  -7   1 38.5444  6.0200   9
 -13   7   1 24.8874  4.4144  10
 -13   7   1 32.6536  5.8445   9
 -12  -7   1 52.6721  5.0838   8
  12  -7  -1 53.3359  5.5951   5
 -12  -7   1 63.9993  5.5868   9
 -12  -7   1 51.0027 11.6384   3
 -12   7   1 65.5516  6.2057  10
 -12   7   1 55.3711  5.3801   9
 -11  -7   1 0.82919 4.36939   3
 -11  -7   1 -0.0070  1.1531   9
 -11  -7   1 3.73671 0.97142   8
  11  -7  -1 1.68128 1.02828   5
  11  -7  -1 -0.7105  4.0112   1
 -11   7   1 2.96019 0.99709   9
 -11   7   1 1.45607 3.41324   3
 -10  -7   1 19.0496  7.3955   3
  10  -7  -1 30.0202  9.4289   1
  10   7  -1 34.3613  7.7357   4
 -10   7   1 36.3733  9.1377   3
  10   7  -1 32.7553  8.8476   1
   9  -7  -1 81.7911 13.7137   1
  -9  -7   1 77.8254 12.7183   3
  -9   7   1 90.2287 12.0759   4
   9   7  -1 83.2766 12.0689   1
   9   7  -1 99.1955 13.2411   4
  -9   7   1 81.0325 12.6488   3
  -8  -7   1 124.760  15.056   3
   8  -7  -1 133.710  16.597   1
  -8  -7   1 122.888  10.322   2
   8   7  -1 135.537  14.880   4
   8   7  -1 155.372  15.730   1
  -8   7   1 123.740  13.541   4
  -8   7   1 122.463  14.820   3
   7  -7  -1 159.023  16.977   1
  -7  -7   1 160.767  11.602   2
  -7  -7   1 141.928  12.579   3
   7   7  -1 151.597  11.624   1
  -7   7   1 156.029  12.137   4
   7   7  -1 168.192  13.143   4
  -7   7   1 148.959  13.033   3
  -6  -7   1 122.167  12.906   3
   6  -7  -1 134.468  14.306   1
  -6  -7   1 123.474   9.932   2
  -6   7   1 122.772  10.258   4
  -6   7   1 138.694  11.610   3
   6   7  -1 153.839  10.652   1
   6   7  -1 144.284  11.818   4
  -5  -7   1 457.670  19.513   2
   5  -7  -1 455.719  14.506   2
  -5  -7   1 461.197  20.000   3
   5  -7  -1 451.234  21.441   1
  -5   7   1 413.070  18.807   4
   5   7  -1 442.398  20.852   4
  -5   7   1 481.228  20.483   3
   5   7  -1 432.725  17.478   1
   4  -7  -1 3.83501 1.53032   2
   4  -7  -1 2.97856 1.97171   1
  -4  -7   1 3.58905 2.05883   3
  -4  -7   1 2.62961 1.81497   2
   4   7  -1 3.09640 2.29523   4
  -4   7   1 2.48249 1.72145   3
  -4   7   1 4.38954 2.51692   4
   4   7  -1 4.00595 1.84504   1
  -3  -7   1 32.6411  5.5078   2
   3  -7  -1 50.1862  7.2144   1
  -3  -7   1 42.5546  5.5206   3
   3  -7  -1 48.8047  5.3373   2
   3   7  -1 45.2707  7.4034   4
   3   7  -1 50.1873  5.4385   1
  -3   7   1 44.4791  6.2796   4
  -3   7   1 51.8760  6.1163   3
   2  -7  -1 221.970  11.861   1
  -2  -7   1 217.226   9.968   3
  -2  -7   1 218.129  11.891   2
   2  -7  -1 240.412  10.735   2
   2   7  -1 245.483  13.031   4
  -2   7   1 235.731  11.877   4
  -2   7   1 236.676   9.906   3
   2   7  -1 231.093   9.592   1
  -1  -7   1 1886.94   46.96   2
  -1  -7   1 1912.38   41.94   1
   1  -7  -1 1787.86   44.90   1
   1  -7  -1 1833.90   44.79   2
   1   7  -1 1892.64   47.86   4
  -1   7   1 1887.16   46.30   4
   1   7  -1 1933.13   42.04   3
  -1   7   1 1941.74   41.10   3
   0  -7   1 1.91974 0.95439   1
   0  -7  -1 0.57618 1.23844   2
   0  -7  -1 1.08970 1.02482   1
   0  -7   1 0.36160 1.12769   2
   0   7   1 2.02988 0.63657   3
   0   7  -1 0.24254 1.19447   4
   0   7  -1 2.02475 0.96906   3
   0   7   1 0.94544 1.26679   4
  -1  -7  -1 771.742  22.352   1
  -1  -7  -1 802.447  24.888   2
   1  -7   1 776.624  22.685   1
   1  -7   1 685.604  22.580   2
  -1  -7  -1 778.432  18.291   3
  -1   7  -1 733.744  21.116   3
  -1   7  -1 787.910  24.192   4
   1   7   1 764.653  24.490   4
   2  -7   1 995.030  27.387   2
   2  -7   1 1000.67   28.69   1
  -2  -7  -1 957.832  29.336   2
  -2  -7  -1 990.543  24.218   3
   2   7   1 995.740  30.190   4
  -2   7  -1 948.464  28.071   4
  -2   7  -1 912.664  26.646   3
   2   7   1 989.663  27.183   1
   3  -7   1 1286.04   32.69   2
  -3  -7  -1 1225.35   35.66   2
  -3  -7  -1 1189.17   31.49   3
   3  -7   1 1274.10   35.94   1
  -3   7  -1 1330.09   35.05   3
   3   7   1 1149.93   32.44   1
  -3   7  -1 1234.94   34.05   4
   3   7   1 1324.91   37.25   4
   4  -7   1 23.9140  5.2145   1
   4  -7   1 25.9481  4.0992   2
  -4  -7  -1 28.9258  5.3636   2
  -4  -7  -1 33.9276  5.1048   3
  -4   7  -1 26.8071  4.8086   4
   4   7   1 30.5921  5.2537   1
  -4   7  -1 30.8748  5.5687   3
   4   7   1 25.9083  5.3556   4
   5  -7   1 2.24023 1.57329   2
  -5  -7  -1 3.01219 1.91049   3
   5  -7   1 4.17644 2.83007   1
  -5  -7  -1 2.69587 2.19574   2
  -5   7  -1 0.48033 1.94664   3
   5   7   1 0.78922 1.59275   1
  -5   7  -1 2.03244 1.87325   4
   5   7   1 0.47479 1.63564   4
  -6  -7  -1 46.4231  7.3647   2
   6  -7   1 59.2461  5.0090   2
  -6  -7  -1 45.7364  7.3497   3
   6  -7   1 41.8680  8.1851   1
  -6   7  -1 51.2236  8.4688   3
   6   7   1 47.8850  7.8560   4
   6   7   1 48.9753  7.7736   1
  -6   7  -1 58.6958  7.8345   4
   7  -7   1 387.708  22.453   1
  -7  -7  -1 358.831  20.054   3
  -7  -7  -1 412.695  19.890   2
  -7   7  -1 398.014  18.779   4
  -7   7  -1 397.911  21.830   3
   7   7   1 385.760  20.081   1
   7   7   1 398.001  20.192   4
   8  -7   1 114.001  15.328   1
  -8  -7  -1 115.586  14.144   3
  -8  -7  -1 117.496  12.712   2
   8   7   1 118.169  13.342   4
   8   7   1 115.259  13.708   1
  -8   7  -1 116.879  14.634   3
  -8   7  -1 122.455  12.626   4
  -9  -7  -1 274.433  16.740   2
   9  -7   1 229.269  19.343   1
  -9  -7  -1 255.685  18.870   3
   9   7   1 242.689  18.193   1
   9   7   1 269.824  17.292   4
  -9   7  -1 289.786  20.739   3
  10  -7   1 14.8067  6.5464   1
 -10  -7  -1 17.7853  7.0936   3
  10   7   1 15.6051  6.6311   1
 -10   7  -1 31.4967  8.7282   3
  11  -7   1 1.29559 4.84005   1
 -11  -7  -1 3.12145 5.41531   3
 -11  -7  -1 4.71287 1.01377   8
  11  -7   1 4.34756 1.13694   5
 -11   7  -1 3.37575 1.08573  10
  11   7   1 0.85602 4.32539   1
 -11   7  -1 4.02952 0.92296   9
 -11   7  -1 6.47341 5.15157   3
 -12  -7  -1 9.94325 1.33802   9
 -12  -7  -1 11.3914  6.0477   3
  12  -7   1 11.0354  2.8659   5
 -12  -7  -1 7.33225 1.60487   8
 -12   7  -1 6.92898 1.86087   9
 -12   7  -1 7.19423 1.28478  10
  12   7   1 6.80987 1.70050   5
  13  -7   1 3.06813 1.71756   5
 -13  -7  -1 2.51167 1.24363   8
 -13  -7  -1 1.11560 1.30899   9
 -13   7  -1 1.88679 1.28632  10
 -13   7  -1 1.09834 1.04487   9
  14  -7   1 29.7267  6.5503   5
 -14  -7  -1 25.9849  5.5526   8
 -14  -7  -1 29.0960  5.4031   9
 -14   7  -1 26.9463  6.3684   9
  15  -7   1 110.243  10.853   5
 -15  -7  -1 112.949  10.264   8
 -15  -7  -1 111.340   9.879   9
 -15   7  -1 109.443  11.111   9
 -16  -7  -1 4.71873 1.76626   9
  16  -7   1 11.7182  5.1124   5
 -16  -7  -1 7.27389 2.80070   8
 -16   7  -1 7.68797 4.35125   9
 -17  -7  -1 3.13673 1.68936   9
 -17  -7  -1 7.34394 2.66921   8
  17  -7   1 8.88413 4.84434   5
 -17   7  -1 3.68956 3.63667   9
  18  -7   1 3.02087 3.11976   5
 -18  -7  -1 2.20344 1.61886   8
 -18  -7  -1 -1.3979  1.5825   9
 -18   7  -1 -1.6065  2.3124   9
  19  -7   1 10.9246  4.1821   5
 -19  -7  -1 14.7723  3.1235   8
 -19   7  -1 7.68837 2.84129   9
  20  -7   1 2.73483 1.88362   5
 -20  -7  -1 3.40003 1.61704   8
 -20   7  -1 -1.0596  1.6595   9
 -20  -8   1 2.27670 1.65614   8
  20  -8  -1 3.88429 1.83312   5
 -20   8   1 -0.2170  1.5388   9
 -19  -8   1 3.88415 1.67687   8
  19  -8  -1 5.53681 2.82707   5
 -19   8   1 3.06892 1.78390   9
 -18  -8   1 6.51265 1.91730   8
  18  -8  -1 1.01112 2.80014   5
 -18   8   1 -2.7474  1.8169   9
 -17  -8   1 3.14587 1.85153   8
  17  -8  -1 -0.3410  2.5789   5
 -17  -8   1 3.39830 1.62176   9
 -17   8   1 1.94700 4.15217   9
 -16  -8   1 9.38454 2.58294   9
 -16  -8   1 11.2536  4.3111   8
  16  -8  -1 16.3713  5.8352   5
 -16   8   1 14.4994  5.2554   9
 -15  -8   1 7.98246 3.04760   8
  15  -8  -1 8.21626 4.05296   5
 -15  -8   1 11.1897  2.5986   9
 -15   8   1 5.07660 1.54719  10
 -15   8   1 5.45795 3.78635   9
 -14  -8   1 -0.7910  1.5708   9
 -14  -8   1 2.32416 1.79581   8
  14  -8  -1 4.74390 2.45629   5
 -14   8   1 1.57111 1.57144   9
 -14   8   1 1.75316 1.48780  10
 -13  -8   1 17.6837  2.9948   9
 -13  -8   1 23.0526  4.4562   8
  13  -8  -1 22.4482  5.2674   5
 -13   8   1 21.2917  4.3634   9
 -13   8   1 18.6680  3.7573  10
  12  -8  -1 2.15936 1.11969   5
 -12  -8   1 1.27297 0.92889   8
 -12  -8   1 -0.6901  4.9192   3
 -12  -8   1 0.48096 1.25933   9
 -12   8   1 -0.4783  1.0628   9
 -12   8   1 0.32413 1.04221  10
 -11  -8   1 9.12404 1.35657   8
  11  -8  -1 17.6650  8.1621   1
 -11  -8   1 8.58736 1.24546   9
  11  -8  -1 15.5299  2.7038   5
 -11  -8   1 18.0040  7.5948   3
 -11   8   1 13.2090  2.2096  10
 -11   8   1 15.2195  6.6865   3
 -11   8   1 14.4781  2.2326   9
 -10  -8   1 4.25915 4.79219   3
  10  -8  -1 1.04236 4.19229   1
  10  -8  -1 1.53710 0.97921   5
 -10  -8   1 -1.3628  0.8380   8
  10   8  -1 3.06024 2.97234   4
 -10   8   1 3.31338 3.43198   3
  -9  -8   1 298.853  20.642   3
  -9  -8   1 257.246  16.171   2
   9  -8  -1 218.368  22.509   1
  -9   8   1 257.024  17.509   4
   9   8  -1 266.093  18.394   1
   9   8  -1 267.178  18.833   4
  -9   8   1 285.802  20.874   3
  -8  -8   1 0.82467 2.23352   2
   8  -8  -1 0.57888 2.51805   1
  -8  -8   1 4.01791 3.91026   3
   8   8  -1 2.51437 3.09074   1
   8   8  -1 -1.3381  2.5337   4
  -8   8   1 2.97898 3.39830   3
  -8   8   1 1.04684 2.77547   4
   7  -8  -1 24.2411  6.9413   1
  -7  -8   1 20.5404  6.0034   3
  -7  -8   1 22.1128  5.4092   2
   7   8  -1 27.5235  6.3209   1
   7   8  -1 24.3514  6.4317   4
  -7   8   1 32.0393  6.9064   4
  -7   8   1 22.6824  6.4957   3
   6  -8  -1 21.7055  6.0009   1
  -6  -8   1 26.6915  5.7003   2
  -6  -8   1 30.2835  6.5784   3
  -6   8   1 27.7913  6.3434   3
   6   8  -1 30.3947  5.6814   1
  -6   8   1 16.9459  5.0920   4
   6   8  -1 30.7458  6.7145   4
  -5  -8   1 20.1423  4.9425   2
   5  -8  -1 13.3313  4.4619   1
  -5  -8   1 16.5870  4.2650   3
   5  -8  -1 22.3241  3.7140   2
  -5   8   1 25.0723  5.6048   3
   5   8  -1 15.9431  4.8614   4
   5   8  -1 21.0432  4.2874   1
  -5   8   1 14.5756  4.2810   4
   4  -8  -1 224.144  14.367   1
   4  -8  -1 259.377  11.343   2
  -4  -8   1 232.006  13.879   2
  -4  -8   1 242.697  12.894   3
   4   8  -1 251.079  11.811   1
  -4   8   1 248.622  13.825   4
  -4   8   1 256.125  13.236   3
   4   8  -1 267.874  15.951   4
  -3  -8   1 574.282  19.873   3
   3  -8  -1 606.938  19.586   2
  -3  -8   1 510.982  21.680   2
   3  -8  -1 583.248  22.845   1
  -3   8   1 587.675  19.922   3
  -3   8   1 565.906  21.672   4
   3   8  -1 570.980  18.480   1
   3   8  -1 647.979  25.486   4
  -2  -8   1 4.31859 2.28595   2
  -2  -8   1 0.60506 1.11872   3
   2  -8  -1 1.25601 1.51409   1
   2  -8  -1 -0.3079  1.2182   2
  -2   8   1 1.93734 1.56926   4
  -2   8   1 2.50798 1.01413   3
   2   8  -1 1.27071 1.46371   4
   2   8  -1 2.49979 1.74109   1
   1  -8  -1 456.756  17.591   1
  -1  -8   1 393.838  17.631   2
  -1  -8   1 490.429  15.565   1
   1  -8  -1 416.774  16.843   2
   1   8  -1 450.649  19.049   4
  -1   8   1 461.186  13.706   3
   1   8  -1 466.788  14.496   3
  -1   8   1 482.941  18.658   4
   0  -8   1 479.620  18.656   2
   0  -8   1 480.801  16.170   1
   0  -8  -1 461.129  17.802   2
   0  -8  -1 442.176  16.741   1
   0   8   1 464.242  12.444   3
   0   8   1 467.364  18.818   4
   0   8  -1 473.626  18.874   4
   0   8  -1 476.477  14.828   3
  -1  -8  -1 309.416  13.174   1
   1  -8   1 327.616  14.451   2
  -1  -8  -1 315.031   9.824   3
   1  -8   1 312.685  13.454   1
  -1  -8  -1 340.533  15.530   2
  -1   8  -1 337.297  12.475   3
  -1   8  -1 305.971  14.715   4
   1   8   1 338.364  15.568   4
   2  -8   1 29.1567  5.1161   1
   2  -8   1 27.3248  4.6436   2
  -2  -8  -1 28.8079  3.4773   3
  -2  -8  -1 19.2645  4.2985   2
   2   8   1 22.9729  4.9015   4
  -2   8  -1 26.0653  4.2654   3
   2   8   1 21.8866  4.1957   1
  -2   8  -1 22.0405  4.5026   4
   3  -8   1 549.577  19.003   2
  -3  -8  -1 546.705  17.569   3
  -3  -8  -1 529.666  21.332   2
   3  -8   1 548.102  21.464   1
   3   8   1 554.759  19.466   1
  -3   8  -1 544.054  20.460   4
  -3   8  -1 519.813  19.545   3
   3   8   1 503.048  21.491   4
  -4  -8  -1 253.432  12.242   3
  -4  -8  -1 285.949  15.193   2
   4  -8   1 253.061  11.946   2
   4  -8   1 229.303  14.264   1
  -4   8  -1 273.274  14.399   3
   4   8   1 248.918  12.950   1
   4   8   1 249.763  15.268   4
  -4   8  -1 246.185  13.266   4
   5  -8   1 76.8483  6.2250   2
   5  -8   1 81.5598 10.6801   1
  -5  -8  -1 85.2141  7.4783   3
  -5  -8  -1 80.9993  9.8840   2
  -5   8  -1 90.3122  9.8205   4
   5   8   1 97.8487 11.5257   4
   5   8   1 86.6024  9.3797   1
  -5   8  -1 103.019  11.248   3
   6  -8   1 25.3666  6.5132   1
  -6  -8  -1 29.2349  5.9080   3
   6  -8   1 24.5464  4.1970   2
  -6  -8  -1 24.1931  5.4594   2
   6   8   1 27.3280  6.1423   4
   6   8   1 29.4408  6.1572   1
  -6   8  -1 19.5796  5.1534   4
  -6   8  -1 25.8990  6.2894   3
  -7  -8  -1 266.763  16.746   3
   7  -8   1 254.360  18.297   1
  -7  -8  -1 254.675  15.885   2
   7   8   1 235.391  15.579   1
  -7   8  -1 250.438  15.086   4
   7   8   1 268.850  17.050   4
  -7   8  -1 243.569  17.057   3
  -8  -8  -1 26.1996  7.3317   3
  -8  -8  -1 33.4514  6.8396   2
   8  -8   1 25.4254  7.6157   1
  -8   8  -1 18.4760  5.4689   4
   8   8   1 25.4138  6.9525   1
  -8   8  -1 23.1819  6.8148   3
   8   8   1 19.2211  6.1781   4
  -9  -8  -1 6.94302 4.87462   3
   9  -8   1 5.56860 4.44301   1
  -9  -8  -1 13.5645  4.6865   2
   9   8   1 13.5215  4.5242   4
   9   8   1 10.3731  5.8511   1
  -9   8  -1 12.6918  5.4349   3
 -10  -8  -1 8.17545 5.43138   3
  10  -8   1 16.7544  6.6294   1
 -10   8  -1 10.7634  5.0249   3
  10   8   1 14.8129  6.5692   1
 -11  -8  -1 7.08319 5.08864   3
  11  -8   1 11.1343  6.2746   1
 -11  -8  -1 8.24476 1.41162   8
  11  -8   1 6.74249 1.89975   5
 -11   8  -1 11.0217  1.8270   9
 -11   8  -1 5.02781 1.15563  10
 -11   8  -1 3.14420 4.24532   3
  11   8   1 10.4178  5.3979   1
  12  -8   1 73.3431  7.0025   5
 -12  -8  -1 72.6326  6.5150   8
 -12   8  -1 74.1976  6.6073  10
 -12   8  -1 86.3935  7.4876   9
  13  -8   1 27.7202  5.6176   5
 -13  -8  -1 29.8971  5.4181   8
 -13  -8  -1 29.5680  2.9561   9
 -13   8  -1 30.3860  5.7059   9
 -13   8  -1 24.6110  4.3507  10
 -14  -8  -1 59.5831  5.3395   9
 -14  -8  -1 49.6204  8.0125   8
  14  -8   1 54.5734  8.9940   5
 -14   8  -1 56.1665  9.0774   9
 -15  -8  -1 5.62947 2.69908   8
  15  -8   1 2.09602 3.41649   5
 -15   8  -1 -0.0346  2.2216   9
 -16  -8  -1 8.70312 3.97565   8
  16  -8   1 11.6721  5.0009   5
 -16   8  -1 17.2346  5.6705   9
 -17  -8  -1 2.02837 1.81764   8
  17  -8   1 -2.1707  2.7756   5
 -17   8  -1 0.06956 2.67266   9
 -18  -8  -1 1.12858 1.58661   8
  18  -8   1 -0.7148  2.6043   5
 -18   8  -1 -0.9616  2.0360   9
  19  -8   1 4.28833 2.94890   5
 -19  -8  -1 4.59024 1.59492   8
 -19   8  -1 -1.8839  1.5409   9
  20  -8   1 9.23907 2.71168   5
 -20  -8  -1 8.64260 1.96182   8
 -20   8  -1 11.0649  3.4486   9
 -20  -9   1 -1.0716  1.6961   8
  20  -9  -1 -1.6198  1.9481   5
 -20   9   1 0.10942 1.56480   9
  19  -9  -1 1.34684 2.21819   5
 -19  -9   1 0.73197 1.54259   8
 -19   9   1 2.45634 1.47010   9
 -18  -9   1 15.6667  3.8486   8
  18  -9  -1 19.1960  5.1770   5
 -18   9   1 16.9841  4.9593   9
 -17  -9   1 3.70777 1.82587   8
  17  -9  -1 3.33626 3.41124   5
 -17   9   1 4.06539 3.21443   9
 -16  -9   1 -0.4948  1.9786   8
  16  -9  -1 0.24362 2.90675   5
 -16   9   1 0.44937 2.30008   9
 -15  -9   1 -0.5178  1.7056   8
  15  -9  -1 1.69750 3.54033   5
 -15   9   1 -2.3137  1.6620   9
 -15   9   1 1.89450 1.58240  10
  14  -9  -1 5.68196 3.57674   5
 -14  -9   1 7.56722 3.12078   8
 -14   9   1 7.83209 2.59959  10
 -14   9   1 10.4643  3.2635   9
 -13  -9   1 0.78988 1.20728   8
 -13  -9   1 -0.8256  1.3854   9
  13  -9  -1 -1.2313  1.4533   5
 -13   9   1 -1.4159  1.2826  10
 -13   9   1 -0.8249  1.1106   9
 -12  -9   1 0.67626 1.03990   8
  12  -9  -1 -0.4465  1.1289   5
 -12   9   1 0.26811 1.18485  10
 -12   9   1 0.99626 1.11258   9
 -11  -9   1 -0.0605  3.7202   3
  11  -9  -1 1.56148 5.09173   1
  11  -9  -1 3.20442 1.05000   5
 -11  -9   1 -0.3709  0.9892   8
 -11   9   1 -2.1356  0.9360   9
 -11   9   1 6.74643 5.44107   3
 -11   9   1 1.23981 1.10968  10
  10  -9  -1 15.4198  6.4749   1
  10  -9  -1 17.0642  2.2430   5
 -10  -9   1 15.7939  1.8715   8
 -10  -9   1 14.9842  6.7278   3
 -10   9   1 16.1998  6.5781   3
  10   9  -1 20.1887  5.8324   4
  -9  -9   1 235.414  16.146   2
  -9  -9   1 238.626  18.593   3
   9  -9  -1 235.214  20.042   1
  -9   9   1 235.949  16.888   4
  -9   9   1 249.085  19.077   3
   9   9  -1 269.449  19.460   4
  -8  -9   1 11.4115  4.5621   2
  -8  -9   1 5.92697 4.67896   3
   8  -9  -1 6.04164 4.11876   1
  -8   9   1 2.28040 3.63581   4
   8   9  -1 7.23059 4.33880   1
   8   9  -1 11.4511  4.6919   4
  -8   9   1 9.07794 4.36929   3
   7  -9  -1 106.569  14.606   1
  -7  -9   1 110.241  13.305   3
  -7  -9   1 109.076  12.547   2
   7   9  -1 127.206  14.961   4
  -7   9   1 113.351  13.465   3
   7   9  -1 113.483  12.337   1
  -7   9   1 95.1421 11.5933   4
  -6  -9   1 68.3078  9.8069   3
  -6  -9   1 64.0460  9.2998   2
   6  -9  -1 60.6091 10.0166   1
   6   9  -1 59.8357  9.8402   4
  -6   9   1 69.9601  9.9096   4
   6   9  -1 67.9958  8.7186   1
  -6   9   1 61.0121  9.1391   3
   5  -9  -1 98.4423 12.5167   1
   5  -9  -1 103.577   7.150   2
  -5  -9   1 94.4975 10.2075   3
  -5  -9   1 95.2917 11.1313   2
   5   9  -1 79.7754 11.1869   4
  -5   9   1 117.361  12.053   3
   5   9  -1 89.8342  7.6348   1
  -5   9   1 113.995  12.118   4
  -4  -9   1 80.7314  9.8820   2
   4  -9  -1 78.8272 10.1223   1
  -4  -9   1 90.7199  7.6109   3
   4  -9  -1 84.8365  6.7200   2
  -4   9   1 74.9694  8.5366   3
   4   9  -1 90.7429 11.7164   4
   4   9  -1 81.4276  6.7157   1
  -4   9   1 81.6414  9.9934   4
   3  -9  -1 9.36388 2.95575   2
   3  -9  -1 6.19281 2.84483   1
  -3  -9   1 7.94316 3.31767   2
  -3  -9   1 7.59424 2.44351   3
  -3   9   1 12.8937  3.0360   3
   3   9  -1 7.35166 2.34785   1
  -3   9   1 6.64378 3.04178   4
   3   9  -1 5.76020 3.47784   4
  -2  -9   1 516.081  17.102   3
  -2  -9   1 360.577  18.109   2
   2  -9  -1 555.594  19.275   2
   2  -9  -1 447.146  19.329   1
   2   9  -1 495.679  17.015   1
   2   9  -1 468.256  20.883   4
  -2   9   1 458.015  15.759   3
  -2   9   1 501.491  20.280   4
   1  -9  -1 240.877  12.693   1
  -1  -9   1 231.966  13.259   2
  -1  -9   1 240.722  10.813   1
   1  -9  -1 214.238  12.029   2
  -1   9   1 251.205   9.351   3
   1   9  -1 242.424  14.061   4
   1   9  -1 259.922  10.175   3
  -1   9   1 222.535  12.938   4
   0  -9   1 5.20095 2.06190   1
   0  -9  -1 5.05184 2.34584   2
   0  -9  -1 8.57534 2.62817   1
   0  -9   1 7.04831 2.87315   2
   0   9  -1 4.60170 2.46559   4
   0   9   1 5.52285 2.67630   4
   0   9  -1 7.65500 1.97589   3
   0   9   1 8.40506 1.50167   3
  -1  -9  -1 66.2131  7.1893   1
  -1  -9  -1 53.0276  3.4818   3
  -1  -9  -1 48.1947  7.2119   2
   1  -9   1 50.9166  6.3400   1
   1  -9   1 67.2880  7.8974   2
  -1   9  -1 44.8513  6.7105   4
   1   9   1 52.7100  7.4277   4
  -1   9  -1 48.5902  5.4046   3
   2  -9   1 3.56116 1.80494   1
  -2  -9  -1 2.73794 1.18315   3
  -2  -9  -1 2.58485 2.48321   2
   2  -9   1 1.08159 2.03337   2
  -2   9  -1 7.42425 2.92300   4
   2   9   1 3.34605 2.35059   4
  -2   9  -1 4.35636 1.72959   3
   3  -9   1 210.117  12.920   1
  -3  -9  -1 244.703  14.240   2
   3  -9   1 221.193  11.881   2
  -3  -9  -1 222.465  10.104   3
   3   9   1 217.531  13.974   4
  -3   9  -1 235.956  12.355   3
   3   9   1 210.540  11.524   1
  -3   9  -1 228.398  12.958   4
   4  -9   1 137.062  11.119   1
  -4  -9  -1 137.992   8.690   3
  -4  -9  -1 123.575  10.348   2
   4  -9   1 131.339   8.764   2
  -4   9  -1 139.649   9.993   3
  -4   9  -1 143.024  10.427   4
   4   9   1 100.714  12.104   4
   4   9   1 128.369   9.234   1
  -5  -9  -1 394.413  19.921   2
  -5  -9  -1 402.279  17.823   3
   5  -9   1 429.800  16.744   2
   5  -9   1 387.056  20.812   1
  -5   9  -1 435.308  19.461   4
  -5   9  -1 446.576  20.831   3
   5   9   1 383.458  18.044   1
   5   9   1 406.957  21.295   4
   6  -9   1 14.4679  5.0669   1
  -6  -9  -1 22.0998  5.0924   3
  -6  -9  -1 18.3848  5.2436   2
   6   9   1 14.2247  4.6960   1
  -6   9  -1 16.5541  4.9382   4
  -6   9  -1 12.9095  4.6916   3
   6   9   1 21.1826  5.7805   4
  -7  -9  -1 -1.2864  2.4772   3
  -7  -9  -1 -1.0089  1.9733   2
   7  -9   1 0.06664 2.29150   1
  -7   9  -1 1.11873 2.49790   4
   7   9   1 -1.1245  2.5759   1
   7   9   1 -1.8434  1.9762   4
  -7   9  -1 2.74252 2.75796   3
  -8  -9  -1 94.7588 12.8007   3
  -8  -9  -1 81.0372 11.4159   2
   8  -9   1 78.4946 12.8910   1
  -8   9  -1 71.0152 11.6933   3
   8   9   1 83.0303 11.7781   1
   8   9   1 96.4615 13.1760   4
  -8   9  -1 86.8657 11.2864   4
   9  -9   1 351.530  24.986   1
  -9  -9  -1 435.467  24.767   3
  -9  -9  -1 484.551  24.638   2
   9   9   1 428.136  23.815   4
   9   9   1 423.693  24.334   1
  -9   9  -1 377.372  24.636   3
  10  -9   1 29.5864  3.0329   5
  10  -9   1 23.1757  7.7768   1
 -10  -9  -1 18.7786  2.1873   8
 -10   9  -1 29.5249  8.0302   3
 -10   9  -1 26.1392  2.5120  10
 -10   9  -1 19.0013  2.8539   9
  10   9   1 25.4916  7.9092   1
  11  -9   1 46.3397 11.3889   1
  11  -9   1 36.5501  5.3983   5
 -11  -9  -1 38.4734  4.2831   8
 -11   9  -1 33.0249  5.3419  10
 -11   9  -1 29.5718  8.6423   3
 -11   9  -1 38.1244  3.9786   9
 -12  -9  -1 37.4604  6.0940   8
  12  -9   1 40.5195  6.5382   5
 -12   9  -1 33.8614  5.3410   9
 -12   9  -1 42.6528  6.4270  10
 -13  -9  -1 21.2145  4.5903   8
  13  -9   1 18.2475  4.8715   5
 -13   9  -1 19.6906  3.8664  10
 -13   9  -1 13.7238  3.6180   9
 -14  -9  -1 19.7655  5.3038   8
  14  -9   1 21.4644  6.0382   5
 -14   9  -1 26.9140  4.4038  10
 -14   9  -1 16.7114  4.8480   9
  15  -9   1 6.13643 4.09445   5
 -15  -9  -1 7.59693 3.78045   8
 -15   9  -1 9.38907 3.95787   9
 -16  -9  -1 4.99464 3.31947   8
  16  -9   1 -0.9418  3.0162   5
 -16   9  -1 6.22011 3.84686   9
 -17  -9  -1 1.37452 2.45398   8
  17  -9   1 4.79345 4.26131   5
 -17   9  -1 1.11656 2.31971   9
  18  -9   1 23.5038  6.3121   5
 -18  -9  -1 14.9656  3.6125   8
 -18   9  -1 18.9469  5.5236   9
 -19  -9  -1 -1.1396  1.5686   8
  19  -9   1 1.97754 2.38222   5
 -19   9  -1 2.60159 1.59325   9
 -20  -9  -1 0.95567 1.63971   8
  20  -9   1 -0.7292  1.8184   5
 -20   9  -1 -0.9054  1.4870   9
 -20 -10   1 0.55736 1.62400   8
  20 -10  -1 3.21074 2.27664   5
 -20  10   1 2.17288 1.50432   9
 -19 -10   1 16.4315  2.6406   8
  19 -10  -1 13.4429  3.9014   5
 -19  10   1 11.6791  3.5550   9
  18 -10  -1 1.86263 2.89555   5
 -18 -10   1 4.74302 1.79323   8
 -18  10   1 -0.1806  1.7892   9
  17 -10  -1 7.59868 4.19901   5
 -17 -10   1 9.72716 4.23441   8
 -17  10   1 5.83449 3.35840   9
 -16 -10   1 6.21011 3.30777   8
  16 -10  -1 2.71499 3.63210   5
 -16  10   1 5.95168 6.46655  10
 -16  10   1 3.75679 3.25970   9
  15 -10  -1 2.92659 3.40607   5
 -15 -10   1 3.18317 3.13738   8
 -15  10   1 0.75023 1.85300   9
 -15  10   1 0.78925 1.77870  10
  14 -10  -1 31.6016  6.9731   5
 -14 -10   1 31.4345  6.6206   8
 -14  10   1 28.6746  6.0504  10
 -14  10   1 29.9485  6.0547   9
 -13 -10   1 1.86806 1.70148   8
  13 -10  -1 -0.6894  2.1212   5
 -13  10   1 0.61438 1.43689  10
 -13  10   1 4.50358 1.24372   9
  12 -10  -1 6.65505 2.36369   5
 -12 -10   1 7.54381 2.51885   8
 -12  10   1 6.14225 1.11698   9
 -12  10   1 5.22808 1.77477  10
  11 -10  -1 1.85326 0.99859   5
 -11 -10   1 3.69373 1.08263   8
 -11  10   1 5.86270 1.06219   9
 -11  10   1 9.49009 5.33124   3
 -11  10   1 -0.0660  1.0765  10
 -10 -10   1 45.8534  4.4290   8
  10 -10  -1 48.1817  4.6450   5
  10 -10  -1 49.7630 12.0141   1
 -10  10   1 66.9002 12.0102   3
  10  10  -1 59.3260 11.1723   4
 -10  10   1 49.9416  4.7601  10
 -10  10   1 33.5366  4.6579   9
  -9 -10   1 135.628  15.113   2
   9 -10  -1 127.479  17.876   1
  -9 -10   1 131.077  16.385   3
  -9  10   1 124.339  15.913   3
  -9  10   1 122.233  14.663   4
   9  10  -1 134.046  16.693   4
   8 -10  -1 1.37921 2.89457   1
  -8 -10   1 -0.3083  3.4731   3
  -8 -10   1 2.92089 2.38916   2
  -8  10   1 2.22427 3.08457   3
   8  10  -1 -2.9172  2.3947   4
  -8  10   1 1.39569 3.35090   4
  -7 -10   1 195.049  14.829   3
  -7 -10   1 197.703  14.725   2
   7 -10  -1 200.311  17.029   1
  -7  10   1 195.631  14.612   4
   7  10  -1 185.105  15.739   4
  -7  10   1 156.041  13.473   3
   7  10  -1 207.013  14.030   1
  -6 -10   1 680.965  28.469   2
   6 -10  -1 684.367  31.121   1
  -6 -10   1 647.995  26.861   3
   6  10  -1 690.943  30.746   4
   6  10  -1 642.469  24.725   1
  -6  10   1 631.061  26.999   4
  -6  10   1 599.708  26.571   3
   5 -10  -1 53.3746  9.1918   1
   5 -10  -1 66.8689  7.3520   2
  -5 -10   1 68.5912  9.7548   2
  -5 -10   1 68.8562  8.7702   3
   5  10  -1 69.2220  8.3010   1
  -5  10   1 60.7650  9.3373   4
  -5  10   1 71.1851  9.2750   3
   5  10  -1 62.2627 10.2314   4
   4 -10  -1 -0.3729  1.6413   2
   4 -10  -1 1.30002 2.22802   1
  -4 -10   1 -1.5898  1.4002   3
  -4 -10   1 -3.2584  1.0835   2
  -4  10   1 1.37453 2.18712   4
  -4  10   1 1.62993 1.33994   3
   4  10  -1 0.68846 2.25094   4
   4  10  -1 2.41813 1.87158   1
  -3 -10   1 1.83267 2.35073   2
   3 -10  -1 2.27966 2.00364   2
   3 -10  -1 4.14135 2.42666   1
  -3 -10   1 4.12020 1.98070   3
  -3  10   1 3.02466 1.40177   3
   3  10  -1 -0.3411  1.9058   4
  -3  10   1 1.37265 2.33490   4
   3  10  -1 3.23030 1.83561   1
  -2 -10   1 39.7879  5.1814   3
   2 -10  -1 39.1787  6.3386   2
   2 -10  -1 25.0712  5.1134   1
  -2 -10   1 21.9635  5.2377   2
  -2  10   1 32.0087  6.2101   4
  -2  10   1 40.2926  4.9824   3
   2  10  -1 33.6319  6.6822   4
   1 -10  -1 123.497   9.267   2
  -1 -10   1 121.120   7.765   1
  -1 -10   1 118.703   9.849   2
   1 -10  -1 112.376   8.758   1
   1  10  -1 125.007   6.874   3
   1  10  -1 105.378  11.623   4
  -1  10   1 126.452   6.396   3
  -1  10   1 103.330  11.006   4
   0 -10  -1 539.811  20.409   1
   0 -10   1 558.379  22.436   2
   0 -10  -1 497.205  21.163   2
   0 -10   1 550.392  19.351   1
   0  10  -1 531.005  22.649   4
   0  10   1 575.024  14.977   3
   0  10  -1 551.877  17.205   3
   0  10   1 513.604  22.177   4
   1 -10   1 316.093  14.636   1
   1 -10   1 291.788  15.409   2
  -1 -10  -1 281.475  15.812   2
  -1 -10  -1 325.880  10.473   3
  -1 -10  -1 319.789  14.548   1
  -1  10  -1 324.779  16.800   4
   1  10   1 333.869  17.271   4
  -1  10  -1 334.278  13.084   3
   2 -10   1 147.856  10.269   2
  -2 -10  -1 156.695   7.134   3
   2 -10   1 150.357  10.362   1
  -2 -10  -1 119.685  10.352   2
  -2  10  -1 143.908  10.862   4
  -2  10  -1 124.657   8.287   3
   2  10   1 146.910  11.667   4
  -3 -10  -1 4.94155 2.87608   2
   3 -10   1 4.91983 2.69580   1
  -3 -10  -1 6.62360 1.96072   3
   3 -10   1 5.09186 2.52114   2
   3  10   1 2.73533 1.87039   1
  -3  10  -1 7.59631 3.17317   4
  -3  10  -1 6.92521 2.53529   3
   3  10   1 6.98890 3.32950   4
  -4 -10  -1 75.2829  9.9303   2
   4 -10   1 79.6533  8.8205   2
  -4 -10  -1 75.1946  6.3137   3
   4 -10   1 72.1702  9.9441   1
   4  10   1 72.9215  8.4137   1
  -4  10  -1 56.8081  8.2827   4
  -4  10  -1 83.8830  9.7222   3
   4  10   1 82.4024 11.3367   4
  -5 -10  -1 19.2411  5.4655   2
  -5 -10  -1 16.1366  3.8685   3
   5 -10   1 22.1261  4.4227   2
   5 -10   1 24.5763  6.1992   1
  -5  10  -1 15.2365  4.4075   3
   5  10   1 15.0062  4.9643   4
  -5  10  -1 16.9652  4.9666   4
   5  10   1 14.1678  4.3499   1
  -6 -10  -1 381.916  20.868   2
  -6 -10  -1 408.175  19.072   3
   6 -10   1 360.942  21.831   1
   6  10   1 385.028  21.698   4
  -6  10  -1 373.791  20.647   3
  -6  10  -1 398.618  19.793   4
   6  10   1 401.732  19.746   1
  -7 -10  -1 111.398  12.835   3
  -7 -10  -1 117.942  13.727   2
   7 -10   1 108.858  15.016   1
   7  10   1 110.326  12.832   1
  -7  10  -1 111.444  12.634   4
   7  10   1 114.021  14.357   4
  -7  10  -1 111.580  13.935   3
   8 -10   1 79.9602 13.1565   1
  -8 -10  -1 90.7132 12.3632   2
  -8  10  -1 80.3924 12.5706   3
   8  10   1 75.8103 11.5676   1
  -8  10  -1 73.0622 10.8656   4
   8  10   1 80.7390 12.1414   4
   9 -10   1 6.97346 4.78087   1
  -9 -10  -1 6.18583 3.93644   2
  -9  10  -1 9.24435 4.75621   3
   9  10   1 2.76413 4.23640   1
   9  10   1 2.13361 2.92491   4
  10 -10   1 128.017   8.381   5
 -10 -10  -1 132.520   8.664   8
  10 -10   1 110.832  17.269   1
 -10  10  -1 135.431   8.801   9
 -10  10  -1 131.132   9.054  10
 -10  10  -1 136.528  18.286   3
  11 -10   1 0.81652 1.06219   5
 -11 -10  -1 0.91482 1.01419   8
 -11  10  -1 3.68410 1.53170  10
 -11  10  -1 3.95363 0.94505   9
  12 -10   1 3.62605 1.26299   5
 -12 -10  -1 2.69347 1.30255   8
 -12  10  -1 8.07757 1.52647   9
 -12  10  -1 7.19578 1.64834  10
  13 -10   1 17.0619  4.7762   5
 -13 -10  -1 12.5761  3.7542   8
 -13  10  -1 15.5026  3.9505   9
 -13  10  -1 13.3508  3.2444  10
 -14 -10  -1 4.35670 2.96036   8
  14 -10   1 -0.3105  2.7740   5
 -14  10  -1 4.68503 1.58244  10
 -14  10  -1 1.67101 1.68291   9
 -15 -10  -1 2.26894 2.91662   8
  15 -10   1 2.03434 3.55871   5
 -15  10  -1 1.71532 2.16771   9
 -15  10  -1 -1.2951  1.4568  10
  16 -10   1 13.7129  5.5874   5
 -16 -10  -1 12.7831  4.8590   8
 -16  10  -1 11.9376  4.7159   9
  17 -10   1 -0.0563  2.6163   5
 -17 -10  -1 -5.3623  1.8174   8
 -17  10  -1 1.66340 3.87021   9
 -18 -10  -1 2.18737 2.02785   8
  18 -10   1 0.48698 3.02473   5
 -18  10  -1 1.56849 1.93450   9
  19 -10   1 7.10493 2.94297   5
 -19 -10  -1 8.95613 2.60319   8
 -19  10  -1 13.4792  3.1181   9
  20 -10   1 -1.5815  1.8503   5
 -20 -10  -1 -3.0103  1.6116   8
 -20  10  -1 0.71456 1.73940   9
  20 -11  -1 1.41683 2.04862   5
 -20 -11   1 5.69753 1.57150   8
 -20  11   1 2.22159 1.54691   9
  19 -11  -1 -0.4754  2.1305   5
 -19 -11   1 2.20468 1.49671   8
 -19  11   1 0.57349 1.62812   9
  18 -11  -1 2.15769 3.20492   5
 -18 -11   1 -1.4911  1.8261   8
 -18  11   1 0.19047 1.69826   9
 -17 -11   1 4.00370 2.64353   8
  17 -11  -1 8.83442 4.38452   5
 -17  11   1 3.07617 2.34308   9
 -16 -11   1 -0.0630  2.0283   8
  16 -11  -1 -1.6451  3.0320   5
 -16  11   1 -1.9774  1.7263   9
 -16  11   1 -0.4614  1.5768  10
 -15 -11   1 13.5341  5.2457   8
  15 -11  -1 12.4583  5.2012   5
 -15  11   1 16.7142  4.4642   9
 -15  11   1 18.2527  4.7227  10
  14 -11  -1 -0.6056  2.7934   5
 -14 -11   1 2.00534 2.50955   8
 -14  11   1 1.17420 1.45674   9
 -14  11   1 3.52842 1.96915  10
  13 -11  -1 21.7201  5.3825   5
 -13 -11   1 19.2272  4.9663   8
 -13  11   1 17.6344  4.7605  10
 -13  11   1 18.5539  3.7374   9
  12 -11  -1 126.995   9.947   5
 -12 -11   1 122.291   9.713   8
 -12  11   1 134.353   9.501   9
 -12  11   1 130.645  10.458  10
  11 -11  -1 3.09069 1.01150   5
 -11 -11   1 7.86455 1.37265   8
 -11  11   1 1.87203 1.20852  10
 -11  11   1 1.76994 1.04479   9
  10 -11  -1 11.6251  6.2533   1
 -10 -11   1 15.1835  2.4041   8
  10 -11  -1 11.5184  2.1348   5
  10  11  -1 11.4087  5.8891   4
 -10  11   1 13.0880  1.4726   9
 -10  11   1 7.85336 1.34181  10
 -10  11   1 12.4270  5.2612   3
   9 -11  -1 56.3174 11.8669   1
  -9 -11   1 38.2735  3.9100   8
  -9 -11   1 54.4863  9.9754   2
   9 -11  -1 33.2405  3.4642   5
   9  11  -1 42.7660  9.1894   4
  -9  11   1 59.4108 10.4051   4
  -9  11   1 61.1678 11.4018   3
  -9  11   1 35.8416  3.5535  10
   8 -11  -1 162.577  19.510   1
  -8 -11   1 181.767  15.044   2
   8  11  -1 199.221  17.213   4
  -8  11   1 203.968  16.336   3
  -8  11   1 208.463  15.945   4
  -7 -11   1 81.0242 11.3728   3
  -7 -11   1 87.6786 12.0827   2
   7 -11  -1 99.0485 14.8119   1
  -7  11   1 69.0552 10.6622   4
   7  11  -1 104.668  14.593   4
  -7  11   1 80.9138 11.4979   3
  -6 -11   1 85.6348 10.8894   3
  -6 -11   1 59.3274  9.6693   2
   6 -11  -1 82.7786 12.7691   1
   6  11  -1 75.1362 11.7949   4
  -6  11   1 91.3471 11.5846   3
   6  11  -1 93.6605 10.5561   1
  -6  11   1 88.4137 11.8697   4
  -5 -11   1 126.772   9.938   3
   5 -11  -1 105.382  13.439   1
   5 -11  -1 116.881   8.588   2
  -5 -11   1 108.267  12.849   2
  -5  11   1 122.739  13.382   4
  -5  11   1 115.241   9.957   3
   5  11  -1 122.096   9.125   1
   5  11  -1 122.100  15.214   4
   4 -11  -1 203.249  11.786   2
   4 -11  -1 176.801  13.855   1
  -4 -11   1 163.363  13.247   2
  -4 -11   1 178.488  11.184   3
   4  11  -1 201.711  11.328   1
   4  11  -1 168.657  17.704   4
  -4  11   1 212.172  12.119   3
  -4  11   1 177.231  13.341   4
  -3 -11   1 33.3627  5.1332   3
   3 -11  -1 39.7041  6.4768   2
   3 -11  -1 25.9368  5.9351   1
  -3 -11   1 33.9691  6.9523   2
  -3  11   1 41.8454  5.7210   3
  -3  11   1 26.6108  6.0332   4
   3  11  -1 34.5360  5.3762   1
   3  11  -1 22.3392  6.2830   4
   2 -11  -1 25.5672  5.3163   2
   2 -11  -1 27.8600  5.9210   1
  -2 -11   1 21.7859  3.9637   3
  -2 -11   1 14.9930  4.8246   2
  -2  11   1 24.3741  5.9181   4
  -2  11   1 25.4271  3.9885   3
   2  11  -1 23.4958  5.8582   4
  -1 -11   1 159.543  12.445   2
   1 -11  -1 213.972  12.751   1
  -1 -11   1 214.757  11.129   1
   1 -11  -1 237.296  13.614   2
  -1  11   1 220.235   9.019   3
  -1  11   1 197.528  13.502   4
   1  11  -1 212.044   9.627   3
   1  11  -1 169.992  13.348   4
   0 -11   1 230.091  14.557   2
   0 -11   1 251.210  12.639   1
   0 -11  -1 193.451  13.514   2
   0 -11  -1 270.397  13.999   1
   0  11  -1 265.993  10.983   3
   0  11  -1 244.633  15.419   4
   0  11   1 247.484  15.312   4
   0  11   1 279.145   9.162   3
   1 -11   1 122.236   9.002   1
   1 -11   1 116.259  12.035   2
  -1 -11  -1 120.980   8.861   1
  -1 -11  -1 123.347  10.687   2
  -1 -11  -1 111.134   5.650   3
  -1  11  -1 112.450   7.271   3
   1  11   1 123.945  13.182   4
  -1  11  -1 118.686  12.654   4
   2 -11   1 168.271  11.708   2
   2 -11   1 125.133   9.917   1
  -2 -11  -1 142.655  11.766   2
  -2 -11  -1 134.882   6.773   3
   2  11   1 135.797  11.849   4
  -2  11  -1 146.662   9.102   3
  -2  11  -1 155.399  11.905   4
  -3 -11  -1 41.3353  7.6983   2
   3 -11   1 49.1517  8.0303   1
  -3 -11  -1 41.5242  4.8185   3
   3 -11   1 39.6870  6.5147   2
  -3  11  -1 31.4390  6.5003   4
  -3  11  -1 32.2430  5.4737   3
   3  11   1 36.5592  7.6038   4
   3  11   1 37.6141  6.0815   1
  -4 -11  -1 448.887  22.526   2
   4 -11   1 477.060  20.076   2
   4 -11   1 507.009  23.641   1
   4  11   1 496.069  25.441   4
  -4  11  -1 404.063  20.581   4
  -4  11  -1 505.153  21.201   3
   4  11   1 456.135  19.821   1
   5 -11   1 171.013  11.149   2
  -5 -11  -1 134.591  14.573   2
   5 -11   1 149.165  15.663   1
   5  11   1 142.339  11.049   1
   5  11   1 180.477  15.179   4
  -5  11  -1 141.008  11.761   4
  -5  11  -1 133.589  11.298   3
  -6 -11  -1 178.009  14.598   2
   6 -11   1 201.316  16.243   1
  -6  11  -1 193.421  14.246   4
   6  11   1 202.932  13.976   1
  -6  11  -1 194.132  14.379   3
   6  11   1 177.143  15.052   4
   7 -11   1 10.2968  5.2500   1
  -7 -11  -1 8.12006 4.12360   2
   7  11   1 7.79632 4.24002   4
  -7  11  -1 5.61513 4.07118   4
  -7  11  -1 4.50356 3.48595   3
   7  11   1 13.1862  4.9337   1
   8 -11   1 113.789  16.199   1
  -8 -11  -1 111.272  14.200   2
  -8  11  -1 94.9252 12.2215   4
  -8  11  -1 113.477  14.968   3
   8  11   1 97.6895 13.5795   4
   8  11   1 88.1902 12.4299   1
  -9 -11  -1 139.696   8.475   8
   9 -11   1 117.580  16.826   1
  -9 -11  -1 138.792  16.106   2
   9 -11   1 125.594   8.138   5
  -9  11  -1 152.443  18.150   3
   9  11   1 155.478  17.970   4
  -9  11  -1 131.952   8.956  10
  10 -11   1 22.5684  8.0759   1
  10 -11   1 25.5224  3.8714   5
 -10 -11  -1 27.7678  4.4137   8
 -10  11  -1 23.9387  2.3459   9
 -10  11  -1 20.4705  4.0353  10
 -10  11  -1 20.8417  7.2448   3
 -11 -11  -1 -1.7302  1.5145   8
  11 -11   1 0.44189 1.08461   5
 -11  11  -1 0.04342 1.04165   9
 -11  11  -1 -1.6046  1.1299  10
 -12 -11  -1 86.2084  7.7088   8
  12 -11   1 70.0416  7.1886   5
 -12  11  -1 71.3212  7.3305  10
 -12  11  -1 77.5852  6.7672   9
 -13 -11  -1 24.8817  5.9044   8
  13 -11   1 23.3174  5.8462   5
 -13  11  -1 28.4527  5.2021   9
 -13  11  -1 28.4089  5.5712  10
  14 -11   1 5.87236 3.62030   5
 -14 -11  -1 6.80155 3.81873   8
 -14  11  -1 5.69464 2.01021  10
 -14  11  -1 3.33011 2.08563   9
 -15 -11  -1 2.49802 2.99435   8
  15 -11   1 5.63751 4.05997   5
 -15  11  -1 0.35263 2.08648   9
 -15  11  -1 0.03509 1.51486  10
  16 -11   1 3.10478 3.37252   5
 -16 -11  -1 3.01758 3.38661   8
 -16  11  -1 1.71762 2.15128   9
  17 -11   1 0.29722 3.00215   5
 -17 -11  -1 -1.5126  2.3354   8
 -17  11  -1 1.51266 2.35438   9
 -18 -11  -1 3.71749 2.06658   8
  18 -11   1 2.91480 3.03118   5
 -18  11  -1 4.26935 2.22584   9
  19 -11   1 -0.5040  2.2817   5
 -19 -11  -1 2.89953 1.63683   8
 -19  11  -1 2.48196 1.52178   9
 -20 -11  -1 1.89687 1.64386   8
  20 -11   1 3.57289 1.69251   5
 -20  11  -1 2.76082 1.63095   9
 -19 -12   1 -1.2850  1.6047   8
  19 -12  -1 -0.2209  2.2347   5
 -19  12   1 -2.1290  1.4081   9
  18 -12  -1 8.25863 3.82405   5
 -18 -12   1 4.20402 2.36209   8
 -18  12   1 2.42923 1.91170   9
  17 -12  -1 4.49627 4.04495   5
 -17 -12   1 -1.8080  2.4024   8
 -17  12   1 1.07539 1.66796   9
  16 -12  -1 3.73989 4.03482   5
 -16 -12   1 12.2822  4.7759   8
 -16  12   1 14.9930  4.0931  10
 -16  12   1 15.1448  4.4204   9
 -15 -12   1 5.77606 4.05341   8
  15 -12  -1 5.58255 4.06431   5
 -15  12   1 6.26207 2.67606  10
 -15  12   1 3.67783 1.77034   9
  14 -12  -1 4.03245 3.65161   5
 -14 -12   1 3.85668 3.43486   8
 -14  12   1 3.43976 1.44082   9
 -14  12   1 3.52879 2.48586  10
  13 -12  -1 101.251   9.900   5
 -13 -12   1 92.4408  9.3691   8
 -13  12   1 85.1677  9.2549  10
 -13  12   1 101.444   8.416   9
  12 -12  -1 7.41509 2.62292   5
 -12 -12   1 11.3778  3.5291   8
 -12  12   1 10.4007  1.4971   9
 -12  12   1 10.3701  2.6005  10
 -11 -12   1 99.3414  8.3492   8
  11 -12  -1 94.8399  7.9631   5
 -11  12   1 95.9719  7.0938   9
 -11  12   1 74.9028  7.5517  10
  10 -12  -1 84.7895  6.7416   5
 -10 -12   1 89.4185  7.2407   8
  10 -12  -1 68.3474 13.8168   1
 -10  12   1 81.1684  6.0845   9
  10  12  -1 86.5286 14.7502   4
 -10  12   1 80.8766  7.5210  10
 -10  12   1 106.224  15.969   3
  -9 -12   1 30.2185  3.2139   8
   9 -12  -1 31.6440  2.9299   5
  -9 -12   1 43.4014  8.7460   2
   9 -12  -1 45.8090 10.9818   1
  -9  12   1 44.6491  9.2878   3
  -9  12   1 37.0003  3.9431  10
   9  12  -1 48.2809 10.3808   4
  -8 -12   1 19.0845  5.9653   2
   8 -12  -1 17.1916  6.8294   1
  -8  12   1 17.2040  5.8862   4
  -8  12   1 22.9410  6.8740   3
   8  12  -1 25.0289  7.4526   4
  -7 -12   1 6.95779 4.39564   2
   7 -12  -1 6.26985 4.37827   1
   7  12  -1 19.4730  6.6588   4
  -7  12   1 6.72370 4.32926   4
  -7  12   1 8.48580 4.14240   3
  -6 -12   1 193.452  15.388   2
   6 -12  -1 188.937  19.745   1
   6  12  -1 191.531  16.557   4
  -6  12   1 163.934  12.916   3
  -6  12   1 185.951  14.704   4
   5 -12  -1 17.3268  5.8868   1
  -5 -12   1 12.6254  4.9349   2
  -5  12   1 17.5804  4.6278   3
  -5  12   1 10.9987  4.8610   4
   5  12  -1 10.8516  4.1111   1
   5  12  -1 12.6179  5.8132   4
   4 -12  -1 -0.5532  1.8114   1
   4 -12  -1 -0.8642  1.8647   2
  -4 -12   1 -0.6096  2.2378   2
  -4  12   1 3.30223 3.12050   4
   4  12  -1 1.07611 3.07616   4
   4  12  -1 2.32059 2.09321   1
  -4  12   1 1.19320 1.62785   3
   3 -12  -1 31.2454  6.7371   1
   3 -12  -1 39.5245  6.8545   2
  -3 -12   1 45.3400  8.4054   2
  -3 -12   1 30.7711  5.0304   3
   3  12  -1 29.3191  5.1600   1
  -3  12   1 40.7837  8.0620   4
   3  12  -1 31.9916  7.6667   4
  -3  12   1 46.0827  6.1420   3
   2 -12  -1 59.4784  8.8062   1
  -2 -12   1 44.6141  8.1157   2
  -2 -12   1 70.6394  5.8900   3
   2 -12  -1 44.2414  7.2679   2
  -2  12   1 66.5798  5.2951   3
   2  12  -1 65.6042 10.0612   4
  -2  12   1 73.9755 10.4845   4
  -1 -12   1 83.9182  8.7370   1
   1 -12  -1 79.6999  9.9651   1
   1 -12  -1 83.5585 10.2061   2
  -1 -12   1 84.9488 10.8854   2
   1  12  -1 89.3311  5.9700   3
  -1  12   1 85.1494 11.3861   4
   1  12  -1 67.8586 10.4027   4
   0 -12   1 686.117  24.387   1
   0 -12  -1 718.876  28.591   2
   0 -12  -1 766.971  26.807   1
   0 -12   1 653.251  27.309   2
   0  12  -1 749.986  21.907   3
   0  12   1 737.880  29.536   4
   0  12  -1 721.398  29.554   4
   1 -12   1 6.60075 2.37131   1
  -1 -12  -1 3.63050 2.20075   1
  -1 -12  -1 2.40101 2.83151   2
   1 -12   1 6.03984 3.61351   2
  -1  12  -1 6.18446 3.66286   4
  -1  12  -1 9.14435 2.27597   3
   1  12   1 4.49662 3.13390   4
  -2 -12  -1 3.48598 3.07760   2
   2 -12   1 4.70798 2.57530   1
   2 -12   1 1.32305 2.43482   2
   2  12   1 1.15262 2.58089   4
  -2  12  -1 3.57676 1.45266   3
  -2  12  -1 3.11728 3.29449   4
   3 -12   1 78.6269 10.1134   2
   3 -12   1 86.2689 10.9682   1
  -3 -12  -1 56.7538  9.1447   2
  -3  12  -1 86.0621  7.5298   3
   3  12   1 86.0870 11.8568   4
  -3  12  -1 67.0106  9.7420   4
   3  12   1 94.0117 10.2515   1
   4 -12   1 76.6399 11.0512   1
   4 -12   1 54.2696  8.2867   2
  -4 -12  -1 59.9969  9.8187   2
   4  12   1 43.6007  7.1853   1
  -4  12  -1 67.6092 10.1809   4
   4  12   1 67.9778 11.5215   4
  -4  12  -1 72.7169  9.4632   3
   5 -12   1 15.4024  4.8379   2
  -5 -12  -1 21.0503  5.9831   2
   5 -12   1 21.6433  6.1089   1
  -5  12  -1 19.8037  5.9058   4
   5  12   1 13.8172  4.4827   1
  -5  12  -1 27.5783  6.2114   3
   5  12   1 19.6778  6.3948   4
   6 -12   1 471.826  26.217   1
  -6 -12  -1 477.569  25.345   2
   6  12   1 461.461  26.054   4
   6  12   1 458.868  22.246   1
  -6  12  -1 478.408  23.752   4
  -6  12  -1 476.324  24.025   3
  -7 -12  -1 79.8459 13.3079   2
   7 -12   1 99.4379 14.5805   1
  -7  12  -1 90.4809 12.4643   3
   7  12   1 101.122  14.416   4
  -7  12  -1 75.5537 11.1738   4
   7  12   1 100.574  12.652   1
   8 -12   1 56.8094 11.6468   1
  -8 -12  -1 48.9718  9.8186   2
  -8  12  -1 50.1272  9.8831   3
   8  12   1 39.6224  9.5089   4
   9 -12   1 2.16306 1.01075   5
   9 -12   1 -1.2159  2.6519   1
  -9 -12  -1 2.72083 3.03848   2
  -9 -12  -1 0.35114 0.88291   8
  -9  12  -1 -0.0428  2.4328   3
   9  12   1 -0.2469  2.9986   4
  -9  12  -1 0.58236 0.98633  10
 -10 -12  -1 77.4083  6.6017   8
  10 -12   1 67.4623 14.1773   1
  10 -12   1 87.4064  6.1082   6
  10 -12   1 79.5833  6.7597   5
 -10  12  -1 83.1933  7.3000  10
 -10  12  -1 84.3803  6.2333   9
 -10  12  -1 66.2927 12.4564   3
  11 -12   1 44.8625  4.9922   5
 -11 -12  -1 48.7833  5.4526   8
 -11  12  -1 54.5655  5.1375   9
 -11  12  -1 59.9418  6.1224  10
 -12 -12  -1 -1.1795  1.3900   8
  12 -12   1 -0.2757  1.6971   5
 -12  12  -1 -0.4396  1.1585   9
 -12  12  -1 0.29473 1.28775  10
 -13 -12  -1 21.7230  5.5607   8
  13 -12   1 19.7522  5.5688   5
 -13  12  -1 19.4754  4.7394  10
 -13  12  -1 22.3515  4.5131   9
  14 -12   1 2.75113 2.90714   5
 -14 -12  -1 1.36853 2.83384   8
 -14  12  -1 2.80123 1.60522  10
 -14  12  -1 2.11891 1.60220   9
  15 -12   1 -1.4286  2.7527   5
 -15 -12  -1 1.98998 3.24652   8
 -15  12  -1 1.38383 1.59376  10
 -15  12  -1 -0.9269  1.5010   9
 -16 -12  -1 19.4041  5.9412   8
  16 -12   1 18.6093  6.2325   5
 -16  12  -1 22.5450  3.2763  10
 -16  12  -1 20.2193  5.2163   9
 -17 -12  -1 3.30831 3.08913   8
  17 -12   1 -0.2531  2.9747   5
 -17  12  -1 2.27587 2.19579   9
  18 -12   1 7.36800 3.73011   5
 -18 -12  -1 2.26228 2.49506   8
 -18  12  -1 1.18872 6.16498   9
  19 -12   1 1.33920 2.95334   5
 -19 -12  -1 2.14261 1.56454   8
 -19  12  -1 3.60957 1.51211   9
  19 -13  -1 -3.3752  2.0003   5
 -19 -13   1 -2.1918  1.5251   8
 -19  13   1 0.57300 1.52803   9
 -18 -13   1 29.0947  5.9695   8
  18 -13  -1 23.0844  6.0529   5
 -18  13   1 26.0079  5.0771   9
 -17 -13   1 0.50636 2.40015   8
  17 -13  -1 0.68901 3.18822   5
 -17  13   1 -2.2839  1.7842   9
 -17  13   1 1.33381 1.62545  10
 -16 -13   1 1.16755 3.09360   8
  16 -13  -1 2.26424 3.48699   5
 -16  13   1 -0.1359  1.8623  10
 -16  13   1 0.64437 1.52265   9
  15 -13  -1 7.37653 4.53902   5
 -15 -13   1 2.44820 3.21127   8
 -15  13   1 4.98792 1.74721   9
 -15  13   1 1.66555 2.37967  10
  14 -13  -1 52.4515  9.2766   5
 -14 -13   1 61.3629  9.9364   8
 -14  13   1 63.1256  6.6297   9
 -14  13   1 57.4998  9.6650  10
  13 -13  -1 1.21689 2.17670   5
 -13 -13   1 2.68924 2.66939   8
 -13  13   1 -0.8176  1.4729  10
 -13  13   1 0.63318 1.28538   9
  12 -13  -1 33.5873  6.2729   5
 -12 -13   1 28.0205  6.2475   8
 -12  13   1 30.8492  4.6393   9
 -12  13   1 18.1611  4.8848  10
 -11 -13   1 0.00656 1.30679   8
  11 -13  -1 2.55738 1.32321   5
 -11  13   1 1.20651 1.09820   9
 -11  13   1 5.15971 1.55882  10
  10 -13  -1 34.8484  2.9893   6
 -10 -13   1 32.6698  5.3519   8
  10 -13  -1 38.8810  4.2830   5
  10  13  -1 41.7575  9.8303   4
 -10  13   1 27.1365  8.0754   3
 -10  13   1 22.6051  2.5077   9
 -10  13   1 27.2272  5.0492  10
  -9 -13   1 26.6331  6.8182   2
   9 -13  -1 16.1962  1.6751   6
  -9 -13   1 22.4855  4.1807   8
   9 -13  -1 22.8443  3.2724   5
   9 -13  -1 13.4168  6.3342   1
   9  13  -1 20.3084  6.8511   4
  -9  13   1 22.8084  6.8915   3
  -9  13   1 10.0688  2.2742  10
  -8 -13   1 2.23636 3.77743   2
   8 -13  -1 0.48495 0.90294   5
   8 -13  -1 14.4817  5.7938   1
  -8  13   1 7.87561 5.10945   4
  -8  13   1 4.22537 0.94633  10
  -8  13   1 6.45035 3.51214   3
   8  13  -1 3.83823 3.84073   4
   7 -13  -1 47.3384 10.4882   1
  -7 -13   1 41.6971  9.1130   2
  -7  13   1 47.5154  9.6553   4
   7  13  -1 60.5218 11.7989   4
  -7  13   1 68.4492 10.4613   3
   6 -13  -1 114.846  15.561   1
  -6 -13   1 113.146  14.312   2
   6  13  -1 127.617  16.640   4
  -6  13   1 120.308  14.480   4
  -6  13   1 129.070  11.278   3
  -5 -13   1 40.3107  8.5908   2
   5 -13  -1 46.5850  9.6130   1
  -5  13   1 38.3079  6.8338   3
   5  13  -1 43.7789  9.7636   4
  -5  13   1 35.6268  8.2096   4
   4 -13  -1 246.826  14.810   2
  -4 -13   1 303.995  19.515   2
   4 -13  -1 319.499  19.850   1
  -4  13   1 284.378  18.349   4
   4  13  -1 249.743  19.630   4
  -4  13   1 338.553  16.156   3
   4  13  -1 296.159  15.049   1
  -3 -13   1 240.069  17.124   2
   3 -13  -1 277.492  17.446   1
   3 -13  -1 278.328  15.771   2
  -3  13   1 287.349  18.177   4
   3  13  -1 262.348  13.828   1
   3  13  -1 265.458  19.084   4
  -2 -13   1 176.097  14.655   2
   2 -13  -1 252.038  15.253   2
   2 -13  -1 252.672  15.752   1
  -2  13   1 202.224  15.161   4
   2  13  -1 231.771  16.749   4
   1 -13  -1 37.9511  6.8177   1
   1 -13  -1 41.0459  7.9654   2
  -1 -13   1 41.3011  6.2550   1
  -1 -13   1 22.1007  6.1994   2
  -1  13   1 41.4096  8.4233   4
   1  13  -1 48.7947  9.6347   4
   0 -13  -1 582.350  26.369   2
   0 -13  -1 624.768  24.411   1
   0 -13   1 517.356  25.276   2
   0 -13   1 653.363  23.755   1
   0  13   1 627.740  27.811   4
   0  13  -1 642.355  28.591   4
   1 -13   1 7.69917 3.34091   1
   1 -13   1 7.20129 3.97706   2
  -1 -13  -1 5.43768 2.83393   1
  -1 -13  -1 5.88073 3.78481   2
   1  13   1 9.55645 4.29569   4
  -1  13  -1 8.12158 3.99923   4
  -2 -13  -1 100.362  12.811   2
   2 -13   1 96.2654 11.1957   1
   2 -13   1 90.6950 11.5108   2
   2  13   1 88.7997 12.5753   4
  -2  13  -1 93.9086  7.2923   3
  -2  13  -1 91.4770 11.9549   4
   3 -13   1 0.45100 2.15568   1
  -3 -13  -1 0.80077 2.33916   2
   3 -13   1 4.11277 3.51939   2
   3  13   1 0.87169 2.47280   1
  -3  13  -1 -0.5921  2.1512   4
  -3  13  -1 -1.6016  1.2745   3
   3  13   1 0.78767 2.54991   4
   4 -13   1 77.4436 10.3157   2
   4 -13   1 93.9325 12.6924   1
  -4 -13  -1 87.1440 12.1587   2
  -4  13  -1 78.1631 11.1407   4
   4  13   1 78.1503  9.8790   1
  -4  13  -1 84.4030 10.1163   3
   4  13   1 86.9641 13.0562   4
   5 -13   1 0.13391 2.50044   1
  -5 -13  -1 3.95258 3.46054   2
   5 -13   1 1.80074 3.15036   2
   5  13   1 0.32696 2.99860   4
   5  13   1 1.25869 2.76375   1
  -5  13  -1 2.92069 3.37499   4
  -5  13  -1 2.89904 2.52781   3
   6 -13   1 121.304  15.547   1
  -6 -13  -1 128.446  15.575   2
   6  13   1 134.961  13.987   1
  -6  13  -1 125.056  14.538   4
  -6  13  -1 128.110  14.276   3
   6  13   1 147.266  17.944   4
   7 -13   1 7.47833 4.49803   1
  -7 -13  -1 5.92204 4.01147   2
  -7  13  -1 9.54520 4.69816   4
   7  13   1 7.08567 4.61631   4
  -7  13  -1 12.6200  5.1885   3
  -8 -13  -1 4.04506 1.23029   8
   8 -13   1 26.3899  8.3773   1
  -8 -13  -1 14.4846  5.7603   2
   8  13   1 17.1310  6.0043   4
  -8  13  -1 20.8367  6.1135   3
  -8  13  -1 8.62852 0.86249  10
  -9 -13  -1 19.1051  3.3648   8
   9 -13   1 17.3526  2.6054   5
   9 -13   1 15.2674  2.1353   6
   9 -13   1 17.9851  7.2036   1
  -9 -13  -1 20.2670  6.4572   2
   9  13   1 12.2898  5.6540   4
  -9  13  -1 24.9111  7.3636   3
  -9  13  -1 13.1858  2.8654  10
  10 -13   1 27.3966  3.8982   6
 -10 -13  -1 29.8442  7.9067   2
  10 -13   1 25.7958  3.9643   5
 -10 -13  -1 30.8826  5.3627   8
 -10  13  -1 37.0357  9.5381   3
 -10  13  -1 23.4535  4.5877  10
 -10  13  -1 35.3083  3.3384   9
  11 -13   1 26.6395  4.5476   5
 -11 -13  -1 30.4711  5.7374   8
 -11  13  -1 28.6131  3.1691   9
 -11  13  -1 27.0131  5.3957  10
  12 -13   1 38.2670  6.7634   5
 -12 -13  -1 32.4824  6.7431   8
 -12  13  -1 39.0550  6.0287   9
 -12  13  -1 37.7634  7.0733  10
  13 -13   1 19.6068  5.5119   5
 -13 -13  -1 20.3495  5.8170   8
 -13  13  -1 23.1596  5.6201  10
 -13  13  -1 22.5705  4.6767   9
  14 -13   1 6.93559 4.03937   5
 -14 -13  -1 0.09593 3.20918   8
 -14  13  -1 6.72005 2.36266  10
 -14  13  -1 0.98999 1.44515   9
  15 -13   1 -0.3019  3.0786   5
 -15 -13  -1 6.07445 4.23627   8
 -15  13  -1 0.31738 1.58419   9
 -15  13  -1 2.02228 1.81418  10
  16 -13   1 -1.2391  3.2271   5
 -16 -13  -1 3.19906 3.41028   8
 -16  13  -1 -0.0589  1.5416   9
 -16  13  -1 -0.9300  1.6793  10
 -17 -13  -1 3.25646 2.69499   8
  17 -13   1 2.19949 3.16291   5
 -17  13  -1 7.04893 2.10685   9
 -18 -13  -1 13.1058  3.7506   8
  18 -13   1 18.3699  5.1602   5
 -18  13  -1 15.5946  3.2217   9
  19 -13   1 3.33867 2.33378   5
 -19 -13  -1 5.46705 2.14481   8
 -19  13  -1 5.09411 1.82880   9
  19 -14  -1 3.33204 2.27465   5
 -19 -14   1 5.38255 2.33617   8
 -19  14   1 7.46712 1.70719   9
 -18 -14   1 13.9441  4.0876   8
  18 -14  -1 11.9090  3.7911   5
 -18  14   1 14.4040  2.9536   9
  17 -14  -1 -2.9003  2.3123   5
 -17 -14   1 3.50720 2.71606   8
 -17  14   1 1.22984 1.62427  10
 -17  14   1 -2.2701  1.5015   9
 -16 -14   1 25.6917  6.5836   8
  16 -14  -1 19.5567  6.1458   5
 -16  14   1 25.6056  5.3589   9
 -16  14   1 27.2104  6.4226  10
  15 -14  -1 -0.3378  3.3682   5
 -15 -14   1 3.16905 3.77301   8
 -15  14   1 2.84423 2.71550  10
 -15  14   1 -0.8598  1.3823   9
  14 -14  -1 -0.2273  2.6830   5
 -14 -14   1 1.77459 3.32957   8
 -14  14   1 2.79598 1.37199   9
 -14  14   1 -1.7872  2.3503  10
 -13 -14   1 19.6410  5.7593   8
  13 -14  -1 20.0476  5.5745   5
 -13  14   1 18.8076  5.0977  10
 -13  14   1 18.4945  3.5381   9
  12 -14  -1 49.3439  8.2350   5
 -12 -14   1 51.4742  8.5237   8
 -12  14   1 48.0937  4.5739   9
 -12  14   1 44.9640  8.0964  10
  11 -14  -1 10.7217  2.6974   5
 -11 -14   1 7.69964 3.19226   8
 -11  14   1 4.21676 1.18506   9
 -11  14   1 4.37579 1.81015  10
 -10 -14   1 5.66455 1.88150   8
  10 -14  -1 4.18501 1.25250   5
  10 -14  -1 1.60976 1.22186   6
  10  14  -1 1.93847 1.32929  11
 -10  14   1 2.16650 1.10129  10
   9 -14  -1 58.8558  5.0743   6
  -9 -14   1 60.7908  5.7051   8
  -9 -14   1 61.6434  4.4870   7
   9 -14  -1 64.8153 13.3287   1
   9 -14  -1 64.9113  5.5395   5
  -9 -14   1 78.0434 12.5941   2
  -9  14   1 66.6211  6.2500  10
   9  14  -1 54.5309  5.0747  11
   9  14  -1 69.8714 13.3320   4
   8 -14  -1 -0.6117  3.1267   1
  -8 -14   1 3.53925 3.53971   2
   8 -14  -1 -0.2108  1.0139   5
  -8 -14   1 -0.7282  1.0152   8
   8  14  -1 1.05864 3.14303   4
  -8  14   1 0.99833 3.92808   4
  -8  14   1 1.16601 0.88192  10
  -7 -14   1 6.10637 4.45440   2
   7 -14  -1 10.5540  5.3563   1
   7  14  -1 8.48951 5.19751   4
  -7  14   1 3.95847 4.32959   4
   6 -14  -1 90.5753 13.9588   1
  -6 -14   1 73.2004 12.1089   2
   6  14  -1 72.9375 12.8956   4
  -6  14   1 80.9744 12.3181   4
   5 -14  -1 39.9853  8.9325   1
  -5 -14   1 41.2908  9.0849   2
  -5  14   1 36.8646  8.3000   4
   5  14  -1 42.0191  9.4882   4
   4 -14  -1 84.9177 10.7672   2
   4 -14  -1 69.0635 10.9809   1
  -4 -14   1 81.8454 12.3873   2
  -4  14   1 79.8144 12.1235   4
   4  14  -1 73.7470 12.9509   4
   3 -14  -1 203.059  14.252   2
  -3 -14   1 195.243  15.771   2
   3 -14  -1 182.501  14.506   1
   3  14  -1 191.007  12.247   1
   3  14  -1 177.367  19.066   4
  -3  14   1 198.298  15.645   4
  -2 -14   1 83.1863 12.1907   2
   2 -14  -1 119.520  13.352   2
   2 -14  -1 129.891  14.164   1
   2  14  -1 113.712  14.722   4
  -2  14   1 119.768  14.597   4
  -1 -14   1 34.4989  7.6995   2
  -1 -14   1 45.0546  6.9016   1
   1 -14  -1 39.5913  8.0525   2
   1 -14  -1 41.6812  7.5415   1
   1  14  -1 45.0840  9.2517   4
  -1  14   1 40.4866  8.3904   4
   0 -14  -1 298.225  16.457   1
   0 -14   1 332.652  16.527   1
   0 -14   1 272.223  18.024   2
   0 -14  -1 281.786  18.194   2
   0  14   1 296.452  19.336   4
   0  14  -1 286.892  19.285   4
  -1 -14  -1 42.7903  7.1144   1
   1 -14   1 51.1759  9.1911   2
  -1 -14  -1 33.1520  7.7411   2
   1 -14   1 50.3667  7.8989   1
  -1  14  -1 45.5164  8.8905   4
   1  14   1 46.0634  9.1435   4
   2 -14   1 176.057  13.009   1
   2 -14   1 207.343  14.750   2
  -2 -14  -1 136.481  15.278   2
  -2  14  -1 183.760  15.062   4
   2  14   1 150.608  16.794   4
   3 -14   1 190.060  14.268   1
   3 -14   1 178.700  14.028   2
  -3 -14  -1 160.152  16.876   2
  -3  14  -1 205.748  15.846   4
   3  14   1 169.582  18.267   4
   3  14   1 174.122  12.509   1
   4 -14   1 9.63571 4.48957   2
   4 -14   1 8.08472 4.05638   1
  -4 -14  -1 11.0152  4.7716   2
  -4  14  -1 10.1980  5.0936   4
   4  14   1 7.83881 4.11915   1
   4  14   1 11.4777  5.4206   4
   5 -14   1 72.5487 11.9418   1
  -5 -14  -1 70.5785 11.4675   2
  -5  14  -1 59.0765 10.3789   4
  -5  14  -1 93.1665 11.3542   3
   5  14   1 75.9978 13.5871   4
   5  14   1 85.2383 10.9598   1
   6 -14   1 7.25526 4.34701   1
  -6 -14  -1 5.47738 3.81050   2
  -6  14  -1 5.06455 2.81949   3
  -6  14  -1 5.10132 4.00846   4
   6  14   1 13.7956  6.1899   4
   7 -14   1 90.1631 14.3990   1
  -7 -14  -1 87.5926 13.3710   2
  -7  14  -1 98.0717 13.5766   4
   7  14   1 96.5741 14.7942   4
  -7  14  -1 80.0189 11.6478   3
  -8 -14  -1 23.2040  2.5296   8
   8 -14   1 22.8624  2.9233   6
   8 -14   1 14.1484  1.6854   5
  -8 -14  -1 29.9185  7.9039   2
   8 -14   1 10.4951  5.3948   1
   8  14   1 27.4097  7.3734   4
  -8  14  -1 19.9270  6.3164   3
  -8  14  -1 15.4342  2.5942  10
  -9 -14  -1 49.6650  4.6870   8
   9 -14   1 49.3946  4.5027   6
  -9 -14  -1 65.6951 12.4317   2
   9 -14   1 46.1869  4.2758   5
   9 -14   1 72.6647 14.1067   1
  -9 -14  -1 45.1922  3.7294   7
  -9  14  -1 42.6447 10.4481   3
  -9  14  -1 48.9591  7.2436  10
   9  14   1 68.9996 13.0204   4
 -10 -14  -1 6.64806 2.17389   8
  10 -14   1 9.29983 1.88768   6
 -10 -14  -1 5.47091 1.09354   7
  10 -14   1 10.9922  1.5382   5
 -10  14  -1 9.00903 1.17145   9
 -10  14  -1 2.88995 1.24814  10
  11 -14   1 58.0822  4.9893   6
 -11 -14  -1 58.1197  6.6172   8
  11 -14   1 46.6035  5.0899   5
 -11  14  -1 48.3223  4.7411   9
 -11  14  -1 52.1164  8.3269  10
  12 -14   1 6.93745 3.17024   5
 -12 -14  -1 11.1386  4.3137   8
 -12  14  -1 6.80253 1.94379   9
 -12  14  -1 8.35142 3.23308  10
  13 -14   1 2.78739 2.92804   5
 -13 -14  -1 4.80522 3.90393   8
 -13  14  -1 4.68951 2.75970  10
 -13  14  -1 3.07588 1.30803   9
  14 -14   1 11.3667  4.9592   5
 -14 -14  -1 16.0152  5.8784   8
 -14  14  -1 16.5304  5.0840  10
 -14  14  -1 13.9877  3.5227   9
  15 -14   1 0.93950 3.43298   5
 -15 -14  -1 6.11658 3.89361   8
 -15  14  -1 7.42936 1.90470   9
 -15  14  -1 2.08938 2.08345  10
 -16 -14  -1 11.1443  4.9309   8
  16 -14   1 11.2403  5.0956   5
 -16  14  -1 5.40440 2.48584   9
 -16  14  -1 10.5052  3.1226  10
  17 -14   1 1.22708 2.80865   5
 -17 -14  -1 3.35291 2.70104   8
 -17  14  -1 1.64038 1.59651   9
 -18 -14  -1 2.38601 1.84847   8
  18 -14   1 1.80119 2.05870   5
 -18  14  -1 4.13400 1.53019   9
  19 -14   1 3.18026 1.97063   5
 -19 -14  -1 -0.9533  1.5170   8
 -19  14  -1 1.33974 1.52052   9
  19 -15  -1 2.16314 1.82450   5
 -19 -15   1 -1.0163  1.5143   8
 -19  15   1 -1.6965  1.5484   9
  18 -15  -1 6.11603 2.58760   5
 -18 -15   1 7.59473 2.40346   8
 -18  15   1 6.06815 1.61096   9
 -17 -15   1 15.6813  4.8674   8
  17 -15  -1 8.19423 3.52900   5
 -17  15   1 6.19628 1.65932   9
 -17  15   1 9.89869 2.48371  10
  16 -15  -1 1.03918 2.90654   5
 -16 -15   1 -1.2734  2.5562   8
 -16  15   1 2.58745 1.44330   9
 -16  15   1 2.04929 1.89354  10
 -15 -15   1 18.9797  6.1533   8
  15 -15  -1 19.6028  5.9480   5
 -15  15   1 25.8484  4.7903   9
 -15  15   1 20.0866  6.3447  10
 -14 -15   1 0.74407 3.61758   8
  14 -15  -1 -0.1053  2.6341   5
 -14  15   1 0.98327 2.62832  10
 -14  15   1 -0.3913  1.4530   9
  13 -15  -1 143.865  12.605   5
 -13 -15   1 160.037  13.405   8
 -13  15   1 139.116  12.780  10
 -13  15   1 154.066  10.296   9
  12 -15  -1 18.2434  4.8116   5
 -12 -15   1 17.9777  5.5072   8
 -12  15   1 19.7715  5.1991  10
 -11 -15   1 0.79285 1.78188   8
  11 -15  -1 7.41993 2.76077   5
 -11  15   1 3.20699 1.96208  10
 -10 -15   1 74.9003  5.3452   7
  10 -15  -1 81.7793  7.1341   5
  10 -15  -1 74.3552  6.2975   6
 -10 -15   1 89.8544  7.8850   8
  10  15  -1 77.3092  6.0610  11
 -10  15   1 70.1855  7.4622  10
   9 -15  -1 15.1859  2.7445   5
  -9 -15   1 15.1045  6.3625   2
  -9 -15   1 16.2261  1.9677   7
   9 -15  -1 12.0329  2.2960   6
  -9 -15   1 14.6966  3.1013   8
   9  15  -1 12.6919  7.4934   4
  -9  15   1 16.6663  3.8179  10
   9  15  -1 15.2550  2.0359  11
   8 -15  -1 2.14958 1.01355   6
  -8 -15   1 0.53622 1.05614   8
  -8 -15   1 4.34374 4.32006   2
   8 -15  -1 0.38699 1.04549   5
  -8 -15   1 1.20465 1.02555   7
   8 -15  -1 -1.3214  3.1593   1
  -8  15   1 -0.0784  4.4126   4
  -8  15   1 -2.4734  0.9482  10
   8  15  -1 0.84471 1.16564  11
   8  15  -1 0.92761 3.67570   4
   7 -15  -1 74.0626 13.0974   1
   7 -15  -1 36.5482  3.7239   5
  -7 -15   1 32.2158  3.3696   7
  -7 -15   1 63.8120 11.5628   2
  -7  15   1 64.4456 11.9679   4
   7  15  -1 79.2684 14.0431   4
  -7  15   1 56.9713  5.1709  10
  -6 -15   1 33.4278  8.4194   2
   6 -15  -1 38.0791  9.4015   1
   6  15  -1 35.8480  9.5650   4
  -6  15   1 31.8036  8.5126   4
  -5 -15   1 2.07249 3.54424   2
   5 -15  -1 0.42574 2.96034   1
  -5  15   1 -0.6678  3.6597   4
   5  15  -1 4.29585 3.33512   4
   4 -15  -1 52.8211  8.9661   2
   4 -15  -1 57.4262 10.6024   1
  -4 -15   1 51.5261 10.0803   2
  -4  15   1 46.5273  9.9079   4
   4  15  -1 51.9535 11.0584   4
   3 -15  -1 -1.6369  1.7487   1
  -3 -15   1 -2.0335  2.4559   2
   3 -15  -1 1.56603 3.36527   2
   3  15  -1 2.24805 3.76474   4
  -3  15   1 1.31648 3.46531   4
   2 -15  -1 229.204  16.023   1
   2 -15  -1 251.128  17.425   2
  -2 -15   1 239.075  18.246   2
  -2  15   1 245.769  18.207   4
   2  15  -1 220.216  17.881   4
  -1 -15   1 120.309  14.849   2
   1 -15  -1 140.950  14.552   1
  -1 -15   1 111.863   9.207   1
   1 -15  -1 119.238  14.097   2
   1  15  -1 90.7672 13.3676   4
  -1  15   1 98.1235 13.4625   4
   0 -15   1 5.83242 4.17634   2
   0 -15  -1 8.00042 4.80331   2
   0 -15   1 17.4062  4.5876   1
   0 -15  -1 14.2694  4.6399   1
   0  15   1 5.42147 4.11713   4
   0  15  -1 10.3250  5.0794   4
   1 -15   1 123.543  14.390   2
   1 -15   1 133.664  10.892   1
  -1 -15  -1 140.612  11.104   1
  -1 -15  -1 107.024  13.993   2
   1  15   1 138.924  16.511   4
  -1  15  -1 95.2304 13.5268   4
   2 -15   1 169.807  14.412   2
   2 -15   1 172.248  13.234   1
  -2 -15  -1 160.719  17.404   2
   2  15   1 161.250  18.239   4
  -2  15  -1 165.626  17.639   4
   3 -15   1 88.9640 11.9879   2
   3 -15   1 88.5040 12.0368   1
  -3 -15  -1 77.8438 12.2185   2
   3  15   1 103.016  11.693   1
   3  15   1 80.0860 12.7606   4
  -3  15  -1 90.3543 13.2875   4
   4 -15   1 0.54851 2.42707   1
  -4 -15  -1 1.07815 2.73567   2
   4 -15   1 0.67897 3.33711   2
   4  15   1 1.11796 3.57800   4
  -4  15  -1 -2.6036  3.1712   4
  -5 -15  -1 146.950  17.564   2
   5 -15   1 157.424  18.317   1
   5  15   1 110.656  16.190   4
  -5  15  -1 149.637  16.812   4
   6 -15   1 14.3035  5.7261   1
  -6 -15  -1 6.14433 4.36660   2
   6  15   1 9.29597 5.02526   4
  -6  15  -1 4.88515 4.59686   4
   7 -15   1 3.11755 3.36201   1
  -7 -15  -1 2.76118 3.47954   2
   7 -15   1 -1.1381  0.9580   6
  -7 -15  -1 -0.1466  0.9073   7
  -7  15  -1 0.47750 0.93954  10
   7  15   1 -4.6321  2.6307   4
  -7  15  -1 0.89073 3.98745   4
  -8 -15  -1 17.9414  3.4974   8
  -8 -15  -1 17.8478  6.2854   2
   8 -15   1 13.4224  6.7388   1
   8 -15   1 15.6220  3.0503   6
   8 -15   1 15.8699  1.7287   5
  -8 -15  -1 14.7147  1.8080   7
   8  15   1 20.3985  6.3305   4
  -8  15  -1 13.3465  2.0395  10
  -9 -15  -1 3.58599 3.53143   2
   9 -15   1 5.38768 1.47293   6
  -9 -15  -1 2.50988 1.10102   7
   9 -15   1 4.69515 1.12103   5
  -9 -15  -1 4.63433 1.45545   8
  -9  15  -1 6.67970 1.71022  10
  10 -15   1 13.0494  2.6253   5
  10 -15   1 9.32393 2.03629   6
 -10 -15  -1 11.7698  1.5417   7
 -10 -15  -1 9.91229 2.68845   8
 -10  15  -1 10.1783  2.8337  10
  11 -15   1 0.01318 1.26191   6
  11 -15   1 1.23458 1.46360   5
 -11 -15  -1 -0.5584  1.6760   8
 -11  15  -1 1.30782 1.22486   9
 -11  15  -1 0.50090 1.37887  10
 -12 -15  -1 26.8489  6.4805   8
  12 -15   1 24.5549  5.7861   5
 -12  15  -1 33.1354  3.2955   9
 -12  15  -1 34.6718  7.2260  10
  13 -15   1 31.0781  7.0036   5
 -13 -15  -1 45.9917  8.8099   8
 -13  15  -1 43.5585  8.5591  10
 -13  15  -1 42.1983  4.7251   9
 -14 -15  -1 108.689  11.430   8
  14 -15   1 101.716  10.788   5
 -14  15  -1 102.026   8.831   9
 -14  15  -1 107.227  11.123  10
  15 -15   1 -1.5430  3.1080   5
 -15 -15  -1 2.42414 3.36730   8
 -15  15  -1 2.50911 2.48555  10
 -15  15  -1 0.46912 1.46622   9
 -16 -15  -1 6.70965 4.31863   8
  16 -15   1 7.27527 3.95832   5
 -16  15  -1 7.30890 2.00744   9
 -16  15  -1 8.44357 2.73117  10
  17 -15   1 4.46859 2.77967   5
 -17 -15  -1 1.27363 2.19404   8
 -17  15  -1 2.16024 1.52494   9
 -17  15  -1 10.8354  2.0169  10
 -18 -15  -1 12.0066  3.1195   8
  18 -15   1 9.45838 3.03943   5
 -18  15  -1 11.4404  2.7124   9
  19 -15   1 -0.8268  1.7500   5
 -19 -15  -1 -0.4044  1.5783   8
 -19  15  -1 -0.1849  1.5218   9
  19 -16  -1 3.92071 1.65844   5
 -19 -16   1 1.71545 1.54751   8
 -18 -16   1 1.90433 1.76229   8
  18 -16  -1 1.26137 2.00584   5
 -18  16   1 2.21941 1.76824  10
  17 -16  -1 2.48488 2.63364   5
 -17 -16   1 2.20324 2.35871   8
 -17  16   1 3.17157 1.58007   9
 -17  16   1 1.96228 2.00888  10
 -16 -16   1 4.31439 3.43996   8
  16 -16  -1 4.50506 3.95604   5
 -16  16   1 8.19647 1.58199   9
 -16  16   1 2.41629 2.53524  10
  15 -16  -1 3.97886 3.62519   5
 -15 -16   1 0.00174 2.79968   8
 -15  16   1 1.72466 2.76216  10
  14 -16  -1 -0.2111  2.9656   5
 -14 -16   1 1.83774 3.28257   8
 -14  16   1 3.81641 3.22986  10
  13 -16  -1 57.0892  9.5872   5
 -13 -16   1 62.6018 10.1942   8
 -13  16   1 63.5604 10.2714  10
  12 -16  -1 1.82760 2.37061   5
 -12 -16   1 2.41506 3.15975   8
 -12  16   1 4.28485 2.68164  10
 -11 -16   1 1.80312 2.10999   8
  11 -16  -1 0.97618 1.70781   5
  11 -16  -1 1.02530 1.31528   6
 -11  16   1 0.64112 1.57567  10
  10 -16  -1 36.1765  5.1682   6
 -10 -16   1 31.8918  5.8749   8
 -10 -16   1 33.6567  2.9880   7
  10 -16  -1 31.8201  5.2762   5
 -10  16   1 29.1439  5.9492  10
  10  16  -1 33.2447  3.5049  11
  -9 -16   1 11.2092  1.8940   7
   9 -16  -1 12.0822  2.3037   5
  -9 -16   1 14.6035  3.6409   8
   9 -16  -1 16.7125  3.1655   6
   9  16  -1 13.9211  1.6875  11
  -9  16   1 14.5210  3.1303  10
  -8 -16   1 23.6400  4.5317   8
  -8 -16   1 26.5569  2.5480   7
   8 -16  -1 23.4996  3.8572   6
   8 -16  -1 18.9744  7.2084   1
  -8 -16   1 24.2647  8.1810   2
   8 -16  -1 27.4434  3.5275   5
   8  16  -1 27.7571  2.6430  11
   8  16  -1 21.2324  8.4288   4
  -8  16   1 19.6693  3.2339  10
  -8  16   1 17.7044  6.3599   4
  -7 -16   1 26.5299  2.6198   7
   7 -16  -1 26.4848  4.0364   6
  -7 -16   1 26.9141  7.7983   2
  -7 -16   1 32.5333  3.2362   8
   7 -16  -1 28.8260  3.0874   5
   7 -16  -1 36.8923  9.7387   1
   7  16  -1 38.2365  9.9479   4
   7  16  -1 33.6374  4.6510  11
  -7  16   1 31.0620  3.4164  10
  -7  16   1 31.4299  8.6101   4
  -6 -16   1 19.6597  6.2393   2
   6 -16  -1 10.3872  1.4193   6
   6 -16  -1 14.1004  5.9568   1
   6  16  -1 14.1104  5.8249   4
  -6  16   1 14.2980  6.3286   4
  -5 -16   1 36.0775  8.7437   2
   5 -16  -1 48.8350 10.3529   1
  -5  16   1 48.6285 10.5478   4
   5  16  -1 51.6288 11.2077   4
  -4 -16   1 107.497  15.138   2
   4 -16  -1 140.762  16.676   1
   4  16  -1 87.4036 14.6801   4
  -4  16   1 126.876  16.146   4
   3 -16  -1 316.071  20.327   1
  -3 -16   1 305.727  21.635   2
   3 -16  -1 303.861  19.437   2
   3  16  -1 303.694  23.189   4
  -3  16   1 288.531  20.842   4
   2 -16  -1 46.8542  9.3798   2
  -2 -16   1 33.5274  8.5890   2
   2 -16  -1 43.1639  8.4081   1
   2  16  -1 32.2591  8.4069   4
  -2  16   1 33.0785  8.3930   4
  -1 -16   1 5.84988 4.76930   2
   1 -16  -1 8.54720 4.72988   2
   1 -16  -1 8.17756 3.62338   1
  -1  16   1 5.75518 4.47494   4
   1  16  -1 8.89125 5.34511   4
   0 -16  -1 170.173  12.955   1
   0 -16  -1 157.538  17.035   2
   0 -16   1 156.425  11.612   1
   0 -16   1 164.316  17.621   2
   0  16   1 183.389  19.650   4
   0  16  -1 169.223  18.621   4
  -1 -16  -1 127.039  10.870   1
   1 -16   1 127.000  15.163   2
   1 -16   1 125.626  13.045   1
  -1 -16  -1 111.842  14.574   2
   1  16   1 115.589  15.727   4
  -1  16  -1 101.064  14.517   4
   2 -16   1 1.97227 2.49879   1
   2 -16   1 3.09352 3.99989   2
  -2 -16  -1 -0.4360  2.9248   2
   2  16   1 3.57051 3.50236   4
  -2  16  -1 2.29906 3.55599   4
   2  16   1 2.36592 3.64024   1
  -3 -16  -1 79.1722 12.9618   2
   3 -16   1 125.141  14.835   1
   3 -16   1 127.844  15.027   2
   3  16   1 102.449  15.106   4
  -3  16  -1 124.963  15.906   4
   4 -16   1 103.603  14.394   1
   4 -16   1 93.7430 12.8122   2
  -4 -16  -1 75.1295 12.5060   2
  -4  16  -1 91.7548 13.8661   4
   4  16   1 112.705  16.639   4
  -5 -16  -1 215.096  18.229   2
   5 -16   1 214.829  17.805   1
   5  16   1 191.111  22.362   4
  -5  16  -1 193.425  20.195   4
  -6 -16  -1 13.6309  1.7789   7
   6 -16   1 24.1304  2.3880   6
   6 -16   1 17.8362  6.7326   1
  -6 -16  -1 22.9591  7.3130   2
   6  16   1 23.5158  7.7710   4
  -6  16  -1 17.6075  2.8221  10
  -6  16  -1 14.3089  6.7856   4
  -7 -16  -1 -0.3282  1.0757   8
  -7 -16  -1 -0.2017  0.9250   7
   7 -16   1 0.83679 0.99014   6
  -7 -16  -1 0.84333 3.84720   2
   7 -16   1 5.22163 4.11753   1
   7 -16   1 0.61124 0.97893   5
   7  16   1 -2.8793  3.6588   4
  -7  16  -1 -1.8840  3.6235   4
   7  16   1 0.54243 1.20874  11
  -7  16  -1 1.64752 0.97925  10
   8 -16   1 3.44525 4.68999   1
  -8 -16  -1 3.59029 1.53694   8
  -8 -16  -1 6.02311 4.27907   2
   8 -16   1 2.95312 1.09240   5
  -8 -16  -1 1.70765 0.94160   7
   8 -16   1 2.04162 1.04467   6
   8  16   1 4.75260 5.64664   4
  -8  16  -1 1.79505 0.94062  10
   8  16   1 1.62310 1.18678  11
   9 -16   1 28.3569  4.2632   5
   9 -16   1 24.2773  4.0234   6
  -9 -16  -1 21.1016  2.3842   7
  -9 -16  -1 23.3058  4.6796   8
  -9  16  -1 27.6673  5.1339  10
   9  16   1 18.6064  2.3525  11
 -10 -16  -1 46.0447  4.3306   7
 -10 -16  -1 57.4897  6.5159   8
  10 -16   1 51.0450  5.4674   5
  10 -16   1 46.8324  5.0708   6
 -10  16  -1 48.6880  8.2096  10
 -11 -16  -1 0.88022 1.26776   7
  11 -16   1 6.25955 2.05190   6
  11 -16   1 7.15642 2.59577   5
 -11 -16  -1 5.39899 2.82603   8
 -11  16  -1 4.56050 2.58335  10
 -12 -16  -1 -1.0481  2.9711   8
  12 -16   1 -4.3629  1.5717   5
 -12  16  -1 -2.1564  1.6808  10
  13 -16   1 17.4825  5.3468   5
 -13 -16  -1 14.1249  5.6353   8
 -13  16  -1 14.7936  4.8623  10
 -13  16  -1 14.4492  1.7295   9
 -14 -16  -1 20.0381  6.1131   8
  14 -16   1 16.9227  5.5977   5
 -14  16  -1 19.2434  2.8477   9
 -14  16  -1 12.7203  5.1057  10
  15 -16   1 31.9238  7.7303   5
 -15 -16  -1 34.1856  7.6042   8
 -15  16  -1 34.7037  5.2251   9
 -15  16  -1 32.0230  7.8389  10
  16 -16   1 2.02356 3.27942   5
 -16 -16  -1 3.11290 3.13491   8
 -16  16  -1 3.71225 2.75079  10
 -16  16  -1 3.00743 1.49822   9
 -17 -16  -1 0.14623 1.88287   8
  17 -16   1 -1.9139  1.8596   5
 -17  16  -1 -2.1737  1.5333   9
 -17  16  -1 3.81366 1.81797  10
 -18 -16  -1 1.79714 1.64958   8
  18 -16   1 2.19235 1.88736   5
 -18  16  -1 0.85737 1.50727   9
 -18 -17   1 1.46472 1.75414   8
  18 -17  -1 2.51190 2.11663   5
 -18  17   1 4.04666 1.76586  10
  17 -17  -1 1.08178 1.88805   5
 -17 -17   1 4.99319 2.07868   8
 -17  17   1 -0.0032  1.8988  10
  16 -17  -1 0.66856 2.44944   5
 -16 -17   1 1.19034 2.76087   8
 -16  17   1 0.88819 2.00388  10
  15 -17  -1 11.1449  4.8511   5
 -15 -17   1 10.5909  4.4898   8
 -15  17   1 11.3641  5.2122  10
  14 -17  -1 20.4251  6.1171   5
 -14 -17   1 21.4870  6.5921   8
 -14  17   1 22.2878  6.4999  10
  13 -17  -1 7.95778 3.89260   5
 -13 -17   1 4.45440 4.23194   8
 -13  17   1 5.95790 3.34753  10
 -12 -17   1 21.0712  5.8791   8
  12 -17  -1 27.3507  6.5392   5
 -12  17   1 27.2536  6.7196  10
 -11 -17   1 23.4642  5.6957   8
  11 -17  -1 30.4326  4.7597   6
  11 -17  -1 25.7869  5.8091   5
 -11  17   1 30.9120  7.1682  10
 -10 -17   1 3.96318 2.32758   8
 -10 -17   1 2.39262 1.21361   7
  10 -17  -1 2.27915 1.31051   5
  10 -17  -1 -0.6405  1.4830   6
 -10  17   1 4.33331 2.20548  10
  10  17  -1 3.09824 1.43378  11
  -9 -17   1 -2.0736  1.3733   8
  -9 -17   1 -2.7178  1.0387   7
   9 -17  -1 0.72084 1.30408   6
   9 -17  -1 0.43028 1.16828   5
   9  17  -1 1.45087 1.26806  11
  -9  17   1 -0.3728  1.0892  10
   8 -17  -1 215.151  12.170   6
   8 -17  -1 201.384  11.667   5
  -8 -17   1 193.643  10.943   7
   8 -17  -1 196.965  11.095  11
  -8 -17   1 199.349  12.209   8
  -8  17   1 186.482  20.950   4
   8  17  -1 201.505  12.127  11
  -8  17   1 209.277  13.528  10
   7 -17  -1 394.840  17.432  11
   7 -17  -1 420.971  18.514   6
  -7 -17   1 391.801  18.174   8
   7 -17  -1 420.582  18.054   5
   7 -17  -1 466.846  30.616   1
  -7 -17   1 405.746  27.352   2
  -7 -17   1 434.459  18.098   7
   7  17  -1 432.264  30.277   4
  -7  17   1 430.186  20.401  10
   7  17  -1 432.840  19.857  11
  -7  17   1 390.390  26.215   4
  -6 -17   1 9.74604 4.63492   2
   6 -17  -1 4.37337 3.75533   1
   6 -17  -1 0.89477 1.03587   5
   6 -17  -1 3.44219 1.04727   6
   6 -17  -1 0.32003 0.99124  11
   6  17  -1 2.47484 4.10257   4
  -6  17   1 5.46512 0.98614  10
   6  17  -1 3.45977 1.18757  11
  -6  17   1 1.59138 4.37542   4
  -5 -17   1 1.50055 0.89266   7
   5 -17  -1 5.03211 4.15997   1
  -5 -17   1 1.84114 3.37152   2
   5 -17  -1 3.61989 0.91222   6
  -5  17   1 0.34448 0.97807  10
   5  17  -1 2.09889 3.18242   4
   5  17  -1 0.02827 1.20261  11
  -5  17   1 1.96785 4.62385   4
   4 -17  -1 108.395  14.734   1
  -4 -17   1 101.517  14.724   2
  -4  17   1 96.7792 14.9903   4
   4  17  -1 105.036  17.014   4
   3 -17  -1 -0.6969  2.6192   1
  -3 -17   1 -2.4308  3.9161   2
   3 -17  -1 -1.9859  3.4321   2
  -3  17   1 3.17533 4.11008   4
   3  17  -1 -1.0026  3.1750   4
   2 -17  -1 2.48821 4.01269   2
  -2 -17   1 1.61004 4.22937   2
   2 -17  -1 -1.0259  2.1484   1
   2  17  -1 6.86959 4.41154   4
  -2  17   1 4.02375 4.14686   4
   1 -17  -1 38.4814  8.7644   2
   1 -17  -1 39.5738  7.9232   1
  -1 -17   1 39.7083  9.9026   2
   1  17  -1 35.1804  9.6948   4
  -1  17   1 46.7444 10.2154   4
   0 -17  -1 2.86729 2.45861   1
   0 -17  -1 1.45341 3.93014   2
   0 -17   1 -0.3711  4.0143   2
   0  17  -1 1.49457 4.21840   4
   0  17   1 -0.9605  3.4358   4
  -1 -17  -1 4.45696 4.45557   2
   1 -17   1 3.77304 4.62176   2
  -1 -17  -1 6.46187 2.33237   1
  -1  17  -1 0.07976 3.40774   4
   1  17   1 0.16294 3.60072   4
   2 -17   1 45.9038  9.5716   2
   2 -17   1 67.8064 10.2058   1
  -2 -17  -1 50.9188 10.5954   2
  -2  17  -1 45.1637 10.2889   4
   2  17   1 58.8609 11.5430   4
   3 -17   1 88.4447 12.5467   2
  -3 -17  -1 94.6226 14.4812   2
   3 -17   1 88.4764 12.4561   1
  -3  17  -1 74.5527 12.9521   4
   3  17   1 79.1928 13.5934   4
   4 -17   1 145.535  17.101   1
  -4 -17  -1 146.792  18.137   2
   4  17   1 130.301  18.522   4
  -4  17  -1 134.034  17.120   4
  -5 -17  -1 -0.2177  2.5685   2
   5 -17   1 -2.6768  2.3933   1
  -5 -17  -1 -0.3858  0.9067   7
   5 -17   1 -0.3316  0.9067   6
  -5  17  -1 0.23307 0.99104  10
   5  17   1 -1.8910  1.0920  11
  -5  17  -1 0.35810 3.85736   4
   5  17   1 -1.1827  2.9627   4
   6 -17   1 42.6646 10.0816   1
   6 -17   1 21.7565  3.1221   5
   6 -17   1 44.4544  4.1891   6
  -6 -17  -1 48.7319 11.2347   2
  -6 -17  -1 29.4942  3.1345   7
   6  17   1 35.4346  3.5920  11
   6  17   1 36.6283  9.8825   4
  -6  17  -1 42.1039 10.0427   4
  -6  17  -1 39.1326  3.9417  10
  -7 -17  -1 1.13517 0.95353   7
  -7 -17  -1 -1.3694  1.1079   8
   7 -17   1 -0.5361  1.0126   5
   7 -17   1 2.53905 1.05898   6
   7 -17   1 4.94916 5.20069   1
  -7 -17  -1 -2.5136  2.8788   2
  -7  17  -1 6.49165 4.25204   4
   7  17   1 -0.4239  1.2730  11
   7  17   1 6.94333 6.01281   4
  -7  17  -1 0.84732 1.01718  10
  -8 -17  -1 101.196   7.981   8
   8 -17   1 96.1187  7.6376   6
   8 -17   1 97.3658  7.2457   5
  -8 -17  -1 92.1348  6.8979   7
   8  17   1 94.5037  7.0098  11
  -8  17  -1 82.1970  7.6713  10
   9 -17   1 49.2568  4.7453   5
  -9 -17  -1 43.3845  4.4316   7
  -9 -17  -1 50.0580  7.5253   8
   9 -17   1 50.2800  7.1434   6
   9  17   1 37.8106  3.4367  11
  -9  17  -1 36.5957  6.9565  10
  10 -17   1 31.9497  5.4179   5
 -10 -17  -1 30.3299  6.0725   8
  10 -17   1 25.4212  4.6026   6
 -10 -17  -1 26.1150  2.8746   7
 -10  17  -1 26.0247  6.0237  10
 -11 -17  -1 3.74232 2.42944   8
 -11 -17  -1 4.39579 1.30364   7
  11 -17   1 -0.9285  1.5054   5
  11 -17   1 -2.2551  1.3488   6
 -11  17  -1 0.88773 1.88807  10
  12 -17   1 5.90511 1.62088   6
 -12 -17  -1 2.96432 2.88548   8
  12 -17   1 4.28591 2.77757   5
 -12  17  -1 4.66223 2.86244  10
 -13 -17  -1 12.8527  5.5718   8
  13 -17   1 10.0470  4.0009   5
 -13  17  -1 12.5977  4.5739  10
  14 -17   1 -0.3165  2.5450   5
 -14 -17  -1 -0.7805  2.9794   8
 -14  17  -1 2.99590 3.43065  10
  15 -17   1 5.27987 3.44503   5
 -15 -17  -1 5.62307 4.05347   8
 -15  17  -1 6.85205 3.25749  10
  16 -17   1 3.23006 2.56955   5
 -16 -17  -1 4.45755 3.14039   8
 -16  17  -1 1.48204 2.23966  10
 -17 -17  -1 2.57431 2.50971   8
  17 -17   1 1.68260 1.95757   5
 -17  17  -1 -0.3481  1.7504  10
 -18 -17  -1 -1.3128  1.6497   8
  18 -17   1 1.37539 1.78758   5
  18 -18  -1 8.44947 2.52767   5
 -18 -18   1 11.0072  2.9553   8
 -18  18   1 16.1024  2.0463  10
  17 -18  -1 0.11879 1.81320   5
 -17 -18   1 -0.4766  2.0177   8
 -17  18   1 3.20769 1.93250  10
  16 -18  -1 0.53912 1.90084   5
 -16 -18   1 1.97179 2.50062   8
 -16  18   1 -0.1906  2.2464  10
  15 -18  -1 -1.7770  2.4419   5
 -15 -18   1 1.51675 3.16240   8
 -15  18   1 2.97545 2.62887  10
 -14 -18   1 4.04973 3.66975   8
  14 -18  -1 14.1763  5.6557   5
 -14  18   1 6.57766 4.36482  10
 -13 -18   1 12.4259  5.0428   8
  13 -18  -1 9.75429 4.30037   5
 -13  18   1 15.5026  5.8388  10
  12 -18  -1 -0.3149  2.1553   5
 -12 -18   1 0.64583 2.59248   8
 -12  18   1 -2.2594  1.9385  10
 -11 -18   1 -1.7542  2.0904   8
 -11 -18   1 3.57354 1.30629   7
  11 -18  -1 0.08806 1.55193   5
  11 -18  -1 1.42801 1.40638   6
  11  18  -1 0.07835 1.53321  11
 -11  18   1 0.90685 2.38560  10
  10 -18  -1 80.5047  7.3490   6
 -10 -18   1 70.8448  7.7499   8
  10 -18  -1 80.5559  7.8868   5
 -10 -18   1 75.5062  6.3351   7
  10  18  -1 81.5861  6.9968  11
 -10  18   1 78.8594 11.4596  10
   9 -18  -1 33.1995  5.3597   5
   9 -18  -1 27.7626  4.9860   6
  -9 -18   1 23.5564  3.9254   7
  -9 -18   1 27.0191  5.5951   8
   9  18  -1 35.8191  3.7244  11
  -9  18   1 27.7266  5.9807  10
   8 -18  -1 5.67402 1.18323   5
  -8 -18   1 5.17645 1.22624   7
  -8 -18   1 4.07542 1.79492   8
   8 -18  -1 0.73338 1.36150   6
   8 -18  -1 2.48597 1.15303  11
   8  18  -1 2.56318 1.32660  11
  -8  18   1 2.74696 1.26380  10
   7 -18  -1 7.83303 1.07114  11
   7 -18  -1 4.26390 1.13709   5
  -7 -18   1 0.18423 1.00606   7
  -7 -18   1 1.68862 1.34510   8
   7 -18  -1 3.62649 1.13167   6
   7  18  -1 3.19909 1.23601  11
  -7  18   1 2.21157 4.03112   4
  -7  18   1 2.59926 1.13123  10
  -6 -18   1 30.2900  2.9229   8
   6 -18  -1 37.5789  3.3884   5
   6 -18  -1 49.6514 10.8955   1
   6 -18  -1 30.9516  3.0062  11
  -6 -18   1 28.3648  8.8425   2
   6 -18  -1 33.6035  3.5510   6
  -6 -18   1 36.3331  3.3408   7
   6  18  -1 33.4892  3.3937  11
   6  18  -1 36.2753 10.2432   4
  -6  18   1 33.6764  9.4046   4
  -6  18   1 32.0011  3.5416  10
   5 -18  -1 19.4394  3.0512   6
   5 -18  -1 22.8888  6.5282   1
  -5 -18   1 16.1017  7.0564   2
  -5 -18   1 21.3867  3.1551   7
  -5  18   1 20.5766  8.2448   4
   5  18  -1 17.0540  2.2978  11
  -5  18   1 12.8619  1.2864  10
   5  18  -1 22.4124  7.5837   4
  -4 -18   1 20.9318  2.8131   7
   4 -18  -1 18.3166  5.9296   1
  -4 -18   1 18.0901  7.1864   2
   4 -18  -1 17.5667  1.6758   6
   4  18  -1 16.7998  7.5057   4
  -4  18   1 15.9140  1.4977  11
  -4  18   1 17.9462  7.0413   4
   4  18  -1 16.2529  2.4979  11
   3 -18  -1 201.258  16.563   1
   3 -18  -1 193.228  16.444   2
   3 -18  -1 165.379   9.459   6
  -3 -18   1 162.075  19.581   2
  -3 -18   1 155.862   9.176   7
   3  18  -1 181.021  22.478   4
  -3  18   1 181.827  20.623   4
   3  18  -1 172.520  11.354  11
   2 -18  -1 56.2384 11.0649   2
   2 -18  -1 68.9222 11.0713   1
  -2 -18   1 59.7616 12.0564   2
   2  18  -1 66.3450 12.5895   4
  -2  18   1 44.1935 10.5315   4
   1 -18  -1 23.4179  5.9367   1
   1 -18  -1 25.8465  7.8634   2
  -1 -18   1 28.8587  8.8208   2
   1  18  -1 37.2314 10.2528   4
  -1  18   1 29.3000  8.8784   4
   0 -18  -1 2.01346 3.96253   2
   0 -18   1 2.18653 4.21328   2
   0  18   1 5.81517 5.13655   4
   0  18  -1 3.90785 5.10048   4
  -1 -18  -1 4.08624 4.55432   2
   1 -18   1 6.42045 5.16741   2
   1  18   1 -1.5406  3.0763   4
  -1  18  -1 3.16353 4.97801   4
   2 -18   1 253.555  19.659   2
  -2 -18  -1 243.977  20.270   2
   2  18   1 243.881  20.404   4
  -2  18  -1 214.533  22.706   4
  -3 -18  -1 158.871  19.167   2
   3 -18   1 154.816  16.665   1
   3 -18   1 130.001   8.217   6
  -3 -18  -1 135.520   8.120   7
   3 -18   1 151.371  17.239   2
   3  18   1 103.401   8.573  11
  -3  18  -1 128.003  17.297   4
   3  18   1 174.464  20.732   4
   4 -18   1 110.669   7.344   6
   4 -18   1 91.3989 13.5213   1
  -4 -18  -1 128.804  17.447   2
  -4 -18  -1 111.569   7.297   7
   4  18   1 95.7991  7.6317  11
  -4  18  -1 101.786  15.369   4
   4  18   1 82.2122 14.8521   4
  -4  18  -1 90.3116  7.3320  10
  -5 -18  -1 9.34967 5.99229   2
   5 -18   1 9.24413 4.06022   1
  -5 -18  -1 12.2753  2.3899   7
   5 -18   1 8.33323 1.15648   6
   5  18   1 11.4128  6.0317   4
  -5  18  -1 4.65601 1.07624  10
  -5  18  -1 8.93706 5.40639   4
  -5  18  -1 10.9386  1.2110  11
   5  18   1 5.66138 1.24929  11
  -6 -18  -1 144.767  19.230   2
   6 -18   1 150.839   8.774   5
  -6 -18  -1 165.881   9.780   7
   6 -18   1 163.879  10.106   6
   6 -18   1 167.559  20.336   1
  -6  18  -1 171.285   9.843  11
  -6  18  -1 150.117  18.850   4
  -6  18  -1 140.829  10.259  10
   6  18   1 154.085  10.052  11
   6  18   1 154.314  21.430   4
  -7 -18  -1 138.126   9.019   7
   7 -18   1 138.559   9.598   6
  -7 -18  -1 120.062   8.448   8
   7 -18   1 149.110   8.941   5
   7 -18   1 168.130  21.335   1
   7  18   1 155.792  10.369  11
  -7  18  -1 139.313  10.606  10
   8 -18   1 44.3218  4.2291   5
  -8 -18  -1 36.0235  3.9325   7
   8 -18   1 37.8580  6.1926   6
  -8 -18  -1 39.3570  6.0538   8
  -8  18  -1 36.9454  6.4821  10
   8  18   1 38.9556  3.9708  11
  -9 -18  -1 2.46392 1.06552   7
   9 -18   1 -0.5292  1.2236   6
  -9 -18  -1 0.65941 1.67199   8
   9 -18   1 -0.8190  1.2209   5
  -9  18  -1 -0.4724  1.6789  10
   9  18   1 -1.0503  1.3884  11
 -10 -18  -1 29.0874  6.2632   8
  10 -18   1 44.7264  6.9497   6
  10 -18   1 34.7922  5.3516   5
 -10 -18  -1 35.2294  3.9316   7
 -10  18  -1 32.9955  7.3323  10
 -11 -18  -1 41.1330  7.5782   8
 -11 -18  -1 42.3985  4.4655   7
  11 -18   1 37.5766  6.3747   6
  11 -18   1 41.6256  7.0298   5
 -11  18  -1 32.3963  7.3878  10
  12 -18   1 17.0428  3.4457   6
 -12 -18  -1 20.6908  5.9787   8
  12 -18   1 20.5507  5.3288   5
 -12  18  -1 18.9555  5.9400  10
 -13 -18  -1 9.25506 4.61516   8
  13 -18   1 4.31323 3.18433   5
 -13  18  -1 5.49241 3.83790  10
  14 -18   1 5.36447 3.47091   5
 -14 -18  -1 3.64561 3.39391   8
 -14  18  -1 5.75187 3.47194  10
 -15 -18  -1 10.9484  4.3377   8
  15 -18   1 11.9271  4.5375   5
 -15  18  -1 12.2186  5.4196  10
 -16 -18  -1 0.88045 2.21829   8
  16 -18   1 0.92177 1.82376   5
 -16  18  -1 4.75217 2.96673  10
 -17 -18  -1 7.72796 2.93918   8
  17 -18   1 1.09349 2.18678   5
 -17  18  -1 2.16003 1.97270  10
 -18 -18  -1 -3.4088  1.5490   8
  18 -18   1 1.92950 1.75062   5
 -18 -19   1 3.48162 1.76928   8
  18 -19  -1 0.40000 1.56449   5
  17 -19  -1 13.7403  3.6835   5
 -17 -19   1 11.6845  4.5935   8
 -17  19   1 7.54109 2.98596  10
  16 -19  -1 3.11228 2.15099   5
 -16 -19   1 1.05445 2.51905   8
 -16  19   1 4.46671 3.36178  10
 -15 -19   1 0.00320 2.76126   8
  15 -19  -1 0.61250 2.14164   5
 -15  19   1 -1.3904  2.7186  10
  14 -19  -1 33.2080  7.6305   5
 -14 -19   1 43.0016  8.6668   8
 -14  19   1 37.7570  8.3284  10
  13 -19  -1 8.40804 3.94251   5
 -13 -19   1 5.72341 3.65160   8
 -13  19   1 5.17861 4.36226  10
  12 -19  -1 8.77394 1.77770   6
 -12 -19   1 7.94308 4.42952   8
  12 -19  -1 9.90911 4.30915   5
 -12  19   1 6.69081 4.12104  10
  11 -19  -1 1.69641 1.89145   6
 -11 -19   1 2.40130 3.08372   8
  11 -19  -1 3.80150 2.03623   5
 -11 -19   1 3.19708 1.31938   7
  11  19  -1 0.01717 1.56220  11
 -11  19   1 4.11095 3.25618  10
 -10 -19   1 0.40745 1.26144   7
 -10 -19   1 0.93838 2.42311   8
  10 -19  -1 -0.8076  1.4041   5
  10 -19  -1 0.23766 1.58932   6
  10  19  -1 0.61389 1.53229  11
 -10  19   1 -2.2563  1.4849  10
   9 -19  -1 2.20636 1.25186   5
  -9 -19   1 0.86180 1.18598   7
   9 -19  -1 -0.2861  1.2907   6
  -9 -19   1 1.80589 1.95729   8
   9  19  -1 2.73598 1.39729  11
  -9  19   1 -0.4612  1.3296  10
   8 -19  -1 29.0029  2.4673  11
   8 -19  -1 28.2719  5.0881   6
  -8 -19   1 26.3272  4.9577   8
   8 -19  -1 39.0526  4.1145   5
  -8 -19   1 35.0442  5.4003   7
  -8  19   1 38.5489  6.7442  10
   8  19  -1 35.5581  4.0816  11
   7 -19  -1 36.5354  5.8297   6
  -7 -19   1 28.7231  4.6704   7
   7 -19  -1 33.3565  3.3983   5
  -7 -19   1 33.7885  3.7702   8
   7 -19  -1 32.5384  3.3334  11
  -7  19   1 38.3373  6.3478  10
   7  19  -1 37.1480  5.8765  11
   6 -19  -1 -0.7390  3.5640   1
  -6 -19   1 4.18828 1.05699   7
   6 -19  -1 1.92868 1.02403   6
   6 -19  -1 2.49483 1.13946   5
  -6  19   1 -5.9313  3.3627   4
  -6  19   1 1.38151 1.09945  10
  -5 -19   1 25.9848  8.2385   2
   5 -19  -1 27.7442  2.5588   5
  -5 -19   1 31.0369  4.7243   7
   5 -19  -1 26.7297  8.3395   1
   5 -19  -1 27.4244  4.5118   6
   5  19  -1 32.3455  5.1507  11
  -5  19   1 24.6113  4.0772  10
   5  19  -1 28.9985  8.6076   4
  -5  19   1 29.2482  8.7159   4
  -5  19   1 34.4163  3.8499  11
   4 -19  -1 9.43464 2.06783   6
  -4 -19   1 11.4815  2.0958   7
  -4 -19   1 11.7346  5.7287   2
   4 -19  -1 7.95123 4.87059   1
  -4  19   1 7.58259 5.49662   4
   4  19  -1 6.18789 1.35776  11
   4  19  -1 11.2513  7.2363   4
  -4  19   1 14.0992  2.8417  11
   3 -19  -1 161.549   9.513   6
  -3 -19   1 135.465  18.677   2
   3 -19  -1 176.486  19.166   1
  -3 -19   1 150.371   9.133   7
   3  19  -1 153.230  10.386  11
   3  19  -1 130.208  19.442   4
  -3  19   1 126.118  17.774   4
  -3  19   1 165.579  10.322  11
  -2 -19   1 74.1146  5.6979   7
   2 -19  -1 73.7992  5.5301   6
   2 -19  -1 78.7864 13.1091   2
  -2 -19   1 78.2495 13.8724   2
   2  19  -1 67.3765 13.1835   4
   2  19  -1 81.8448  6.5635  11
  -2  19   1 73.8519 13.7919   4
  -2  19   1 81.1712  6.2604  11
  -1 -19   1 15.1526  1.5937   7
   1 -19  -1 17.6775  7.4382   2
  -1 -19   1 22.9674  8.3398   2
   1 -19  -1 10.7778  1.6950   6
   1  19  -1 16.6515  7.3528   4
  -1  19   1 11.7685  6.4395   4
  -1  19   1 18.3579  1.8048  11
   1  19  -1 22.6792  2.4590  11
   0 -19   1 -0.6235  4.3437   2
   0 -19  -1 -0.2144  0.8697   6
   0 -19  -1 -3.6005  3.8548   2
   0  19  -1 1.29677 4.78776   4
   0  19   1 0.07276 0.95528  11
   0  19  -1 1.36159 1.10827  11
   0  19   1 4.52154 5.86714   4
  -1 -19  -1 9.80843 6.04516   2
  -1 -19  -1 5.58400 0.92653   7
   1 -19   1 12.1519  6.4777   2
   1  19   1 5.13852 4.93304   4
  -1  19  -1 7.97072 5.94891   4
  -1  19  -1 4.61795 1.10092  11
   1  19   1 5.67473 1.13934  11
  -2 -19  -1 26.1278  9.0650   2
  -2 -19  -1 29.7344  2.8248   7
   2 -19   1 37.3719  9.9158   2
   2 -19   1 26.7301  2.7108   6
   2  19   1 24.9925  8.4829   4
   2  19   1 28.1403  4.1708  11
  -2  19  -1 24.8066  8.7091   4
  -2  19  -1 27.0957  3.1554  11
  -3 -19  -1 3.63764 4.98905   2
   3 -19   1 7.11833 0.93107   6
  -3 -19  -1 4.62879 0.91578   7
   3 -19   1 1.01827 5.23005   2
  -3  19  -1 10.3293  6.1155   4
  -3  19  -1 5.79946 1.13678  11
   3  19   1 3.42458 3.91504   4
   3  19   1 8.03703 1.22986  11
  -4 -19  -1 3.36772 0.93385   7
   4 -19   1 5.88493 1.07136   6
  -4 -19  -1 5.63446 5.83786   2
  -4  19  -1 4.70213 1.32751  11
  -4  19  -1 4.19486 1.08647  10
   4  19   1 2.28085 1.25794  11
  -4  19  -1 -0.7484  4.8866   4
   4  19   1 2.78769 4.91775   4
  -5 -19  -1 83.5129  6.4884   7
   5 -19   1 66.2920  5.9261   6
   5  19   1 76.3210  6.3342  11
  -5  19  -1 78.9988  6.9637  10
   5  19   1 102.173  17.348   4
  -5  19  -1 56.6078 12.2124   4
  -5  19  -1 75.7362  6.5728  11
   6 -19   1 1.27222 1.18336   5
  -6 -19  -1 1.25412 1.11399   7
   6 -19   1 0.64430 0.94627   6
   6 -19   1 8.54773 4.76860   1
  -6  19  -1 3.70527 1.30893  11
   6  19   1 0.66239 1.25570  11
  -6  19  -1 0.89388 1.13953  10
  -6  19  -1 -0.0138  4.2988   4
  -7 -19  -1 16.8345  3.3386   7
  -7 -19  -1 15.1342  2.4412   8
   7 -19   1 24.2438  4.5791   6
   7 -19   1 15.7919  2.3389   5
  -7  19  -1 16.3584  1.9073  11
  -7  19  -1 23.1495  4.9127  10
   7  19   1 17.8359  3.1933  11
   8 -19   1 60.1582  5.6392   5
  -8 -19  -1 58.4904  5.8647   8
  -8 -19  -1 62.5359  6.1747   7
   8 -19   1 63.1078  6.5630   6
  -8  19  -1 63.0760  9.3803  10
   8  19   1 73.2881  6.5787  11
   9 -19   1 119.995   9.001   5
   9 -19   1 106.562   9.364   6
  -9 -19  -1 105.917   9.090   8
  -9 -19  -1 115.050   8.698   7
   9  19   1 122.645   8.834  11
  -9  19  -1 125.037  11.576  10
  10 -19   1 12.2794  2.4571   5
  10 -19   1 12.4069  4.2535   6
 -10 -19  -1 12.2754  2.3524   7
 -10 -19  -1 8.28606 3.61007   8
 -10  19  -1 11.9598  4.4614  10
 -11 -19  -1 11.6614  2.5842   7
 -11 -19  -1 14.2971  5.0521   8
  11 -19   1 10.3602  3.3115   5
  11 -19   1 11.0690  3.2454   6
 -11  19  -1 12.2499  5.0189  10
 -12 -19  -1 5.40518 3.75349   8
  12 -19   1 2.51755 1.80871   6
  12 -19   1 4.08817 2.49636   5
 -12  19  -1 5.06556 3.79899  10
  13 -19   1 3.11288 2.75312   5
 -13 -19  -1 0.29533 2.90854   8
 -13  19  -1 -0.1735  2.6001  10
  14 -19   1 -1.1756  2.1665   5
 -14 -19  -1 2.79915 3.12353   8
 -14  19  -1 2.96146 3.93628  10
  15 -19   1 9.99715 3.77359   5
 -15 -19  -1 12.7701  4.5855   8
 -15  19  -1 11.4259  4.8672  10
  16 -19   1 7.20030 2.10443   5
 -16 -19  -1 7.63294 3.10890   8
 -16  19  -1 8.22265 3.28031  10
  17 -19   1 1.25357 1.71150   5
 -17 -19  -1 0.67663 2.28033   8
 -17  19  -1 3.09250 1.93317  10
 -17 -20   1 1.13422 1.77086   8
  17 -20  -1 1.25493 1.66136   5
 -17  20   1 3.11410 1.69522  10
 -16 -20   1 3.26540 2.70286   8
  16 -20  -1 4.56444 2.00097   5
 -16  20   1 1.84738 2.75805  10
  15 -20  -1 2.89208 2.23851   5
 -15 -20   1 -2.7429  1.9997   8
 -15  20   1 -1.3279  2.8576  10
 -14 -20   1 12.3389  4.4773   8
  14 -20  -1 15.2949  4.6577   5
 -14  20   1 9.94590 4.58875  10
 -13 -20   1 7.26203 4.00499   8
  13 -20  -1 5.68898 3.60028   5
 -13  20   1 10.4713  5.3401  10
 -12 -20   1 19.3820  5.5818   8
  12 -20  -1 16.8279  5.2574   5
  12 -20  -1 17.8897  3.0670   6
 -12  20   1 14.0960  5.8124  10
 -11 -20   1 4.76594 1.37141   7
  11 -20  -1 1.78538 1.99498   5
  11 -20  -1 3.26750 1.97440   6
 -11 -20   1 0.65208 2.45846   8
 -11  20   1 0.89214 2.74186  10
  11  20  -1 3.79339 1.68629  11
 -10 -20   1 4.76855 1.45997   7
  10 -20  -1 3.82271 2.18662   6
 -10 -20   1 3.09180 2.78264   8
  10 -20  -1 6.97046 1.86806   5
 -10  20   1 3.89474 4.27157  10
  10  20  -1 3.38958 1.52369  11
   9 -20  -1 96.8855  8.4645   5
  -9 -20   1 110.153   8.646   7
  -9 -20   1 100.434   8.883   8
   9 -20  -1 95.6711  8.9493   6
   9  20  -1 107.988   9.008  11
  -9  20   1 103.050  10.657  10
   8 -20  -1 42.0355  4.4802   5
   8 -20  -1 42.8632  7.0174   6
  -8 -20   1 33.9936  5.6348   7
  -8 -20   1 39.3633  6.2191   8
  -8  20   1 34.3507  7.1254  10
   8  20  -1 35.9677  4.1989  11
  -7 -20   1 23.2566  4.2803   7
   7 -20  -1 28.4167  5.3169   6
   7 -20  -1 28.0183  3.9180   5
  -7 -20   1 24.4363  3.8550   8
   7  20  -1 23.1705  4.2696  11
  -7  20   1 24.4369  5.2595  10
  -7  20   1 25.7437  4.6462  11
  -6 -20   1 36.3156  5.7343   7
   6 -20  -1 41.3469  6.2814   6
   6 -20  -1 33.5773  3.4746   5
  -6  20   1 28.8536  4.7130  10
  -6  20   1 41.7316  4.8070  11
   6  20  -1 40.6922  6.3729  11
  -5 -20   1 47.9517  4.9235   7
   5 -20  -1 29.0946  8.1441   1
   5 -20  -1 39.1081  3.4506   5
   5 -20  -1 45.2203  4.9322   6
  -5  20   1 39.8224  4.5122  11
   5  20  -1 45.6889  6.8074  11
  -5  20   1 43.6461  4.2765  10
  -4 -20   1 146.948   9.476   7
   4 -20  -1 130.288   8.925   6
  -4  20   1 120.825   8.848  10
  -4  20   1 151.671  19.959   4
   4  20  -1 121.025   9.452  11
  -4  20   1 150.872  10.187  11
  -3 -20   1 158.049  20.327   2
   3 -20  -1 208.076  11.625   6
  -3 -20   1 221.447  12.118   7
  -3  20   1 190.615  11.377  10
  -3  20   1 193.695  22.550   4
   3  20  -1 238.106  14.283  11
  -3  20   1 213.306  12.818  11
   2 -20  -1 151.566  18.659   2
  -2 -20   1 133.375   8.641   7
   2 -20  -1 127.593   8.272   6
   2 -20  -1 112.071   7.284   7
  -2 -20   1 119.106   7.162   6
  -2 -20   1 149.157  19.793   2
  -2  20   1 142.378   9.775  11
  -2  20   1 114.470   8.314  10
  -2  20   1 132.908  19.131   4
   2  20  -1 122.682  18.550   4
   2  20  -1 142.631  10.013  11
  -1 -20   1 2.59978 0.90677   6
   1 -20  -1 6.40500 5.72277   2
   1 -20  -1 5.56866 1.20503   6
   1 -20  -1 5.64861 1.05721   7
  -1 -20   1 6.41030 1.19669   7
  -1 -20   1 7.30831 6.05309   2
   1  20  -1 8.64296 5.90679   4
  -1  20   1 7.69033 1.68141  11
   1  20  -1 7.41872 1.82846  11
  -1  20   1 6.51108 6.08094   4
   0 -20  -1 78.3714  5.5570   6
   0 -20  -1 82.1761  6.0629   7
   0 -20   1 69.9954  5.5468   7
   0 -20   1 77.3094  5.5239   6
   0 -20  -1 64.5129 12.7463   2
   0 -20   1 78.8402 14.1633   2
   0  20  -1 50.8848 11.9774   4
   0  20  -1 78.1266  6.5981  11
   0  20   1 76.2454 14.8998   4
   0  20   1 70.3624  6.4324  11
   1 -20   1 40.4072  3.8597   7
  -1 -20  -1 43.8351 11.1510   2
   1 -20   1 42.3501 10.6949   2
  -1 -20  -1 46.3121  4.3054   7
  -1 -20  -1 43.4116  3.9603   6
   1 -20   1 52.2371  4.1190   6
   1  20   1 51.9653 11.9145   4
  -1  20  -1 53.4093 12.8113   4
  -1  20  -1 29.0598  4.1039  10
   1  20   1 53.5025  5.0061  11
  -1  20  -1 49.2646  7.0259  11
   2 -20   1 31.9312  3.2195   6
   2 -20   1 42.1317 10.7656   2
  -2 -20  -1 37.0468  3.9067   7
  -2 -20  -1 35.9310  2.8801   6
   2 -20   1 30.9629  3.0233   7
  -2 -20  -1 30.9852  9.3407   2
   2  20   1 24.3332  8.0558   4
  -2  20  -1 42.0990  6.2320  11
   2  20   1 46.4866  4.3658  11
  -2  20  -1 27.6607  3.1067  10
  -2  20  -1 30.4109  9.5980   4
  -3 -20  -1 88.8267 15.0889   2
  -3 -20  -1 98.3485  6.2630   6
  -3 -20  -1 107.935   7.854   7
   3 -20   1 91.9475  6.9484   6
  -3  20  -1 110.701  17.482   4
  -3  20  -1 101.970   7.570  10
   3  20   1 92.3798  7.8559  11
  -3  20  -1 89.6003  7.7005  11
   3  20   1 79.7652 15.3898   4
   4 -20   1 142.282   9.450   6
  -4 -20  -1 171.402  10.472   7
  -4  20  -1 146.597  19.344   4
  -4  20  -1 152.900  10.678  11
   4  20   1 165.582  11.368  11
  -4  20  -1 143.642   9.873  10
  -5 -20  -1 27.2471  4.3377   7
   5 -20   1 30.6243  5.0522   6
  -5  20  -1 24.0516  4.3225  11
   5  20   1 28.4939  3.3056  11
  -5  20  -1 25.0982  4.1902  10
  -6 -20  -1 73.2078  6.7102   7
   6 -20   1 83.1823  7.4440   6
  -6  20  -1 89.8972  8.2901  10
  -6  20  -1 66.3918  6.2429  11
   6  20   1 90.9540  7.7238  11
   7 -20   1 504.013  20.732   5
   7 -20   1 459.358  21.888   6
  -7 -20  -1 520.380  22.450   7
   7  20   1 517.129  23.925  11
  -7  20  -1 511.514  22.039  11
  -7  20  -1 466.163  24.570  10
   8 -20   1 31.1681  6.0108   6
  -8 -20  -1 35.6614  5.4500   8
   8 -20   1 33.1675  5.0257   5
  -8 -20  -1 23.1638  4.9282   7
   8  20   1 46.2365  4.9309  11
  -8  20  -1 46.0392  8.7087  10
   9 -20   1 0.88256 1.32492   5
  -9 -20  -1 2.10014 1.39758   7
  -9 -20  -1 3.56578 2.13208   8
   9 -20   1 3.42082 2.20917   6
  -9  20  -1 0.90702 2.40712  10
   9  20   1 0.93256 1.49040  11
 -10 -20  -1 3.16527 1.28192   7
  10 -20   1 1.43567 2.12807   6
 -10 -20  -1 3.26592 2.24220   8
  10 -20   1 1.06109 1.54063   5
 -10  20  -1 3.28888 3.35544  10
  11 -20   1 97.2270  8.9994   6
 -11 -20  -1 90.8112  8.0115   7
  11 -20   1 103.661   9.151   5
 -11 -20  -1 98.4041  9.9544   8
 -11  20  -1 95.5490 14.0287  10
  12 -20   1 3.84866 2.20486   5
 -12 -20  -1 3.50857 1.47042   7
  12 -20   1 0.03510 1.75032   6
 -12 -20  -1 3.58600 3.22302   8
 -12  20  -1 4.61559 4.46088  10
 -13 -20  -1 6.98661 3.91841   8
  13 -20   1 10.4436  3.1494   5
 -13  20  -1 6.49691 5.02934  10
  14 -20   1 17.3574  4.5412   5
 -14 -20  -1 17.7469  5.2732   8
 -14  20  -1 15.5807  5.7195  10
  15 -20   1 4.57145 2.44512   5
 -15 -20  -1 5.11818 3.60643   8
 -15  20  -1 7.06700 3.37644  10
  16 -20   1 0.11277 1.67647   5
 -16 -20  -1 2.71926 2.72861   8
 -16  20  -1 1.89344 2.14205  10
 -17 -20  -1 8.94980 2.93221   8
  17 -20   1 4.47871 2.10772   5
 -17  20  -1 6.56325 2.34711  10
  17 -21  -1 10.6574  3.4106   5
 -17 -21   1 10.6090  2.9848   8
 -17  21   1 16.6581  3.6372  10
  16 -21  -1 0.13717 1.61954   5
 -16 -21   1 1.63858 2.11487   8
 -16  21   1 1.19617 1.86851  10
 -15 -21   1 2.51056 2.38277   8
  15 -21  -1 1.04452 1.73453   5
 -15  21   1 2.48345 2.66809  10
  14 -21  -1 28.9749  5.9524   5
 -14 -21   1 23.0276  6.1155   8
 -14  21   1 25.6354  7.5540  10
 -13 -21   1 38.4842  7.7871   8
  13 -21  -1 39.8400  7.6213   5
 -13  21   1 39.1966  9.3563  10
  12 -21  -1 8.09463 2.41159   6
 -12 -21   1 6.43825 1.49663   7
  12 -21  -1 8.15883 3.32688   5
 -12 -21   1 5.09828 3.27101   8
 -12  21   1 9.00131 4.88207  10
 -11 -21   1 59.1304  5.8429   7
  11 -21  -1 57.5762  8.4990   5
  11 -21  -1 65.2690  7.1299   6
 -11 -21   1 52.2983  8.4469   8
  11  21  -1 53.6898  5.0808  11
 -11  21   1 45.5126  9.4805  10
 -10 -21   1 8.76576 3.20684   8
 -10 -21   1 7.28065 2.14039   7
  10 -21  -1 4.69638 2.67703   6
  10 -21  -1 6.32280 2.50504   5
 -10  21   1 8.42086 4.01863  10
  10  21  -1 13.7248  2.6848  11
   9 -21  -1 10.2255  2.8981   5
  -9 -21   1 7.81822 2.66225   8
  -9 -21   1 7.79621 2.37432   7
   9 -21  -1 5.94438 2.99571   6
   9  21  -1 13.2764  3.0144  11
  -9  21   1 10.8350  4.3680  10
   8 -21  -1 33.3114  5.2543   5
  -8 -21   1 27.3924  4.7927   8
  -8 -21   1 28.4331  5.5345   7
   8 -21  -1 29.9754  5.8709   6
  -8  21   1 29.7020  5.1447  11
  -8  21   1 31.4617  6.6224  10
   8  21  -1 31.4617  5.8789  11
  -7 -21   1 17.7712  4.2212   7
   7 -21  -1 14.1620  2.7481   5
   7 -21  -1 18.9410  4.6255   6
  -7  21   1 15.1925  4.0015  10
   7  21  -1 17.4054  4.2029  11
  -7  21   1 18.8829  4.2672  11
  -6 -21   1 91.3056  8.0730   7
   6 -21  -1 99.0879  7.4044   5
   6 -21  -1 104.451   8.813   6
   6  21  -1 104.460   9.234  11
  -6  21   1 105.379   9.200  10
  -6  21   1 99.6071  8.5837  11
   5 -21  -1 10.9047  2.7065   6
  -5 -21   1 8.53075 2.48941   7
   5  21  -1 11.2214  2.1959  11
  -5  21   1 10.8878  1.9292  10
  -5  21   1 10.6741  3.0357  11
   4 -21  -1 2.87199 1.08406   6
  -4 -21   1 3.01789 1.05098   7
   4  21  -1 1.01306 1.30360  11
  -4  21   1 2.51308 1.11373  11
  -4  21   1 2.89654 1.19869  10
   3 -21  -1 27.5191  4.5936   6
  -3 -21   1 27.2764  4.5183   7
  -3  21   1 24.3160  4.5464  11
   3  21  -1 21.4872  4.4717  11
  -3  21   1 27.7143  2.7677  10
   2 -21  -1 17.6075  7.1055   2
  -2 -21   1 19.6681  3.7214   7
   2 -21  -1 15.0416  2.5824   6
  -2 -21   1 25.0884  1.9551   6
   2 -21  -1 17.0674  1.9717   7
  -2  21   1 16.6170  1.8288  10
   2  21  -1 15.6397  2.5529  11
  -2  21   1 15.5867  3.6769  11
   1 -21  -1 112.054   7.681   7
  -1 -21   1 105.853   6.801   6
  -1 -21   1 97.7882 16.0073   2
   1 -21  -1 102.360   7.315   6
  -1 -21   1 105.731   7.793   7
   1 -21  -1 120.515  17.224   2
   1  21  -1 96.1040  8.3729  11
  -1  21   1 105.897   8.479  11
   0 -21   1 42.1684  4.4627   7
   0 -21   1 44.6125 10.8984   2
   0 -21  -1 39.7619 10.5259   2
   0 -21  -1 48.8365  4.5610   7
   0 -21  -1 41.5214  3.9654   6
   0 -21   1 53.3233  4.2882   6
   0  21   1 54.1024  5.5775  11
   0  21  -1 43.0075  4.8694  11
  -1 -21  -1 18.0454  1.8224   6
   1 -21   1 22.9780  2.3213   6
  -1 -21  -1 16.1692  3.0903   7
   1 -21   1 15.6836  2.9020   7
   1 -21   1 15.7492  6.9558   2
  -1 -21  -1 16.3354  7.3921   2
   1  21   1 17.1599  3.0208  11
  -1  21  -1 19.3641  4.0964  11
   2 -21   1 31.5838  4.8247   6
   2 -21   1 36.6633  9.7652   2
  -2 -21  -1 34.1717  2.9429   6
   2 -21   1 31.9734  4.6322   7
  -2 -21  -1 30.0148  4.7328   7
  -2  21  -1 30.7962  5.6886  11
   2  21   1 39.8801  6.1711  11
  -2  21  -1 30.6448  2.9957  10
   3 -21   1 89.8517  7.1844   6
  -3 -21  -1 94.2251  6.2692   6
  -3 -21  -1 83.8338  7.0794   7
   3  21   1 90.1374  7.7717  11
  -3  21  -1 92.9874  7.3715  10
  -3  21  -1 74.9484  7.0038  11
  -4 -21  -1 42.0229  4.6191   7
   4 -21   1 36.5273  5.9791   6
  -4  21  -1 34.9521  6.1580  11
   4  21   1 49.9197  5.2704  11
  -4  21  -1 42.9438  6.3203  10
  -5 -21  -1 14.1387  3.4225   7
   5 -21   1 15.2688  3.6828   6
  -5  21  -1 14.6137  2.5215  10
  -5  21  -1 12.1963  2.6356  11
   5  21   1 14.1454  3.2278  11
   6 -21   1 4.50323 1.65445   6
  -6 -21  -1 1.08433 1.36030   7
   6  21   1 2.95530 1.40196  11
  -6  21  -1 6.60415 1.70000  10
   7 -21   1 8.06076 2.55425   6
  -7 -21  -1 8.87853 2.83214   7
   7 -21   1 6.38862 1.36809   5
  -7  21  -1 3.85035 1.41803  11
  -7  21  -1 6.60558 2.65996  10
   7  21   1 3.39037 1.35515  11
  -8 -21  -1 6.83916 3.06822   7
  -8 -21  -1 7.97802 1.30684   8
   8 -21   1 5.46280 2.49166   6
   8 -21   1 5.85498 1.35089   5
  -8  21  -1 5.54684 3.72653  10
   8  21   1 4.88066 1.50796  11
  -9 -21  -1 3.80157 1.95750   8
   9 -21   1 0.97566 1.37762   5
  -9 -21  -1 0.07549 1.58793   7
   9 -21   1 1.31050 1.77754   6
   9  21   1 -0.2522  1.5715  11
  -9  21  -1 -0.0383  2.4994  10
  10 -21   1 1.45637 2.00139   6
  10 -21   1 -0.5421  1.4443   5
 -10 -21  -1 1.61451 2.03661   8
 -10 -21  -1 0.96450 1.48670   7
  10  21   1 -1.5682  1.7221  11
 -10  21  -1 -0.9320  2.8398  10
  11 -21   1 17.2483  4.2804   6
 -11 -21  -1 15.9963  4.9192   8
 -11 -21  -1 17.7274  3.7762   7
  11 -21   1 14.3059  3.0572   5
 -11  21  -1 16.8053  6.5275  10
  12 -21   1 -2.4085  1.7264   5
  12 -21   1 0.88186 1.61290   6
 -12 -21  -1 2.87825 2.63550   8
 -12 -21  -1 2.73911 1.48411   7
 -12  21  -1 -1.2461  3.7044  10
 -13 -21  -1 9.87322 4.00058   8
  13 -21   1 5.33935 2.54361   5
 -13  21  -1 10.6007  4.9252  10
 -14 -21  -1 5.27738 2.69128   8
  14 -21   1 3.18593 2.24965   5
 -14  21  -1 2.24085 2.93614  10
  15 -21   1 4.99381 1.87195   5
 -15 -21  -1 2.60449 2.39993   8
 -15  21  -1 4.39072 2.93356  10
  16 -21   1 6.22228 2.34887   5
 -16 -21  -1 7.75200 2.99760   8
 -16  21  -1 4.68303 2.58427  10
 -17 -21  -1 3.41271 1.61951   8
  17 -21   1 -0.4585  1.5849   5
 -17  21  -1 4.39936 1.69146  10
  16 -22  -1 -2.3136  1.7460   5
 -16 -22   1 0.77891 1.64743   8
 -16  22   1 1.64588 2.31182  10
 -15 -22   1 15.4867  4.1324   8
  15 -22  -1 8.85172 3.13111   5
 -15  22   1 14.7856  4.9168  10
  14 -22  -1 -1.8283  1.7830   5
 -14 -22   1 2.85756 2.57093   8
 -14  22   1 -0.6372  2.8449  10
 -13 -22   1 38.7584  7.1663   8
  13 -22  -1 52.2632  8.3815   5
 -13  22   1 38.2023  9.1800  10
 -12 -22   1 -2.1935  2.2989   8
 -12 -22   1 1.48888 1.49707   7
  12 -22  -1 1.51947 1.63984   6
  12 -22  -1 -0.9356  1.9380   5
 -12  22   1 -3.5459  2.9216  10
  11 -22  -1 26.3826  5.2400   6
 -11 -22   1 25.0359  4.6097   7
  11 -22  -1 26.5117  5.4947   5
 -11 -22   1 23.0992  5.4834   8
 -11  22   1 22.5461  7.5062  10
  11  22  -1 21.7463  3.0145  11
  10 -22  -1 5.93553 3.50511   6
 -10 -22   1 4.00426 2.39426   8
 -10 -22   1 3.38287 1.87615   7
  10 -22  -1 8.22751 2.32564   5
  10  22  -1 4.22217 1.75811  11
 -10  22   1 6.61552 4.38790  10
  -9 -22   1 13.7912  3.6540   7
  -9 -22   1 4.77931 2.20510   8
   9 -22  -1 8.40676 3.40159   6
   9 -22  -1 3.91959 1.80341   5
  -9  22   1 3.67892 3.60338  10
   9  22  -1 9.16731 3.05155  11
   8 -22  -1 0.18897 1.37572   5
  -8 -22   1 1.26251 2.05310   7
   8 -22  -1 2.27986 2.20336   6
  -8  22   1 -1.3822  2.0259  10
   8  22  -1 0.16673 1.49658  11
  -8  22   1 4.29385 1.90594  11
  -7 -22   1 71.8685  7.5961   7
   7 -22  -1 67.7030  9.4613   6
   7 -22  -1 79.6809  6.6068   5
   7  22  -1 83.8022  8.6339  11
  -7  22   1 79.7362  8.0385  11
  -7  22   1 79.5476  9.0598  10
  -6 -22   1 4.24932 1.76416   7
   6 -22  -1 0.27869 1.30293   5
   6 -22  -1 1.08859 1.79777   6
  -6  22   1 -1.1288  1.4889  11
  -6  22   1 3.58520 1.19414  10
   6  22  -1 2.95579 1.38246  11
  -5 -22   1 36.0541  6.2610   7
   5 -22  -1 27.7370  5.6639   6
   5  22  -1 33.3079  6.4846  11
  -5  22   1 35.3916  6.4015  11
  -5  22   1 29.9701  5.3142  10
  -4 -22   1 8.91284 2.75204   7
   4 -22  -1 12.0028  2.6731   6
   4  22  -1 14.4574  3.7119  11
  -4  22   1 21.3890  3.5639  10
  -4  22   1 14.4948  3.3842  11
  -3 -22   1 144.158  10.112   7
   3 -22  -1 135.660   9.493   6
   3  22  -1 127.510  10.727  11
  -3  22   1 130.795  10.448  11
  -3  22   1 137.831   9.371  10
   2 -22  -1 28.4923  2.7534   7
  -2 -22   1 24.9684  4.8419   7
  -2 -22   1 23.4744  2.4004   6
   2 -22  -1 29.6595  4.6758   6
  -2  22   1 18.5690  2.1300  10
   2  22  -1 32.9506  5.9760  11
  -2  22   1 26.4393  5.2575  11
   1 -22  -1 35.1678  5.0158   7
  -1 -22   1 31.1441  5.1499   7
  -1 -22   1 29.0176  2.8963   6
   1 -22  -1 26.3509  4.1564   6
   1  22  -1 23.2236  4.5244  11
  -1  22   1 31.3628  5.5609  11
   0 -22  -1 2.77160 0.90109   6
   0 -22  -1 3.42990 1.29677   7
   0 -22   1 6.90017 1.02536   6
   0 -22   1 5.47209 1.90721   7
   0  22   1 3.49546 1.22622  11
   0  22  -1 4.66279 1.57542  11
  -1 -22  -1 500.566  21.351   7
   1 -22   1 506.932  20.845   6
  -1 -22  -1 498.863  19.979   6
   1 -22   1 501.408  20.899   7
  -1  22  -1 507.471  24.215  11
   1  22   1 488.493  23.998  11
  -1  22  -1 485.366  21.157  10
  -2 -22  -1 4.56622 1.01763   6
   2 -22   1 2.17193 1.33697   7
  -2 -22  -1 4.85883 1.52283   7
  -2  22  -1 3.50441 1.33698  11
   2  22   1 2.41485 1.23118  11
  -2  22  -1 4.31175 1.25220  10
  -3 -22  -1 6.08526 2.13157   7
  -3 -22  -1 5.47103 1.06241   6
   3 -22   1 7.15940 1.51400   6
  -3  22  -1 9.45580 1.29549  10
  -3  22  -1 6.17213 1.68977  11
   3  22   1 7.35430 1.66369  11
  -4 -22  -1 35.1911  6.1081   7
   4 -22   1 39.0933  6.3940   6
  -4  22  -1 39.2270  6.4566  10
  -4  22  -1 39.7946  6.5542  11
   4  22   1 50.3090  5.7634  11
   5 -22   1 70.3764  7.2381   6
  -5 -22  -1 66.1647  6.9782   7
  -5  22  -1 64.2917  6.9118  11
   5  22   1 64.3153  6.6074  11
  -5  22  -1 72.9609  7.2193  10
  -6 -22  -1 -0.7153  1.5110   7
   6 -22   1 2.37785 1.58632   6
   6  22   1 -0.5288  1.2972  11
  -6  22  -1 -2.1985  1.4522  11
  -6  22  -1 -0.4376  1.2075  10
  -7 -22  -1 7.06465 3.19061   7
   7 -22   1 5.01501 2.42581   6
   7  22   1 9.37507 2.54533  11
  -7  22  -1 5.85143 1.72692  11
  -7  22  -1 10.0067  3.6392  10
   8 -22   1 -0.8221  1.3778   5
   8 -22   1 -1.6939  1.4631   6
  -8 -22  -1 -0.6391  2.0193   7
   8  22   1 -0.8159  1.5581  11
  -8  22  -1 0.85492 2.28027  10
  -9 -22  -1 2.90765 2.11060   7
   9 -22   1 -2.4920  1.4816   5
  -9 -22  -1 -1.3151  1.4262   8
   9 -22   1 -1.6066  1.9186   6
  -9  22  -1 0.68513 3.27154  10
   9  22   1 0.17633 1.51511  11
  10 -22   1 1.86483 2.24328   6
 -10 -22  -1 2.24561 1.94487   8
  10 -22   1 1.46362 1.52957   5
 -10 -22  -1 -0.8723  1.5500   7
 -10  22  -1 -1.9336  2.9478  10
  10  22   1 0.87915 1.62544  11
 -11 -22  -1 3.73003 2.20971   8
  11 -22   1 4.49726 2.41157   6
  11 -22   1 0.96583 1.61158   5
 -11 -22  -1 3.44479 1.78915   7
 -11  22  -1 -4.0257  2.8784  10
 -12 -22  -1 3.72489 2.17998   8
  12 -22   1 5.73130 2.06367   5
  12 -22   1 5.81615 2.56133   6
 -12 -22  -1 3.95098 1.61026   7
 -12  22  -1 2.77016 4.13432  10
  13 -22   1 24.8013  4.1249   6
  13 -22   1 14.2655  3.8328   5
 -13 -22  -1 28.5000  6.3340   8
 -13  22  -1 17.3671  6.3498  10
 -14 -22  -1 10.1077  4.1476   8
  14 -22   1 9.66977 2.99733   5
 -14  22  -1 3.84034 3.68140  10
 -15 -22  -1 -4.2951  2.1192   8
  15 -22   1 1.44645 1.54297   5
 -15  22  -1 3.40705 2.35963  10
  16 -22   1 1.28446 1.68272   5
 -16 -22  -1 2.92516 1.71968   8
 -16  22  -1 0.50230 1.97303  10
 -16 -23   1 -0.7277  1.5326   8
  16 -23  -1 -0.4106  1.6785   5
 -16  23   1 1.59794 1.96453  10
 -15 -23   1 9.76325 2.53977   8
  15 -23  -1 -0.1059  1.5873   5
 -15  23   1 4.50988 2.58374  10
 -14 -23   1 4.27882 2.49058   8
  14 -23  -1 4.32249 2.37524   5
 -14  23   1 5.63556 3.44709  10
  13 -23  -1 5.05663 2.55229   5
 -13 -23   1 11.2456  3.9062   8
 -13  23   1 6.60556 5.21051  10
  12 -23  -1 6.91675 2.00914   6
 -12 -23   1 6.48678 1.53765   7
  12 -23  -1 0.86733 2.26889   5
 -12 -23   1 9.34302 2.90480   8
 -12  23   1 -1.4360  2.4726  10
  11 -23  -1 52.9277  7.8257   6
 -11 -23   1 46.3859  7.0394   7
 -11 -23   1 51.7904  8.1682   8
  11 -23  -1 53.0764  8.0828   5
 -11  23   1 57.9480 11.0320  10
  11  23  -1 54.8198  5.1915  11
  10 -23  -1 4.80769 2.88974   6
 -10 -23   1 3.80442 2.27501   7
  10 -23  -1 1.02128 1.62018   5
 -10 -23   1 1.52150 1.78401   8
  10  23  -1 2.30323 1.87665  11
 -10  23   1 0.28958 3.22674  10
   9 -23  -1 14.1363  2.5541   5
  -9 -23   1 6.63280 3.32931   7
   9 -23  -1 7.86329 3.29644   6
  -9  23   1 13.6706  5.8836  10
   9  23  -1 12.0848  3.0217  11
   8 -23  -1 36.6312  5.2506   5
  -8 -23   1 42.0846  7.4219   7
   8 -23  -1 33.8337  6.9867   6
  -8  23   1 40.8938  8.5305  10
  -8  23   1 36.2175  6.6805  11
   8  23  -1 45.0880  8.1465  11
   7 -23  -1 6.78791 1.40053   5
   7 -23  -1 10.2373  3.5238   6
  -7 -23   1 17.2399  4.9421   7
  -7  23   1 11.4882  3.4857  11
  -7  23   1 10.1911  3.1613  10
   7  23  -1 7.11996 2.82635  11
   6 -23  -1 0.38690 1.91574   6
  -6 -23   1 0.65960 2.31889   7
   6  23  -1 -0.2072  1.7898  11
  -6  23   1 -0.8879  1.5978  11
  -6  23   1 2.45122 1.52391  10
  -5 -23   1 50.9765  8.0299   7
   5 -23  -1 39.5219  6.9324   6
  -5  23   1 49.1597  5.6151  10
  -5  23   1 43.0828  7.3793  11
   5  23  -1 42.6220  7.7473  11
   4 -23  -1 32.5527  5.8855   6
  -4 -23   1 28.8499  5.9496   7
   4  23  -1 32.4241  6.8726  11
  -4  23   1 32.7445  6.4759  11
  -4  23   1 35.4353  5.3331  10
  -3 -23   1 16.3765  3.9743   7
   3 -23  -1 16.8195  3.6251   6
   3  23  -1 9.51467 3.32178  11
  -3  23   1 13.3332  3.8139  11
  -3  23   1 14.3805  1.6208  10
   2 -23  -1 -1.4006  1.2052   7
  -2 -23   1 -0.8105  1.0933   6
   2 -23  -1 0.74817 1.11070   6
  -2 -23   1 1.68499 1.50313   7
   2  23  -1 -0.0309  1.4070  11
  -2  23   1 0.88181 1.32286  11
   1 -23  -1 178.806  11.154   6
   1 -23  -1 160.812  10.299   7
  -1 -23   1 165.597  11.203   7
  -1 -23   1 182.858  10.270   6
  -1  23   1 161.408  12.627  11
   1  23  -1 179.507  13.348  11
   0 -23  -1 11.0108  1.7650   6
   0 -23  -1 9.15095 2.51504   7
   0 -23   1 4.57922 1.09834   6
   0 -23   1 6.78626 2.14176   7
   0  23   1 9.81341 2.98826  11
   0  23  -1 6.92988 2.13372  11
  -1 -23  -1 8.45701 2.08290   7
  -1 -23  -1 6.71831 1.21542   6
   1 -23   1 5.59956 1.30473   6
   1  23   1 6.33214 1.95059  11
  -1  23  -1 6.38663 1.96473  11
  -2 -23  -1 29.8339  5.5083   7
  -2 -23  -1 34.1054  4.9066   6
   2 -23   1 32.1350  5.1279   6
   2 -23   1 28.5845  4.2091   7
   2  23   1 32.7578  6.5626  11
  -2  23  -1 31.2763  3.5347  10
  -2  23  -1 31.4647  5.9106  11
  -3 -23  -1 20.3212  4.4923   7
   3 -23   1 21.0654  4.3420   6
  -3 -23  -1 22.6449  2.8715   6
  -3  23  -1 24.4324  5.1880  11
   3  23   1 21.6939  5.3587  11
  -3  23  -1 24.4578  4.2141  10
  -4 -23  -1 2.93244 1.93211   7
   4 -23   1 0.60390 1.37086   6
  -4  23  -1 0.14400 1.44064  11
   4  23   1 -0.3460  1.4568  11
  -4  23  -1 -2.4957  1.2644  10
   5 -23   1 11.5548  3.6430   6
  -5 -23  -1 12.2772  3.9488   7
  -5  23  -1 17.4656  3.5107  10
  -5  23  -1 14.6947  3.6646  11
   5  23   1 15.0633  4.2325  11
  -6 -23  -1 4.19484 2.79127   7
   6 -23   1 3.61906 2.45502   6
  -6  23  -1 8.27221 2.11623  11
  -6  23  -1 2.49804 1.87313  10
   6  23   1 -1.6054  1.6836  11
   7 -23   1 5.50432 3.05427   6
  -7 -23  -1 7.27186 3.56629   7
   7  23   1 8.25308 2.05913  11
  -7  23  -1 6.22838 3.32596  10
  -7  23  -1 2.43713 1.76847  11
   8 -23   1 45.3223  8.2478   6
  -8 -23  -1 48.5837  8.1657   7
   8  23   1 49.3477  5.6956  11
  -8  23  -1 44.9694  9.0193  10
   9 -23   1 -1.7989  2.1962   6
   9 -23   1 0.62142 1.49729   5
  -9 -23  -1 0.10333 2.26436   7
   9  23   1 -0.5995  1.6321  11
  -9  23  -1 1.63720 3.79557  10
 -10 -23  -1 13.9232  3.0742   8
 -10 -23  -1 13.1917  3.6731   7
  10 -23   1 13.9490  2.4451   5
  10 -23   1 13.6495  4.4602   6
  10  23   1 10.3317  2.1319  11
 -10  23  -1 8.28703 4.44549  10
  11 -23   1 19.9122  4.7142   6
 -11 -23  -1 20.9162  4.5023   7
 -11 -23  -1 27.7986  5.0367   8
  11 -23   1 30.0135  5.0888   5
 -11  23  -1 20.9394  7.0024  10
 -12 -23  -1 -0.0237  1.5118   7
  12 -23   1 4.15708 1.74429   5
 -12 -23  -1 -0.1475  2.1923   8
  12 -23   1 0.96617 1.76644   6
 -12  23  -1 0.22609 3.31929  10
  13 -23   1 4.07627 1.96068   5
 -13 -23  -1 5.43853 2.46251   8
  13 -23   1 1.88127 1.54657   6
 -13  23  -1 1.97373 3.17366  10
  14 -23   1 0.93236 1.65117   5
 -14 -23  -1 -1.4208  1.8949   8
 -14  23  -1 2.48163 2.76825  10
 -15 -23  -1 8.13683 2.32833   8
  15 -23   1 11.3266  2.6718   5
 -15  23  -1 12.5224  3.8534  10
  16 -23   1 2.55948 1.64445   5
 -16 -23  -1 -0.1255  1.6474   8
 -16  23  -1 -1.8237  1.5596  10
 -15 -24   1 3.13685 1.92407   8
  15 -24  -1 -0.9285  1.6205   5
 -15  24   1 0.26508 2.12002  10
  14 -24  -1 1.78242 1.83823   5
 -14 -24   1 0.21897 1.68956   8
 -14  24   1 1.51410 2.21183  10
  13 -24  -1 8.09244 2.46682   5
 -13 -24   1 14.4390  3.5300   8
 -13  24   1 14.3297  5.2114  10
 -12 -24   1 4.55916 1.57048   7
  12 -24  -1 2.36234 1.58485   6
  12 -24  -1 -0.1264  1.6715   5
 -12 -24   1 1.88116 1.86872   8
 -12  24   1 -1.1794  2.3782  10
 -11 -24   1 1.40620 1.82575   8
  11 -24  -1 2.01823 1.77970   5
  11 -24  -1 1.05454 1.92346   6
 -11 -24   1 3.92048 1.94064   7
 -11  24   1 5.38891 3.54949  10
  11  24  -1 1.78189 1.72644  11
  10 -24  -1 10.9607  2.1454   5
 -10 -24   1 8.82038 2.80716   7
  10 -24  -1 4.39689 3.04113   6
 -10 -24   1 4.89865 1.88897   8
  10  24  -1 7.23398 2.38261  11
 -10  24   1 3.34755 3.43567  10
   9 -24  -1 17.5558  4.9004   6
   9 -24  -1 24.2767  4.0755   5
  -9 -24   1 18.3282  5.0112   7
   9  24  -1 25.4338  5.0370  11
  -9  24   1 17.5677  6.1114  10
   8 -24  -1 7.29009 3.40703   6
  -8 -24   1 1.21213 2.70170   7
   8 -24  -1 7.90667 1.44992   5
   8  24  -1 3.74943 2.23127  11
  -8  24   1 2.69320 1.84425  11
  -8  24   1 5.09853 2.94167  10
   7 -24  -1 52.9335  8.7666   6
  -7 -24   1 62.1738  9.4603   7
  -7  24   1 62.7699 10.2292  10
  -7  24   1 69.0234  7.9187  11
   7  24  -1 63.5264 10.4012  11
  -6 -24   1 22.7762  6.1059   7
   6 -24  -1 24.3930  6.0033   6
   6  24  -1 19.1567  5.0672  11
  -6  24   1 20.7398  5.3996  11
  -6  24   1 27.5274  5.9289  10
  -5 -24   1 59.4066  9.1501   7
   5 -24  -1 65.8400  9.4538   6
   5  24  -1 81.6174  9.3558  11
  -5  24   1 59.4542  9.3535  11
  -5  24   1 63.9008  7.0527  10
  -4 -24   1 0.23470 2.13626   7
   4 -24  -1 1.97128 2.03048   6
  -4  24   1 2.33923 2.08315  11
   4  24  -1 -0.4854  2.1731  11
  -4  24   1 -0.7585  1.4846  10
  -3 -24   1 23.8463  5.2844   7
   3 -24  -1 22.7193  4.9986   6
   3  24  -1 12.9880  4.2740  11
  -3  24   1 26.1756  2.3800  10
  -3  24   1 17.1800  4.4369  11
   2 -24  -1 0.99696 1.32145   6
  -2 -24   1 0.47839 1.15378   6
  -2 -24   1 -0.2910  1.3511   7
   2  24  -1 -0.7117  2.2853  11
  -2  24   1 2.25989 1.50659  11
   1 -24  -1 7.65641 1.97905   7
  -1 -24   1 3.91833 1.73120   7
   1 -24  -1 5.25275 2.01888   6
  -1 -24   1 11.8319  1.5941   6
   1  24  -1 8.92904 3.50310  11
  -1  24   1 5.67528 2.76079  11
   0 -24   1 -1.0674  1.3217   7
   0 -24  -1 1.94862 1.17762   6
   0 -24  -1 -0.5387  1.2227   7
   0 -24   1 1.29347 1.06178   6
   0  24   1 -0.6491  1.7512  11
   0  24  -1 1.92608 1.86305  11
   1 -24   1 151.406  10.523   7
  -1 -24  -1 152.247  11.123   7
  -1 -24  -1 160.287  10.141   6
   1 -24   1 173.955  11.153   6
   1  24   1 149.367  12.869  11
  -1  24  -1 169.262  13.558  11
   2 -24   1 5.12626 1.35073   7
   2 -24   1 0.30718 1.73262   6
  -2 -24  -1 1.35154 1.62094   7
  -2 -24  -1 1.08107 1.15973   6
  -2  24  -1 1.93169 1.28767  10
   2  24   1 2.85811 1.61299  11
  -2  24  -1 0.45310 1.80207  11
   3 -24   1 43.4831  7.0599   6
  -3 -24  -1 45.3989  3.5761   6
  -3 -24  -1 47.4851  7.7567   7
  -3  24  -1 43.3999  4.8338  10
   3  24   1 59.4291 10.0617  11
  -3  24  -1 49.8522  8.2800  11
   4 -24   1 1.25455 1.73240   6
  -4 -24  -1 -0.6032  2.0917   7
   4  24   1 0.95060 2.11646  11
  -4  24  -1 1.26898 2.04615  11
  -4  24  -1 1.43012 1.27550  10
   5 -24   1 3.14143 2.74099   6
  -5 -24  -1 4.53611 3.22285   7
  -5  24  -1 5.00405 1.94657  11
   5  24   1 7.56322 3.02031  11
  -5  24  -1 7.73786 2.12440  10
   6 -24   1 0.96974 2.50730   6
  -6 -24  -1 4.17321 3.15123   7
   6  24   1 3.81899 1.92752  11
  -6  24  -1 3.42587 1.88205  11
  -6  24  -1 3.60214 2.14844  10
  -7 -24  -1 73.0786 10.1791   7
   7 -24   1 79.5242 10.9564   6
  -7  24  -1 85.9969 12.4235  10
   7  24   1 80.4784  8.7596  11
  -7  24  -1 69.0327  7.1838  11
  -8 -24  -1 10.4939  4.4792   7
   8 -24   1 5.52963 3.63586   6
  -8  24  -1 7.04416 4.31183  10
   8  24   1 4.94077 2.11216  11
  -9 -24  -1 1.39648 2.78482   7
   9 -24   1 -2.5102  2.0876   6
   9  24   1 1.93472 1.64121  11
  -9  24  -1 2.18575 2.80245  10
  10 -24   1 0.53440 2.39339   6
 -10 -24  -1 3.69290 2.54402   7
  10 -24   1 -2.6804  1.6496   5
  10  24   1 0.80922 1.68637  11
 -10  24  -1 3.61885 3.03095  10
  11 -24   1 41.6238  4.5638   5
  11 -24   1 42.2229  7.4745   6
 -11 -24  -1 37.5854  6.7030   7
 -11  24  -1 33.6417  8.2217  10
  12 -24   1 12.1793  2.4500   5
 -12 -24  -1 11.1902  3.2589   8
 -12 -24  -1 12.0783  2.5870   7
  12 -24   1 16.8803  4.1438   6
 -12  24  -1 14.6583  6.0607  10
 -13 -24  -1 4.08425 1.93125   8
  13 -24   1 4.08773 1.72479   5
  13 -24   1 9.27650 1.97563   6
 -13  24  -1 6.74778 3.55208  10
  14 -24   1 2.25539 1.69606   5
 -14 -24  -1 0.61036 1.63733   8
 -14  24  -1 0.21150 2.18740  10
 -15 -24  -1 -0.5889  1.5990   8
  15 -24   1 -1.9384  1.6705   5
 -15  24  -1 -1.1861  1.7357  10
  15 -25  -1 1.29871 1.61772   5
 -15 -25   1 2.04301 1.65774   8
 -15  25   1 0.71743 1.82515  10
 -14 -25   1 3.78513 1.73228   8
  14 -25  -1 -0.0135  1.7375   5
 -14  25   1 1.18374 2.49873  10
 -13 -25   1 1.09789 1.62369   8
  13 -25  -1 2.21596 1.73075   5
 -13  25   1 0.17316 1.81268  10
 -12 -25   1 -0.0588  1.6022   7
  12 -25  -1 -5.4277  1.6594   5
  12 -25  -1 0.67473 1.55342   6
 -12 -25   1 -1.2056  1.6082   8
 -12  25   1 -0.2888  2.5266  10
  11 -25  -1 17.1389  3.0317   5
 -11 -25   1 20.9841  4.3059   7
  11 -25  -1 21.2110  5.2987   6
  11  25  -1 16.3019  2.5429  11
 -11  25   1 19.8029  6.2726  10
  10 -25  -1 6.98890 3.51556   6
  10 -25  -1 8.07280 2.09009   5
 -10 -25   1 5.89574 2.82627   7
 -10  25   1 4.65592 3.98011  10
  10  25  -1 2.43027 1.75784  11
   9 -25  -1 5.46969 1.60893   5
   9 -25  -1 10.7268  4.3655   6
  -9 -25   1 10.2142  4.1188   7
  -9  25   1 11.7146  4.8232  10
   9  25  -1 10.8887  3.3337  11
   8 -25  -1 2.15502 3.03989   6
  -8 -25   1 2.16471 2.75701   7
   8  25  -1 5.55450 2.37521  11
  -8  25   1 2.40907 1.92908  11
  -8  25   1 6.96140 3.82964  10
   7 -25  -1 50.1897  8.7946   6
  -7 -25   1 55.0454  9.0504   7
  -7  25   1 52.7381  9.0724  11
   7  25  -1 38.3676  8.2839  11
  -7  25   1 63.1378 10.2588  10
  -6 -25   1 4.40782 3.61072   7
   6 -25  -1 1.32337 2.85560   6
   6  25  -1 4.74029 2.69162  11
  -6  25   1 2.46788 1.61274  10
  -6  25   1 2.83691 2.42819  11
  -5 -25   1 26.2179  6.3125   7
   5 -25  -1 24.6344  6.2998   6
  -5  25   1 31.5531  5.9843  10
   5  25  -1 28.2388  7.1329  11
  -5  25   1 22.6217  5.7879  11
   4 -25  -1 2.37643 2.74308   6
  -4 -25   1 1.83744 2.97477   7
  -4  25   1 4.55174 1.41718  10
   4  25  -1 5.10286 3.47885  11
  -4  25   1 2.99450 2.46664  11
   3 -25  -1 23.9828  5.4696   6
  -3 -25   1 25.3293  5.7800   7
   3  25  -1 28.1491  7.4046  11
  -3  25   1 33.9854  4.4751  10
  -3  25   1 30.1212  7.0183  11
  -2 -25   1 13.8528  4.1693   7
  -2 -25   1 9.14638 1.46116   6
   2 -25  -1 10.7528  3.4457   6
  -2  25   1 11.4625  4.1002  11
   2  25  -1 11.8445  5.4317  11
  -1 -25   1 12.5494  3.0609   7
   1 -25  -1 10.9129  3.4530   6
  -1 -25   1 10.2385  2.1253   6
   1 -25  -1 13.6006  3.0932   7
   1  25  -1 9.25674 3.94419  11
  -1  25   1 9.12080 4.38054  11
   0 -25   1 24.9572  4.9533   7
   0 -25   1 23.0837  4.4178   6
   0 -25  -1 27.5961  4.8281   6
   0 -25  -1 27.5926  5.2147   7
   0  25   1 37.6016  7.9953  11
   0  25  -1 29.6594  7.1506  11
   1 -25   1 6.29855 2.05971   7
   1 -25   1 4.73762 1.77887   6
  -1 -25  -1 4.58442 2.37720   7
  -1 -25  -1 4.63200 1.78957   6
   1  25   1 9.75052 3.51118  11
  -1  25  -1 3.53107 2.61310  11
  -2 -25  -1 -0.4154  1.1301   6
   2 -25   1 0.74184 1.37301   7
  -2 -25  -1 0.28089 1.83204   7
   2 -25   1 -0.6216  1.4638   6
  -2  25  -1 -1.1799  1.3361  10
   2  25   1 -0.3554  2.5901  11
  -2  25  -1 1.25332 2.04553  11
   3 -25   1 6.71477 2.88745   6
  -3 -25  -1 6.25843 1.28332   6
  -3 -25  -1 6.48571 3.34498   7
  -3  25  -1 6.77718 1.39297  10
  -3  25  -1 6.92575 2.92981  11
   3  25   1 9.62982 4.45323  11
  -4 -25  -1 4.35352 2.93697   7
   4 -25   1 2.50155 2.54014   6
   4  25   1 1.16883 2.72111  11
  -4  25  -1 3.27374 2.38709  11
  -4  25  -1 2.90861 1.38837  10
  -5 -25  -1 87.4101  9.4946   7
   5 -25   1 88.9891  9.2742   6
   5  25   1 85.0181  9.7946  11
  -5  25  -1 90.0364  9.2648  10
  -5  25  -1 77.7608  8.7503  11
   6 -25   1 3.41251 3.18975   6
  -6 -25  -1 -1.6577  2.5213   7
  -6  25  -1 -0.7950  1.7955  10
   6  25   1 2.09940 2.29540  11
  -6  25  -1 1.61499 1.95858  11
   7 -25   1 12.6524  4.8650   6
  -7 -25  -1 18.9861  5.7255   7
  -7  25  -1 19.5171  3.5940  11
  -7  25  -1 20.3939  5.9680  10
   7  25   1 11.5707  4.0357  11
  -8 -25  -1 1.41669 3.27488   7
   8 -25   1 -0.3433  2.2485   6
   8  25   1 1.29579 1.63089  11
  -8  25  -1 0.55124 2.77454  10
   9 -25   1 22.5277  5.8871   6
  -9 -25  -1 25.5086  6.4380   7
  -9  25  -1 25.0336  7.4344  10
   9  25   1 22.5476  4.5102  11
 -10 -25  -1 -0.7134  2.0873   7
  10 -25   1 0.87188 2.42713   6
  10  25   1 -1.0459  1.7011  11
 -10  25  -1 -0.2178  2.8010  10
 -11 -25  -1 28.6567  5.1364   7
  11 -25   1 29.1560  6.0007   6
 -11  25  -1 30.1621  7.5765  10
 -12 -25  -1 7.59582 1.80529   7
  12 -25   1 6.81855 1.72327   5
  12 -25   1 2.06356 1.91928   6
 -12  25  -1 5.02329 3.08724  10
  13 -25   1 3.63398 1.71587   5
  13 -25   1 3.24582 1.66767   6
 -13 -25  -1 3.53659 1.64400   8
 -13  25  -1 4.43149 2.94252  10
  14 -25   1 0.64569 1.68959   5
 -14 -25  -1 0.74597 1.83239   8
 -14  25  -1 -1.0406  1.9759  10
 -15  25  -1 0.58541 2.39545  10
 -14 -26   1 0.30050 1.67129   8
  14 -26  -1 2.16735 1.65537   5
 -14  26   1 1.09668 2.02750  10
  13 -26  -1 -1.6172  1.6462   5
 -13 -26   1 3.39128 1.63102   8
 -13  26   1 2.55735 2.30881  10
 -12 -26   1 3.72567 1.55568   7
  12 -26  -1 0.58608 1.65053   5
  12 -26  -1 -3.3087  1.5558   6
 -12  26   1 -0.3255  1.6934  10
  11 -26  -1 3.65101 1.67680   5
  11 -26  -1 -0.2661  1.7466   6
 -11 -26   1 4.45610 1.73458   7
 -11  26   1 2.54892 2.49637  10
  11  26  -1 4.45064 1.74107  11
  10 -26  -1 6.98321 3.07229   6
 -10 -26   1 3.48920 2.18971   7
 -10  26   1 7.64907 3.71040  10
  10  26  -1 1.86901 1.68433  11
  -9 -26   1 10.4275  4.1988   7
   9 -26  -1 16.3799  4.9156   6
  -9  26   1 13.6033  4.6373  10
   9  26  -1 16.2194  4.0774  11
  -8 -26   1 5.07133 3.86206   7
   8 -26  -1 5.02490 3.58952   6
   8  26  -1 8.07358 3.30396  11
  -8  26   1 9.75739 2.66194  11
  -8  26   1 5.38189 3.41886  10
   7 -26  -1 17.7439  5.7201   6
  -7 -26   1 20.1807  5.9125   7
  -7  26   1 15.0823  4.2968  10
  -7  26   1 15.1316  4.8961  11
   7  26  -1 16.5919  5.0763  11
   6 -26  -1 0.28200 2.61845   6
  -6 -26   1 -2.7689  2.4913   7
  -6  26   1 0.76642 2.16238  11
  -6  26   1 1.32721 1.43447  10
   6  26  -1 0.43638 2.58064  11
   5 -26  -1 1.65505 3.07335   6
  -5 -26   1 4.56269 3.83770   7
  -5  26   1 3.40029 3.10554  11
   5  26  -1 3.63400 3.30148  11
  -5  26   1 3.18640 1.53665  10
   4 -26  -1 2.14187 3.02870   6
  -4 -26   1 1.32740 3.04524   7
   4  26  -1 2.86338 3.18698  11
  -4  26   1 -1.2996  2.0249  11
  -4  26   1 1.01361 1.43351  10
   3 -26  -1 26.1195  6.1761   6
  -3 -26   1 23.0470  5.7188   7
   3  26  -1 21.9182  6.5311  11
  -3  26   1 16.4306  5.1440  11
   2 -26  -1 1.52787 2.21847   6
  -2 -26   1 3.25182 3.16920   7
  -2 -26   1 2.74099 1.20460   6
  -2  26   1 -2.0646  2.7089  11
   2  26  -1 3.91251 3.99044  11
   1 -26  -1 -0.1346  1.6495   6
  -1 -26   1 5.02714 1.19598   6
  -1 -26   1 -0.9208  2.2039   7
   1 -26  -1 5.28374 1.77132   7
  -1  26   1 1.25571 3.04427  11
   1  26  -1 0.22235 3.34532  11
   0 -26   1 85.8233  7.6329   6
   0 -26   1 82.1781  8.2021   7
   0 -26  -1 84.0298  7.7546   6
   0 -26  -1 83.6976  7.9492   7
   0  26   1 68.4212 11.4400  11
   0  26  -1 100.281  11.246  11
  -1 -26  -1 71.6280  8.0116   7
  -1 -26  -1 75.9104  6.8121   6
   1 -26   1 63.6849  6.9680   6
   1 -26   1 70.2757  7.0231   7
   1  26   1 75.4962 12.3301  11
  -1  26  -1 51.5188  9.8720  11
  -2 -26  -1 31.7652  6.2763   7
  -2 -26  -1 34.9076  5.2921   6
   2 -26   1 43.4869  4.1635   7
   2 -26   1 32.3480  6.3646   6
   2  26   1 38.9790  8.7640  11
  -2  26  -1 35.3950  8.0208  11
  -3 -26  -1 16.2075  4.8773   7
   3 -26   1 15.6795  4.6993   6
  -3  26  -1 19.8540  3.0828  10
  -3  26  -1 20.5981  6.0493  11
   3  26   1 15.6482  5.5126  11
  -4 -26  -1 5.58655 3.36343   7
   4 -26   1 3.62545 2.97088   6
   4  26   1 5.86006 3.67367  11
  -4  26  -1 7.02336 4.55892  11
  -4  26  -1 5.25540 1.64822  10
  -5 -26  -1 6.14813 3.73182   7
   5 -26   1 4.82742 3.29897   6
  -5  26  -1 4.32959 2.51526  11
   5  26   1 5.23291 3.14262  11
  -5  26  -1 4.80784 2.13360  10
  -6 -26  -1 7.65034 4.54296   7
   6 -26   1 5.67120 4.09679   6
  -6  26  -1 5.14894 2.27165  10
  -6  26  -1 7.07824 3.03162  11
   6  26   1 5.74433 2.72675  11
   7 -26   1 85.3246 11.4062   6
  -7 -26  -1 74.7658 10.9297   7
  -7  26  -1 75.7153 11.4866  10
   7  26   1 88.0585  9.5317  11
  -7  26  -1 81.4796  8.3087  11
   8 -26   1 -0.7317  2.2134   6
  -8 -26  -1 -2.5984  2.6915   7
  -8  26  -1 1.03414 2.26006  10
   8  26   1 2.46536 1.69918  11
   9 -26   1 0.48516 2.37974   6
  -9 -26  -1 3.90960 2.99775   7
  -9  26  -1 1.86225 3.42642  10
   9  26   1 -1.2166  1.6363  11
 -10 -26  -1 2.07376 2.38468   7
  10 -26   1 0.50353 2.30289   6
  10  26   1 2.85241 1.76959  11
 -10  26  -1 -1.0343  1.8773  10
 -11 -26  -1 33.1173  6.2269   7
  11 -26   1 24.2685  5.3994   6
 -11  26  -1 32.0550  7.3561  10
 -12 -26  -1 1.56110 1.51076   7
  12 -26   1 -4.0066  1.6485   6
 -12  26  -1 5.09840 2.51525  10
 -13 -26  -1 1.98588 1.64338   7
  13 -26   1 3.33275 1.51221   6
 -13  26  -1 4.46816 2.76386  10
 -14  26  -1 2.56260 2.46879  10
 -14  27   1 2.30176 1.47827  10
 -13  27   1 2.71226 1.95655  10
  12 -27  -1 0.19636 1.56511   6
 -12 -27   1 0.62589 1.54285   7
 -12  27   1 1.82862 2.26218  10
  11 -27  -1 17.2672  3.8186   6
 -11 -27   1 20.9564  4.1302   7
  11  27  -1 19.9704  2.7876  11
 -11  27   1 22.5100  5.2534  10
  10 -27  -1 -0.6627  2.0290   6
 -10 -27   1 4.25598 2.60402   7
  10  27  -1 4.01282 1.76466  11
 -10  27   1 2.83008 2.41372  10
  -9 -27   1 2.66253 2.84037   7
   9 -27  -1 1.04164 2.34527   6
  -9  27   1 -0.2044  2.2369  10
   9  27  -1 0.30765 1.67143  11
  -8 -27   1 0.79114 3.09071   7
   8 -27  -1 -2.4239  2.1124   6
  -8  27   1 1.61640 1.83608  11
  -8  27   1 1.40514 1.93133  10
   8  27  -1 3.27050 1.86251  11
   7 -27  -1 10.6730  4.8914   6
  -7 -27   1 4.33177 3.71898   7
  -7  27   1 9.63667 3.37096  11
   7  27  -1 11.6077  3.8943  11
  -7  27   1 4.04356 2.65527  10
  -6 -27   1 3.76561 3.94025   7
   6 -27  -1 5.31134 3.76340   6
  -6  27   1 0.57370 2.31675  11
   6  27  -1 2.27544 2.97599  11
  -6  27   1 1.12781 1.89803  10
   5 -27  -1 5.78370 3.95448   6
  -5 -27   1 0.84193 3.05022   7
  -5  27   1 3.18075 3.00232  11
  -5  27   1 4.70814 1.59513  10
   5  27  -1 0.38590 3.04553  11
   4 -27  -1 2.01045 2.96695   6
  -4 -27   1 -0.3935  2.7583   7
  -4  27   1 4.34630 3.14649  11
  -4  27   1 -4.1805  1.5739  10
   4  27  -1 -0.5986  2.3513  11
  -3 -27   1 21.8314  5.6429   7
   3 -27  -1 16.9834  5.0299   6
   3  27  -1 11.5507  5.2879  11
  -3  27   1 21.8570  6.6059  11
  -2 -27   1 13.1318  4.5793   7
  -2 -27   1 11.5802  1.3420   6
   2 -27  -1 18.0866  5.2754   6
   2  27  -1 21.2582  6.9806  11
  -2  27   1 12.6757  4.9126  11
   1 -27  -1 1.03784 1.66360   7
  -1 -27   1 5.89681 1.91632   6
   1 -27  -1 1.33058 2.32782   6
  -1 -27   1 1.75118 2.68174   7
  -1  27   1 4.12108 3.75014  11
   1  27  -1 -0.2155  3.4918  11
   0 -27  -1 90.1981  8.5857   6
   0 -27   1 101.287   8.490   6
   0 -27  -1 98.5240  8.9419   7
   0 -27   1 93.9797  9.0556   7
   0  27   1 106.935  12.232  11
   0  27  -1 114.767  12.743  11
  -1 -27  -1 36.2924  7.1278   7
   1 -27   1 37.1617  6.1452   7
  -1 -27  -1 43.4624  6.5124   6
   1 -27   1 35.3264  6.4503   6
   1  27   1 42.1687  9.6418  11
  -1  27  -1 45.5798  9.7579  11
  -2 -27  -1 4.78055 2.98785   7
  -2 -27  -1 5.32292 1.36229   6
   2 -27   1 1.87997 2.41341   6
  -2  27  -1 3.36474 3.02716  11
   2  27   1 6.70761 4.65769  11
   3 -27   1 20.2586  5.2591   6
  -3 -27  -1 17.9150  5.2932   7
  -3  27  -1 23.0606  6.4040  11
   3  27   1 24.3392  7.3916  11
  -3  27  -1 23.6613  3.0738  10
   4 -27   1 15.4356  5.0253   6
  -4 -27  -1 14.4905  5.0523   7
  -4  27  -1 20.3606  4.5758  10
   4  27   1 10.9202  5.0995  11
  -4  27  -1 9.95449 4.24364  11
   5 -27   1 61.2610  9.8823   6
  -5 -27  -1 47.6792  9.0080   7
  -5  27  -1 52.7041  8.6736  10
   5  27   1 61.0415 10.9452  11
  -5  27  -1 42.6387  7.8157  11
   6 -27   1 9.91963 4.36029   6
  -6 -27  -1 5.67267 3.79136   7
   6  27   1 7.56896 3.48906  11
  -6  27  -1 9.79988 3.56857  11
  -6  27  -1 10.4449  3.4107  10
  -7 -27  -1 -1.2425  2.7393   7
   7 -27   1 1.76076 3.13123   6
  -7  27  -1 0.87094 2.06808  10
  -7  27  -1 -0.9753  1.8621  11
   7  27   1 -1.5440  1.6758  11
   8 -27   1 40.1172  8.1186   6
  -8 -27  -1 35.9138  7.3823   7
  -8  27  -1 37.7202  8.3259  10
   8  27   1 40.6300  6.7886  11
   9 -27   1 7.96235 3.75072   6
  -9 -27  -1 10.1532  4.5147   7
   9  27   1 16.6729  3.5944  11
  -9  27  -1 13.6092  4.9130  10
  10 -27   1 4.31444 2.82185   6
 -10 -27  -1 9.59801 3.49203   7
 -10  27  -1 3.11563 2.58046  10
  10  27   1 3.27989 1.82056  11
  11 -27   1 6.87817 2.59573   6
 -11 -27  -1 6.16318 2.12978   7
 -11  27  -1 3.39902 1.82934  10
  12 -27   1 3.04633 1.91453   6
 -12 -27  -1 4.10302 1.56924   7
 -12  27  -1 1.30216 1.57089  10
  13 -27   1 5.67122 1.61831   6
 -13 -27  -1 1.95964 1.63861   7
 -13  27  -1 1.05836 1.72394  10
 -13  28   1 10.8835  3.2166  10
  12 -28  -1 -2.6331  1.4522   6
 -12 -28   1 0.01748 1.55002   7
 -12  28   1 1.60176 1.89722  10
  11 -28  -1 -0.1685  1.7421   6
 -11 -28   1 3.76892 1.50092   7
 -11  28   1 -0.7126  1.5306  10
  11  28  -1 -1.3961  1.7351  11
  10 -28  -1 0.39843 1.68730   6
 -10 -28   1 2.57888 1.91754   7
 -10  28   1 3.85169 1.87286  10
  10  28  -1 0.39384 1.67700  11
   9 -28  -1 11.6940  3.6760   6
  -9 -28   1 8.75462 3.83026   7
  -9  28   1 5.31904 2.69942  10
   9  28  -1 6.42782 2.04997  11
   8 -28  -1 2.10281 2.58812   6
  -8 -28   1 -0.4979  2.7070   7
  -8  28   1 -1.0958  1.9003  11
   8  28  -1 -2.9832  1.8620  11
  -8  28   1 0.72968 1.84164  10
   7 -28  -1 9.81898 4.18639   6
  -7 -28   1 2.97083 3.38087   7
   7  28  -1 6.53291 3.22377  11
  -7  28   1 5.25239 2.75552  11
  -7  28   1 2.21189 2.44790  10
  -6 -28   1 6.84509 4.46207   7
   6 -28  -1 6.45033 3.65603   6
  -6  28   1 5.54073 2.58805  10
   6  28  -1 5.20992 3.78837  11
  -6  28   1 6.44639 3.01318  11
  -5 -28   1 7.50855 4.07829   7
   5 -28  -1 0.93616 3.41632   6
   5  28  -1 9.16621 4.43944  11
  -5  28   1 6.65874 1.66034  10
  -5  28   1 5.69014 3.52004  11
   4 -28  -1 26.8739  6.9877   6
  -4 -28   1 26.7063  6.6029   7
  -4  28   1 26.2065  7.1914  11
   4  28  -1 26.4877  7.1811  11
  -3 -28   1 52.7477  8.9387   7
   3 -28  -1 37.9610  7.7753   6
  -3  28   1 50.9259 10.1774  11
   3  28  -1 44.8706  9.6964  11
  -2 -28   1 7.51573 4.05957   7
   2 -28  -1 5.27329 3.75872   6
  -2 -28   1 9.41292 1.36518   6
  -2  28   1 6.93566 4.53389  11
   2  28  -1 11.5182  6.1993  11
   1 -28  -1 18.9129  5.2001   6
  -1 -28   1 22.2414  3.9448   6
  -1 -28   1 26.1979  6.3876   7
   1 -28  -1 18.4855  3.9014   7
   1  28  -1 23.2281  7.6580  11
  -1  28   1 23.1978  7.2868  11
   0 -28  -1 -2.0175  1.8901   7
   0 -28  -1 1.11228 1.76472   6
   0 -28   1 1.24977 1.74939   6
   0 -28   1 5.89400 2.42659   7
   0  28  -1 -2.4003  3.2308  11
   0  28   1 2.38028 3.82803  11
   1 -28   1 55.8595  8.1839   6
  -1 -28  -1 47.4848  7.9651   7
  -1 -28  -1 57.6455  5.9905   6
   1 -28   1 42.6189  6.6679   7
   1  28   1 45.6885 10.4388  11
  -1  28  -1 57.6688 11.0494  11
  -2 -28  -1 22.8053  3.8415   6
  -2 -28  -1 20.1746  5.4671   7
   2 -28   1 24.0304  6.1300   6
  -2  28  -1 13.8549  5.8239  11
   2  28   1 21.4709  7.3648  11
  -3 -28  -1 19.0415  5.3981   7
   3 -28   1 20.3993  5.5598   6
  -3  28  -1 16.0198  1.8135  10
  -3  28  -1 20.0038  6.4894  11
   3  28   1 16.0214  6.3286  11
   4 -28   1 4.45728 3.75163   6
  -4 -28  -1 5.96476 3.84317   7
  -4  28  -1 6.91085 1.58389  10
  -4  28  -1 4.17738 3.59744  11
   4  28   1 4.70162 3.53802  11
  -5 -28  -1 40.9124  8.1802   7
   5 -28   1 32.5010  7.3040   6
  -5  28  -1 28.8398  5.7632  10
  -5  28  -1 34.3590  7.1253  11
   5  28   1 29.8830  7.1459  11
  -6 -28  -1 4.62356 3.79808   7
   6 -28   1 4.74849 4.02230   6
   6  28   1 2.20926 2.66483  11
  -6  28  -1 2.19280 2.84713  11
  -6  28  -1 1.37573 1.87950  10
   7 -28   1 9.35465 4.02724   6
  -7 -28  -1 9.54435 4.35117   7
  -7  28  -1 11.1823  3.3838  10
   7  28   1 7.26414 2.60147  11
  -7  28  -1 6.19491 1.99336  11
  -8 -28  -1 6.34586 3.55640   7
   8 -28   1 0.16058 2.63989   6
   8  28   1 1.99189 1.67229  11
  -8  28  -1 4.82705 2.48397  10
   9 -28   1 6.18002 3.43753   6
  -9 -28  -1 7.54536 3.37869   7
  -9  28  -1 9.75167 3.45741  10
   9  28   1 9.14098 2.38487  11
  10 -28   1 -1.0579  1.9377   6
 -10 -28  -1 0.42320 1.72573   7
 -10  28  -1 1.48791 2.13750  10
  10  28   1 0.49619 1.79424  11
  11 -28   1 10.0731  3.1901   6
 -11 -28  -1 11.6284  3.0784   7
 -11  28  -1 8.85926 3.17869  10
  12 -28   1 -2.1551  1.4759   6
 -12 -28  -1 -0.1359  1.5263   7
 -12  28  -1 -1.1751  1.6856  10
 -13  28  -1 5.41823 2.67547  10
  12 -29  -1 3.65198 1.45872   6
 -12 -29   1 0.74212 1.51201   7
 -12  29   1 3.45761 1.82484  10
  11 -29  -1 9.59944 2.60358   6
 -11 -29   1 5.88139 1.92216   7
 -11  29   1 8.58017 2.63609  10
  11  29  -1 1.21172 1.79871  11
  10 -29  -1 -1.9038  2.1109   6
 -10 -29   1 1.70801 1.49987   7
  10  29  -1 -1.9739  1.7614  11
 -10  29   1 -3.2935  1.6196  10
  -9 -29   1 0.51334 1.69228   7
   9 -29  -1 1.60238 2.01924   6
   9  29  -1 -0.1274  1.7804  11
  -9  29   1 -0.1369  1.6358  10
   8 -29  -1 0.56643 2.17704   6
  -8 -29   1 -0.9067  2.2386   7
  -8  29   1 0.33399 1.69742  10
   8  29  -1 2.09751 2.10662  11
  -7 -29   1 6.21941 3.66517   7
   7 -29  -1 6.39508 3.62877   6
  -7  29   1 7.72438 2.79806  11
   7  29  -1 3.34293 2.16469  11
  -7  29   1 7.44582 2.54680  10
  -6 -29   1 -1.0979  2.6039   7
   6 -29  -1 -0.4593  2.9629   6
  -6  29   1 3.43465 1.62025  10
   6  29  -1 4.66900 2.43801  11
  -6  29   1 0.06590 2.25458  11
  -5 -29   1 8.47988 4.12076   7
   5 -29  -1 7.91758 4.22259   6
  -5  29   1 6.98816 4.25044  11
   5  29  -1 6.54842 3.72860  11
  -5  29   1 3.20678 1.66295  10
  -4 -29   1 5.25824 3.89144   7
   4 -29  -1 3.13086 3.49108   6
  -4  29   1 3.87971 3.45473  11
   4  29  -1 6.55273 3.69474  11
   3 -29  -1 -2.6102  2.3912   6
  -3 -29   1 0.54125 2.96881   7
  -3  29   1 -0.6861  3.0318  11
   3  29  -1 2.34875 3.76350  11
   2 -29  -1 20.3092  5.3550   6
  -2 -29   1 19.0976  5.3922   7
   2  29  -1 28.8547  8.4666  11
  -2  29   1 19.7742  6.7005  11
   1 -29  -1 38.6370  7.2934   6
  -1 -29   1 33.8336  6.6259   7
  -1 -29   1 42.2983  6.2539   6
   1 -29  -1 32.9732  8.3246   7
   1  29  -1 30.7165  8.1726  11
  -1  29   1 47.2258 10.4554  11
   0 -29   1 -0.3683  1.4896   6
   0 -29  -1 -0.5330  1.4049   6
   0 -29  -1 -1.3855  1.6370   7
   0 -29   1 0.68935 1.77075   7
   0  29  -1 -3.0599  2.9950  11
   0  29   1 0.98229 3.56729  11
  -1 -29  -1 3.88234 2.54971   7
  -1 -29  -1 1.08029 1.38186   6
   1 -29   1 3.03599 1.56633   7
   1 -29   1 0.62230 1.91705   6
  -1  29  -1 0.10519 2.96355  11
   1  29   1 -3.7168  3.6182  11
  -2 -29  -1 17.5303  5.2046   7
   2 -29   1 17.2023  4.9922   6
  -2 -29  -1 16.2208  2.6696   6
   2  29   1 11.6180  5.6442  11
  -2  29  -1 18.5358  6.4753  11
  -3 -29  -1 22.7574  5.8356   7
   3 -29   1 29.1346  7.0470   6
  -3  29  -1 22.3883  6.9582  11
   3  29   1 26.0431  7.1497  11
   4 -29   1 0.62116 2.80946   6
  -4 -29  -1 -0.2137  3.0156   7
  -4  29  -1 -3.7897  2.0881  11
  -4  29  -1 -0.3517  1.6700  10
   4  29   1 -2.6411  2.4291  11
  -5 -29  -1 5.79140 3.96476   7
   5 -29   1 0.84390 2.52834   6
   5  29   1 -0.5916  2.4376  11
  -5  29  -1 7.27717 2.69316  11
  -5  29  -1 1.67208 1.59065  10
   6 -29   1 -2.0053  2.5164   6
  -6 -29  -1 2.18227 2.93879   7
   6  29   1 2.03454 2.30586  11
  -6  29  -1 -0.1985  1.5546  10
  -6  29  -1 6.33624 2.14157  11
  -7 -29  -1 1.59017 3.38740   7
   7 -29   1 0.71253 2.51079   6
   7  29   1 0.89328 1.65045  11
  -7  29  -1 -1.2430  1.6993  10
  -8 -29  -1 0.93887 2.44633   7
   8 -29   1 3.89045 2.69478   6
   8  29   1 2.36336 1.72608  11
  -8  29  -1 0.03452 1.93423  10
   9 -29   1 -0.2002  2.1329   6
  -9 -29  -1 -1.6389  1.9364   7
  -9  29  -1 0.49470 1.69604  10
   9  29   1 0.24127 1.78782  11
  10 -29   1 2.26228 2.04185   6
 -10 -29  -1 1.69434 2.11249   7
  10  29   1 2.18566 1.78034  11
 -10  29  -1 -2.4388  1.5909  10
  11 -29   1 2.40535 1.69190   6
 -11 -29  -1 -1.2930  1.4787   7
 -11  29  -1 0.68348 1.77611  10
 -12 -29  -1 2.64862 1.58779   7
  12 -29   1 0.78137 1.44485   6
 -12  29  -1 5.29285 1.88094  10
 -11 -30   1 -2.4625  1.4927   7
  11 -30  -1 -0.1403  1.4511   6
 -11  30   1 0.66565 1.61536  10
  10 -30  -1 -2.2365  1.7484   6
 -10 -30   1 -3.8136  1.4436   7
  10  30  -1 -2.1937  1.6921  11
 -10  30   1 0.99957 1.60094  10
   9 -30  -1 17.0264  4.4451   6
  -9 -30   1 18.4633  3.9439   7
   9  30  -1 12.4944  3.1305  11
  -9  30   1 15.7449  2.9527  10
  -8 -30   1 1.83901 1.90577   7
   8 -30  -1 -1.5193  2.1892   6
   8  30  -1 -1.3806  1.7739  11
  -8  30   1 -1.0149  1.6415  10
   7 -30  -1 2.97041 3.00080   6
  -7 -30   1 -2.0630  2.0505   7
  -7  30   1 0.62071 2.06345  11
   7  30  -1 1.43003 1.88723  11
  -7  30   1 -0.0269  1.6012  10
   6 -30  -1 1.80983 3.23518   6
  -6 -30   1 7.53665 3.56544   7
   6  30  -1 3.36096 2.26376  11
  -6  30   1 3.03590 1.58502  10
  -6  30   1 3.01104 2.38818  11
  -5 -30   1 5.67305 3.83224   7
   5 -30  -1 3.23782 3.48654   6
   5  30  -1 6.38703 3.43247  11
  -5  30   1 5.66401 3.76078  11
   4 -30  -1 0.48486 2.99713   6
  -4 -30   1 1.93727 2.70521   7
  -4  30   1 3.48096 3.23827  11
   4  30  -1 1.07946 3.07504  11
  -3 -30   1 34.2765  6.9565   7
   3 -30  -1 33.9388  7.3701   6
   3  30  -1 32.3256  8.0379  11
  -3  30   1 37.5477  9.1602  11
   2 -30  -1 10.0180  4.0608   6
  -2 -30   1 11.8403  4.0886   7
   2  30  -1 9.25042 5.52746  11
  -2  30   1 8.27641 5.26970  11
   1 -30  -1 3.36862 2.56510   6
  -1 -30   1 -1.4836  1.3839   6
  -1 -30   1 0.69757 2.66549   7
  -1  30   1 3.12298 4.20669  11
   1  30  -1 -1.5910  3.2289  11
   0 -30   1 0.66275 1.51541   6
   0 -30  -1 1.11307 1.97397   7
   0 -30  -1 -2.5094  1.4606   6
   0 -30   1 -1.3151  1.8057   7
   0  30  -1 0.25026 3.74913  11
   0  30   1 -2.6395  4.2208  11
  -1 -30  -1 0.87358 1.39436   6
   1 -30   1 1.84355 1.52297   7
   1 -30   1 -0.8886  1.6622   6
  -1 -30  -1 5.00824 2.28459   7
   1  30   1 -3.3765  3.6733  11
  -1  30  -1 -1.3527  3.5724  11
  -2 -30  -1 5.16247 1.34773   6
  -2 -30  -1 -0.1120  2.3111   7
   2 -30   1 -0.6455  2.0540   6
   2  30   1 0.65019 3.30059  11
  -2  30  -1 -2.0890  2.6812  11
  -3 -30  -1 14.7154  4.7488   7
   3 -30   1 11.4206  4.2540   6
  -3  30  -1 26.5262  6.8575  11
   3  30   1 22.0966  6.0753  11
  -4 -30  -1 8.36079 4.12860   7
   4 -30   1 1.63485 3.05017   6
   4  30   1 0.50599 2.91320  11
  -4  30  -1 4.39452 3.61429  11
  -5 -30  -1 14.9024  5.0248   7
   5 -30   1 9.26930 4.54007   6
  -5  30  -1 15.6850  4.7074  11
   5  30   1 13.7661  4.4384  11
  -5  30  -1 10.3416  2.2575  10
  -6 -30  -1 0.07940 2.56355   7
   6 -30   1 2.09313 2.75783   6
  -6  30  -1 3.75611 2.63499  11
   6  30   1 -1.1446  1.9390  11
  -6  30  -1 2.43965 1.51098  10
   7 -30   1 23.2735  5.9392   6
  -7 -30  -1 12.9735  4.2175   7
  -7  30  -1 8.68041 2.46338  10
   7  30   1 11.6871  3.5257  11
   8 -30   1 3.51166 2.80193   6
  -8 -30  -1 8.42427 3.06170   7
  -8  30  -1 6.59223 1.80266  10
   8  30   1 6.34231 1.71849  11
   9 -30   1 6.89573 2.67342   6
  -9 -30  -1 3.83749 2.23762   7
  -9  30  -1 -1.0403  1.5329  10
   9  30   1 -0.7731  1.7867  11
 -10 -30  -1 1.83204 1.69938   7
  10 -30   1 0.93182 1.53535   6
 -10  30  -1 1.52017 1.59400  10
  10  30   1 4.33230 1.80356  11
 -11 -30  -1 4.83406 1.57809   7
  11 -30   1 2.12262 1.46155   6
 -11  30  -1 0.11803 1.57694  10
 -10 -31   1 -0.5215  1.5113   7
  10 -31  -1 0.82725 1.64080   6
  10  31  -1 -1.8617  1.7425  11
 -10  31   1 -2.2290  1.5753  10
   9 -31  -1 10.5163  3.2367   6
  -9 -31   1 5.44950 2.54046   7
   9  31  -1 5.57756 1.76399  11
  -9  31   1 7.82108 1.91727  10
   8 -31  -1 3.65755 2.35926   6
  -8 -31   1 2.98975 2.13666   7
  -8  31   1 4.18989 1.64013  10
   8  31  -1 2.32214 1.70866  11
  -7 -31   1 29.5338  6.0926   7
   7 -31  -1 29.3711  6.4157   6
  -7  31   1 29.6990  5.4235  11
  -7  31   1 35.3334  5.7128  10
   7  31  -1 28.3956  5.2148  11
   6 -31  -1 2.56101 2.21535   6
  -6 -31   1 -0.1880  2.1903   7
  -6  31   1 1.36004 1.67924  10
   6  31  -1 0.23941 1.94884  11
  -6  31   1 1.70469 2.40439  11
  -5 -31   1 -0.9026  2.0191   7
   5 -31  -1 -3.2043  2.1998   6
  -5  31   1 0.07639 2.22909  11
   5  31  -1 3.28020 2.64921  11
   4 -31  -1 4.07496 2.97809   6
  -4 -31   1 -0.9500  2.5434   7
   4  31  -1 -0.2255  2.6620  11
  -4  31   1 -3.3266  2.7432  11
  -3 -31   1 4.88850 2.84149   7
   3 -31  -1 2.23046 2.61405   6
  -3  31   1 0.42539 2.95219  11
   3  31  -1 5.25914 3.54112  11
  -2 -31   1 7.90438 3.56548   7
   2 -31  -1 10.3655  3.8068   6
   2  31  -1 9.83120 4.53569  11
  -2  31   1 13.1678  5.4511  11
  -1 -31   1 2.33768 1.40874   6
   1 -31  -1 -1.4309  1.5633   6
  -1 -31   1 -0.5559  1.9209   7
   1  31  -1 -1.5313  3.0589  11
  -1  31   1 2.93620 4.01655  11
   0 -31   1 9.23675 2.56118   7
   0 -31   1 10.8183  2.3408   6
   0 -31  -1 13.5569  3.1881   6
   0 -31  -1 12.4951  3.0619   7
   0  31   1 14.7474  5.3800  11
   0  31  -1 10.1480  5.0177  11
   1 -31   1 -1.2235  1.5556   6
  -1 -31  -1 -2.0484  1.6352   7
  -1 -31  -1 -2.4516  1.3998   6
  -1  31  -1 -4.5412  2.6749  11
   1  31   1 0.24377 3.13766  11
   2 -31   1 3.89790 2.43774   6
  -2 -31  -1 3.41317 2.45629   7
  -2  31  -1 -0.2477  3.6918  11
   2  31   1 6.22818 3.89408  11
  -3 -31  -1 3.20620 2.45825   7
   3 -31   1 -1.5053  1.9512   6
   3  31   1 0.73901 2.46307  11
  -3  31  -1 -1.7365  2.9133  11
  -4 -31  -1 1.39850 2.62747   7
   4 -31   1 -2.0790  2.1532   6
  -4  31  -1 5.19653 3.54702  11
   4  31   1 -2.0807  2.0334  11
  -5 -31  -1 8.33310 3.83956   7
   5 -31   1 7.21661 3.67594   6
  -5  31  -1 10.2080  3.1599  11
   5  31   1 6.86432 3.05084  11
  -5  31  -1 10.1214  1.6730  10
   6 -31   1 -2.0505  1.8171   6
  -6 -31  -1 0.24905 2.30861   7
  -6  31  -1 -0.1589  1.6835  10
   6  31   1 1.56069 2.97877  11
  -6  31  -1 -2.9929  1.9960  11
  -7 -31  -1 0.67807 2.22499   7
   7 -31   1 4.06629 3.12139   6
   7  31   1 0.15876 1.65591  11
  -7  31  -1 3.31471 1.59477  10
   8 -31   1 2.90351 2.52148   6
  -8 -31  -1 4.60747 2.37344   7
  -8  31  -1 4.11594 1.59907  10
   8  31   1 6.83192 1.69136  11
  -9 -31  -1 14.6252  3.6131   7
   9 -31   1 15.2244  4.2255   6
  -9  31  -1 7.93540 2.60997  10
   9  31   1 12.3452  2.7789  11
 -10 -31  -1 -1.0869  1.5005   7
  10 -31   1 -3.1033  1.3654   6
 -10  31  -1 -0.3586  1.6102  10
  -9 -32   1 5.33309 1.79511   7
   9 -32  -1 4.77011 1.86440   6
  -9  32   1 1.91947 1.62151  10
   9  32  -1 2.95318 1.74170  11
   8 -32  -1 -2.1568  1.7730   6
  -8 -32   1 0.97763 1.72835   7
   8  32  -1 -0.6213  1.7957  11
  -8  32   1 2.44130 2.22099  10
   7 -32  -1 1.44777 2.12135   6
  -7 -32   1 -0.3935  1.5850   7
  -7  32   1 3.52999 2.04644  11
  -7  32   1 1.75605 1.71418  10
   7  32  -1 3.87748 1.75064  11
   6 -32  -1 20.1081  4.6816   6
  -6 -32   1 27.6012  5.6738   7
  -6  32   1 23.8640  5.5414  11
   6  32  -1 22.9400  4.7331  11
  -5 -32   1 -0.5636  2.2844   7
   5 -32  -1 -0.3651  1.7906   6
   5  32  -1 4.10872 1.77959  11
  -5  32   1 6.00177 2.62240  11
  -4 -32   1 3.53790 2.60481   7
   4 -32  -1 0.45435 2.59625   6
  -4  32   1 1.17898 2.50808  11
   4  32  -1 2.66075 2.06645  11
  -3 -32   1 -0.7733  1.9939   7
   3 -32  -1 5.31080 2.26593   6
   3  32  -1 1.29049 2.18951  11
  -3  32   1 -0.6650  2.8493  11
  -2 -32   1 0.00833 2.10879   7
   2 -32  -1 5.67092 3.00658   6
   2  32  -1 4.66301 3.38059  11
  -2  32   1 2.66392 3.72562  11
  -1 -32   1 3.71720 1.85051   7
   1 -32  -1 4.18873 1.87450   6
   1  32  -1 -0.7150  2.8583  11
  -1  32   1 5.22119 4.27015  11
   0 -32   1 7.79071 2.12110   7
   0 -32   1 4.34656 1.86069   6
   0 -32  -1 10.1991  2.2552   7
   0 -32  -1 12.2089  2.5250   6
   0  32   1 8.39281 4.76663  11
   0  32  -1 6.90916 4.44718  11
  -1 -32  -1 4.68558 2.31283   7
  -1 -32  -1 0.93928 1.51146   6
   1 -32   1 1.97830 1.50491   6
   1  32   1 4.89026 3.70435  11
  -1  32  -1 0.81740 3.40103  11
  -2 -32  -1 -0.7444  1.8060   7
   2 -32   1 0.25164 1.59299   6
  -2  32  -1 -0.0627  3.3270  11
   2  32   1 4.49795 2.45468  11
   3 -32   1 25.8088  5.5507   6
  -3 -32  -1 19.7912  5.1589   7
  -3  32  -1 25.1394  7.1089  11
   3  32   1 23.2255  6.1859  11
   4 -32   1 3.67911 2.37643   6
  -4 -32  -1 2.78201 2.44635   7
   4  32   1 6.20934 2.50506  11
  -4  32  -1 3.50573 3.14609  11
   5 -32   1 -0.7750  1.7607   6
  -5 -32  -1 1.14457 2.39379   7
   5  32   1 -1.4088  1.8600  11
  -5  32  -1 -2.6546  2.2245  11
  -6 -32  -1 -0.1629  1.9274   7
   6 -32   1 1.42937 1.91226   6
  -6  32  -1 -0.8854  1.6850  10
  -6  32  -1 7.34874 2.04189  11
   6  32   1 1.49325 1.63949  11
   7 -32   1 4.07157 2.50194   6
  -7 -32  -1 3.50587 2.45652   7
   7  32   1 4.28233 1.62831  11
  -7  32  -1 9.12955 2.00442  10
   8 -32   1 1.23895 1.79426   6
  -8 -32  -1 5.30589 2.20177   7
   8  32   1 1.36886 1.77253  11
  -8  32  -1 4.01416 1.63552  10
   9 -32   1 0.54974 1.70228   6
  -9 -32  -1 -4.0691  1.4759   7
   9  32   1 -0.7974  1.8155  11
  -9  32  -1 1.78081 1.56285  10
   8 -33  -1 5.70388 1.97624   6
  -8 -33   1 7.27894 2.40038   7
   8  33  -1 8.16933 1.77539  11
  -7 -33   1 6.35124 2.42838   7
   7 -33  -1 4.86972 2.07197   6
  -7  33   1 1.70272 2.02630  11
   7  33  -1 2.14927 1.77117  11
  -6 -33   1 0.63957 2.14521   7
   6 -33  -1 3.07118 2.08663   6
  -6  33   1 3.67089 2.16361  11
   6  33  -1 -2.1292  1.5808  11
  -5 -33   1 1.91731 2.05052   7
   5 -33  -1 0.22126 1.76511   6
  -5  33   1 -2.7183  2.1902  11
   5  33  -1 -0.3462  1.8329  11
   4 -33  -1 0.25453 2.50927   6
  -4 -33   1 -1.0283  2.1514   7
  -4  33   1 -3.4779  2.5088  11
   4  33  -1 4.61595 2.35023  11
  -3 -33   1 3.71319 2.04564   7
   3 -33  -1 0.54512 1.68035   6
  -3  33   1 -2.7525  2.3390  11
   3  33  -1 0.66638 1.91701  11
  -2 -33   1 1.99560 1.82707   7
   2 -33  -1 3.00545 3.47191   6
   2  33  -1 1.84736 2.93104  11
  -2  33   1 0.43873 2.79306  11
  -1 -33   1 -0.1554  1.6912   7
   1 -33  -1 0.40058 1.48330   6
   1  33  -1 0.33256 2.82771  11
  -1  33   1 -0.3658  2.6342  11
   0 -33  -1 1.23069 1.48920   6
   0 -33   1 1.54531 1.56179   7
   0 -33   1 2.74183 1.46305   6
   0  33  -1 0.12214 3.03903  11
   0  33   1 0.92983 3.31289  11
  -1 -33  -1 1.40589 1.72200   7
   1 -33   1 7.47953 2.02354   6
  -1 -33  -1 3.96106 1.44860   6
  -1  33  -1 2.46061 3.09091  11
   1  33   1 0.42406 2.72439  11
  -2 -33  -1 9.60056 2.53773   7
   2 -33   1 4.21484 1.59788   6
  -2  33  -1 6.46993 3.47476  11
   2  33   1 4.43506 2.72318  11
  -3 -33  -1 6.42539 2.84060   7
   3 -33   1 4.32020 2.05385   6
   3  33   1 7.55413 2.60071  11
  -3  33  -1 2.91125 2.84182  11
   4 -33   1 11.0812  2.9078   6
  -4 -33  -1 16.5036  4.5859   7
  -4  33  -1 9.10198 3.24393  11
   4  33   1 9.18458 2.75256  11
  -5 -33  -1 0.20454 1.81361   7
   5 -33   1 -0.5327  1.4633   6
   5  33   1 0.90852 1.72404  11
  -5  33  -1 -1.2741  1.9950  11
   6 -33   1 1.25885 1.86625   6
  -6 -33  -1 -1.4498  1.8895   7
   6  33   1 -0.2546  1.6290  11
  -7 -33  -1 0.78208 1.94440   7
   7 -33   1 1.73720 1.72421   6
  -7  33  -1 0.14051 1.66646  10
   7  33   1 1.69946 1.68812  11
  -8 -33  -1 3.87082 1.92329   7
   8 -33   1 0.14462 1.47722   6
   8  33   1 -0.6218  1.8332  11
  -6 -34   1 5.99312 1.93530   7
   6 -34  -1 3.21257 2.17476   6
  -6  34   1 8.26937 2.00012  11
   6  34  -1 6.05878 1.82089  11
   5 -34  -1 9.42951 2.89812   6
  -5 -34   1 10.9610  2.8721   7
   5  34  -1 5.14025 2.04366  11
  -5  34   1 6.67433 2.03215  11
   4 -34  -1 0.67294 1.51400   6
  -4 -34   1 1.37144 1.61273   7
  -4  34   1 -3.9341  1.9775  11
   4  34  -1 0.95659 2.07376  11
   3 -34  -1 3.26133 1.84128   6
  -3 -34   1 5.07673 2.41247   7
   3  34  -1 4.76806 2.27390  11
  -3  34   1 2.08396 2.70086  11
   2 -34  -1 -2.7098  1.3845   6
  -2 -34   1 4.46093 1.81668   7
   2  34  -1 4.47700 3.20845  11
  -2  34   1 1.58408 2.11785  11
  -1 -34   1 0.18437 1.58653   7
   1 -34  -1 -2.5430  1.5389   6
   1  34  -1 2.41161 2.35011  11
  -1  34   1 1.29549 2.31162  11
   0 -34   1 5.43751 1.54274   6
   0 -34  -1 3.62822 1.43824   6
   0  34  -1 7.79541 3.39537  11
   0  34   1 5.82393 3.25590  11
  -1 -34  -1 -1.2029  1.5868   7
   1 -34   1 -0.6110  1.4494   6
   1  34   1 -1.7801  2.2161  11
  -1  34  -1 1.97677 2.35843  11
   2 -34   1 1.11157 1.41178   6
  -2  34  -1 -0.0428  2.0798  11
   2  34   1 1.95020 1.89182  11
  -3 -34  -1 7.98632 2.61638   7
   3 -34   1 4.50196 1.85815   6
   3  34   1 3.71244 2.13384  11
  -3  34  -1 8.45925 3.09964  11
  -4 -34  -1 0.51556 1.63130   7
   4 -34   1 3.31912 1.56813   6
  -4  34  -1 -1.8901  2.1424  11
   4  34   1 0.51826 1.79115  11
   5 -34   1 0.56499 1.60636   6
  -5 -34  -1 1.12280 2.17329   7
  -5  34  -1 0.82955 2.15065  11
   5  34   1 4.70741 1.89591  11
   6 -34   1 3.58748 2.41735   6
  -6 -34  -1 5.09701 1.75872   7
   6  34   1 3.03084 1.91850  11
   5 -35  -1 2.26764 1.82233   6
  -4 -35   1 5.06910 1.60956   7
   4 -35  -1 3.74261 1.89748   6
   4  35  -1 2.55733 1.84595  11
  -4  35   1 8.91478 2.90832  11
  -3 -35   1 2.52211 1.59596   7
   3 -35  -1 3.40952 1.79512   6
   3  35  -1 2.44965 1.80434  11
  -3  35   1 1.78101 2.03736  11
   2 -35  -1 2.85703 1.60479   6
  -2 -35   1 8.76020 1.83654   7
  -2  35   1 7.81199 3.11105  11
   2  35  -1 5.38075 2.50955  11
  -1 -35   1 7.23324 1.67060   7
   1 -35  -1 12.7930  1.9033   6
   1  35  -1 6.93844 3.09049  11
  -1  35   1 6.49628 2.90767  11
   0 -35  -1 0.04877 1.43917   6
   0  35   1 0.94789 2.12245  11
   0  35  -1 0.11214 1.97149  11
   1 -35   1 0.78113 1.47251   6
   1  35   1 1.93205 1.90255  11
  -1  35  -1 5.58705 2.35410  11
   2 -35   1 9.23057 2.27819   6
  -2  35  -1 9.45095 3.38900  11
   2  35   1 10.6865  3.2656  11
   3 -35   1 1.75499 1.43797   6
  -3 -35  -1 1.74153 1.66714   7
   3  35   1 2.31421 2.17323  11
  -3  35  -1 -0.4966  1.8440  11
  -4 -35  -1 -1.7984  1.5525   7
   4 -35   1 0.54956 1.91673   6
   4  35   1 -1.2124  1.6974  11
  -4  35  -1 -0.8414  2.0643  11
 -21   0   2 1.48662 1.52274   9
 -20   0   2 6.52110 2.82832   9
 -19   0   2 0.53008 2.15462   9
  18   0  -2 18.8914  3.6368   5
 -18   0   2 21.1829  6.4654   9
  17   0  -2 -2.7345  1.6667   5
 -17   0   2 0.90213 3.20078   9
  16   0  -2 20.1208  4.2971   5
 -16   0   2 15.6215  5.8572   9
  15   0  -2 3.81828 2.10652   5
 -15   0   2 1.38620 2.13776   9
 -14   0   2 82.8584  8.6545   9
  14   0  -2 76.2823  7.1147   5
  13   0  -2 2.12103 1.29297   5
 -13   0   2 0.45114 1.21780   9
 -12   0   2 64.9958 14.1104   3
 -12   0   2 79.9363  6.9686   9
  12   0  -2 71.9172  6.0452   5
  12   0  -2 72.1451 14.8028   1
 -11   0   2 -0.3809  0.8870   9
  11   0  -2 -1.4313  3.8028   1
 -11   0   2 2.45618 4.92522   3
  10   0  -2 0.51159 3.50736   1
  10   0  -2 2.75026 3.02016   4
 -10   0   2 4.57633 4.67326   3
  -9   0   2 0.44990 3.12190   3
   9   0  -2 1.27010 2.15215   4
   9   0  -2 1.96981 3.30619   1
  -8   0   2 -0.9479  2.0847   3
   8   0  -2 -0.2239  2.6772   1
   8   0  -2 2.38921 2.29868   4
  -7   0   2 -0.6557  2.3957   3
   7   0  -2 -2.2398  1.6443   1
   7   0  -2 0.37772 1.51837   4
   6   0  -2 878.581  29.971   1
  -6   0   2 831.564  31.304   3
   6   0  -2 879.043  28.746   4
  -6   0   2 908.950  21.690   2
  -5   0   2 -0.0154  0.5089   2
  -5   0   2 -0.8176  1.0666   3
   5   0  -2 2.95024 2.23133   1
   5   0  -2 0.09068 1.17738   4
  -4   0   2 71.4399  3.4155   2
  -4   0   2 62.0262  7.0894   3
   4   0  -2 79.4602  6.2637   1
   4   0  -2 78.1775  6.1140   4
  -3   0   2 -0.3422  0.6804   3
   3   0  -2 0.58413 0.91751   1
   3   0  -2 0.25055 0.33669   2
   3   0  -2 -0.0488  0.6383   4
  -3   0   2 -0.4990  0.2498   2
   2   0  -2 2262.65   48.52   4
   2   0  -2 2238.09   46.72   1
  -2   0   2 2356.70   44.35   2
  -2   0   2 2278.69   49.70   3
   2   0  -2 2217.62   44.24   2
   1   0  -2 -0.3167  0.3051   1
   1   0  -2 -0.4849  0.1753   2
  -1   0   2 -0.2513  0.2882   3
   1   0  -2 -0.2107  0.2749   4
  -1   0   2 0.11318 0.15783   1
  -1   0   2 0.56292 0.34865   2
   0   0  -2 51.3555  2.7258   2
   0   0  -2 53.7690  2.3637   4
   0   0   2 46.1405  2.4890   3
   0   0   2 50.9510  2.2780   4
   0   0  -2 53.3138  2.7177   3
   0   0   2 52.2245  2.3608   1
   0   0   2 49.8643  2.6038   2
  -1   0  -2 -4.2400  0.3344   3
  -1   0  -2 -4.0229  0.2967   2
   1   0   2 -4.2542  0.2564   1
   2   0   2 3904.74   72.91   4
  -2   0  -2 3918.85   76.62   2
  -2   0  -2 3945.71   78.63   3
   2   0   2 3531.85   75.94   1
  -2   0  -2 3786.79   72.90   4
  -3   0  -2 1.91789 1.18523   3
  -3   0  -2 0.31242 0.59179   2
   3   0   2 0.14999 0.39208   4
   3   0   2 1.36120 0.95838   1
  -4   0  -2 2941.84   67.04   3
   4   0   2 2938.72   60.33   4
  -4   0  -2 2802.64   61.68   2
   4   0   2 2911.94   65.15   1
  -5   0  -2 -0.5083  0.7166   2
   5   0   2 -0.1942  1.1537   1
   5   0   2 -0.7592  0.6492   4
  -5   0  -2 2.20544 1.92199   3
   6   0   2 119.209  10.143   1
  -6   0  -2 116.996   7.512   2
  -6   0  -2 136.549  11.024   3
   6   0   2 120.478   7.571   4
   7   0   2 -0.6890  2.1530   1
  -7   0  -2 3.11767 3.28853   3
  -7   0  -2 0.45965 1.01545   2
   7   0   2 0.74519 1.26668   4
   8   0   2 119.773   8.682   4
   8   0   2 97.6002 12.7882   1
   9   0   2 1.56507 3.28255   1
  -9   0  -2 1.84570 3.63965   3
  10   0   2 139.396  17.675   1
 -10   0  -2 147.959  18.392   3
 -11   0  -2 0.98197 4.19836   3
 -11   0  -2 0.10715 0.90916   9
  11   0   2 -2.6479  4.0867   1
 -12   0  -2 83.6804  5.8385   8
  12   0   2 79.4394 14.6832   1
  12   0   2 92.0799  7.2277   5
 -12   0  -2 96.9814 16.7852   3
 -12   0  -2 82.4557  7.1225   9
 -13   0  -2 -0.6885  1.1925   9
  13   0   2 3.28896 1.24130   5
 -13   0  -2 0.27288 1.12131   8
  14   0   2 163.127  11.741   5
 -14   0  -2 149.583  12.189   9
 -15   0  -2 -0.7080  1.9341   9
  15   0   2 0.46995 2.21530   5
  16   0   2 1.89093 3.04948   5
 -16   0  -2 3.87213 2.89502   9
 -17   0  -2 -2.2817  2.0876   9
  17   0   2 -0.7235  3.0510   5
  18   0   2 109.192  10.804   5
 -18   0  -2 127.345  12.376   9
  19   0   2 4.37926 2.20039   5
 -19   0  -2 1.77224 2.06981   9
  20   0   2 1.32013 1.87973   5
 -20   0  -2 -4.5844  1.7504   9
 -21  -1   2 2.72560 1.55769   9
 -21   1   2 5.84626 1.89299   9
 -20  -1   2 12.5146  3.6836   9
 -20   1   2 9.48637 3.55945   9
  19  -1  -2 1.47692 1.86454   5
 -19  -1   2 0.53301 2.42783   9
 -19   1   2 -0.3748  2.2843   9
  18  -1  -2 16.8397  4.2313   5
 -18  -1   2 17.7399  5.6937   9
 -18   1   2 15.4878  5.8332   9
 -17  -1   2 -0.3754  3.0991   9
  17  -1  -2 7.56853 2.70954   5
  17   1  -2 9.07891 2.39195   5
 -17   1   2 2.40789 3.48692   9
  16  -1  -2 45.3338  7.5982   5
 -16  -1   2 48.3042  9.4234   9
  16   1  -2 45.0794  6.9932   5
 -16   1   2 45.1580  9.1696   9
 -15  -1   2 15.8463  5.0179   9
  15  -1  -2 14.3428  3.7982   5
  15   1  -2 17.1105  3.6267   5
 -15   1   2 18.4347  5.8486   9
 -14  -1   2 74.5067  8.0588   9
  14  -1  -2 81.6002  7.5668   5
 -14   1   2 71.3516  8.0808   9
  14   1  -2 82.3564  7.1166   5
 -13  -1   2 94.7067  8.2364   9
 -13  -1   2 59.2449  5.0507   8
  13  -1  -2 81.2389  7.0143   5
 -13   1   2 80.8173  7.7293   9
  13   1  -2 80.6098  6.7581   5
  12  -1  -2 63.9108  5.2727   5
  12  -1  -2 56.7544 12.7942   1
 -12  -1   2 55.0750  5.4501   9
 -12  -1   2 77.6855 15.3184   3
 -12   1   2 59.4997  5.4862   9
 -12   1   2 57.0919 12.9155   3
  12   1  -2 48.3683 11.4453   1
  12   1  -2 56.1513  4.7577   5
 -11  -1   2 8.15902 6.25098   3
  11  -1  -2 9.37692 6.14019   1
 -11   1   2 4.67523 5.35015   3
 -11   1   2 3.21093 0.95893   9
  11   1  -2 6.46443 4.80986   1
  10  -1  -2 448.821  26.689   1
 -10  -1   2 444.262  27.413   3
  10  -1  -2 467.731  23.515   4
 -10   1   2 380.808  25.467   3
  10   1  -2 473.876  27.397   1
  10   1  -2 432.508  22.833   4
   9  -1  -2 0.12093 3.21727   1
   9  -1  -2 5.51361 2.73367   4
  -9  -1   2 2.17826 3.67737   3
   9   1  -2 1.51938 2.59725   4
  -9   1   2 0.27912 3.21239   3
   9   1  -2 -0.2993  2.9299   1
   8  -1  -2 41.8872  7.2833   4
  -8  -1   2 46.6720  9.2306   3
   8  -1  -2 51.2162  9.4124   1
   8   1  -2 53.2499  9.4056   1
   8   1  -2 57.7549  8.9143   4
  -8   1   2 42.5057  9.1406   3
   7  -1  -2 14.1423  4.8969   1
  -7  -1   2 22.5721  3.2722   2
   7  -1  -2 23.8783  5.3146   4
  -7  -1   2 19.6911  5.7058   3
  -7   1   2 17.2848  5.0527   3
   7   1  -2 13.4826  4.8706   1
   7   1  -2 21.5554  5.1541   4
   6  -1  -2 426.728  19.666   1
   6  -1  -2 439.586  18.626   4
  -6  -1   2 433.945  13.836   2
  -6  -1   2 437.447  21.041   3
  -6   1   2 452.668  12.082   2
   6   1  -2 457.055  19.234   4
  -6   1   2 433.486  20.869   3
   6   1  -2 462.657  19.603   1
   5  -1  -2 1349.88   36.95   4
  -5  -1   2 1370.45   40.11   3
   5  -1  -2 1340.57   37.87   1
  -5  -1   2 1409.77   31.26   2
   5   1  -2 1334.25   37.06   4
  -5   1   2 1348.15   39.81   3
  -5   1   2 1426.07   28.76   2
   5   1  -2 1278.65   36.32   1
   4  -1  -2 182.703   9.664   4
  -4  -1   2 184.040   6.987   2
   4  -1  -2 194.596  10.361   1
   4  -1  -2 183.319   5.274   2
  -4  -1   2 174.590  10.494   3
  -4   1   2 186.279  10.698   3
   4   1  -2 153.112   8.726   1
  -4   1   2 201.956   5.359   2
   4   1  -2 173.633   9.542   4
  -3  -1   2 535.281  18.170   3
   3  -1  -2 521.097  16.810   4
   3  -1  -2 512.705  16.758   1
  -3  -1   2 565.850  14.093   2
  -3   1   2 553.183  18.192   3
   3   1  -2 532.562  15.883   1
   3   1  -2 513.031  16.832   4
   2  -1  -2 299.340  10.139   1
  -2  -1   2 293.745   8.434   2
  -2  -1   2 272.073  10.533   3
   2  -1  -2 297.129  10.409   4
  -2   1   2 297.382  10.711   3
   2   1  -2 260.816   8.611   1
   2   1  -2 296.324  10.441   4
  -1  -1   2 8.38650 1.27784   2
   1  -1  -2 9.95227 1.05016   2
  -1  -1   2 8.68569 0.94366   1
   1  -1  -2 5.98569 1.26726   4
   1  -1  -2 8.43122 1.51841   1
   1   1  -2 6.42726 1.31162   3
   1   1  -2 10.0805  1.7207   4
  -1   1   2 7.65375 1.39391   3
   1   1  -2 7.57587 0.93261   1
  -1   1   2 9.35930 0.97908   2
   0  -1   2 626.915  15.062   2
   0  -1  -2 626.752  13.873   3
   0  -1  -2 600.345  14.553   1
   0  -1   2 666.109  13.063   1
   0  -1  -2 596.349  14.494   2
   0   1  -2 636.872  13.014   1
   0   1  -2 653.960  14.291   4
   0   1   2 624.346  14.344   4
   0   1   2 604.399  14.187   4
   0   1   2 610.753  13.788   3
   0   1  -2 638.043  15.272   3
  -1  -1  -2 1089.45   22.58   4
   1  -1   2 1117.38   24.34   1
  -1  -1  -2 1103.18   24.93   2
   1  -1   2 1141.44   21.91   4
  -1   1  -2 1077.41   25.51   3
   1   1   2 1113.83   24.64   1
  -1   1  -2 1090.54   24.96   2
   1   1   2 1115.34   22.72   4
  -1   1  -2 1166.44   22.04   4
  -2  -1  -2 34.9304  3.1949   3
  -2  -1  -2 41.1461  3.2655   2
   2  -1   2 41.6155  3.5378   1
  -2   1  -2 39.0883  3.1194   2
  -2   1  -2 42.4956  2.2402   4
   2   1   2 37.2862  3.3414   1
   2   1   2 41.2106  2.4656   4
   3  -1   2 142.960   5.757   4
  -3  -1  -2 138.795   6.890   2
  -3  -1  -2 138.299   7.800   3
   3  -1   2 148.055   8.143   1
  -3   1  -2 138.214   8.179   3
  -3   1  -2 140.892   6.740   2
   3   1   2 149.079   6.083   4
   3   1   2 147.039   7.920   1
   4  -1   2 31.6548  3.6696   4
  -4  -1  -2 26.2954  3.7788   2
   4  -1   2 34.3603  5.4698   1
  -4  -1  -2 34.6330  5.2035   3
  -4   1  -2 35.3840  4.2367   2
   4   1   2 28.2001  4.6447   1
  -4   1  -2 34.8717  5.6006   3
   4   1   2 32.0423  3.7886   4
  -5  -1  -2 37.0980  4.9019   2
   5  -1   2 42.5545  6.7170   1
  -5  -1  -2 34.0447  5.8280   3
   5  -1   2 47.0141  5.1211   4
  -5   1  -2 41.1416  6.7064   3
   5   1   2 40.4510  6.4492   1
   5   1   2 40.7250  4.7684   4
  -5   1  -2 39.7468  4.8164   2
  -6  -1  -2 196.362  13.334   3
   6  -1   2 185.579  12.886   1
   6  -1   2 212.239  10.227   4
  -6  -1  -2 196.866  10.371   2
   6   1   2 180.516  12.610   1
   6   1   2 194.283  10.097   4
  -6   1  -2 203.883  10.047   2
  -6   1  -2 203.710  13.742   3
   7  -1   2 168.998  13.157   1
   7  -1   2 203.261  10.910   4
  -7  -1  -2 208.058  11.121   2
  -7  -1  -2 205.318  14.817   3
   7   1   2 219.536  14.955   1
   7   1   2 219.559  11.493   4
  -7   1  -2 208.510  10.604   2
  -7   1  -2 180.880  14.210   3
  -8  -1  -2 200.009  11.249   2
   8  -1   2 179.954  15.060   1
  -8  -1  -2 180.266  14.991   3
   8  -1   2 214.873  11.856   4
   8   1   2 192.026  11.469   4
   8   1   2 184.571  14.979   1
  -8   1  -2 173.949  15.032   3
  -9  -1  -2 -0.4102  3.5779   3
   9  -1   2 3.69860 3.76902   1
  -9   1  -2 -1.3454  2.9239   3
   9   1   2 4.32066 4.06118   1
  10  -1   2 8.23665 5.44702   1
 -10  -1  -2 12.3238  6.2099   3
 -10   1  -2 5.38444 4.72194   3
  10   1   2 10.5777  5.8334   1
 -11  -1  -2 83.8672 14.5939   3
  11  -1   2 83.4386 14.7707   1
  11  -1   2 82.5156  5.8951   5
 -11  -1  -2 67.6913  5.3790   9
 -11   1  -2 74.0528 13.9215   3
  11   1   2 78.8845 14.4346   1
 -11   1  -2 75.4246  5.7277   9
  12  -1   2 211.896  24.418   1
  12  -1   2 221.860  12.424   5
 -12  -1  -2 232.342  11.790   8
 -12  -1  -2 225.522  13.280   9
 -12  -1  -2 240.769  25.825   3
  12   1   2 217.463  12.187   5
 -12   1  -2 252.878  14.195   9
 -12   1  -2 224.621  25.471   3
  12   1   2 230.001  25.737   1
 -13  -1  -2 5.14609 1.09962   8
  13  -1   2 2.64444 1.45325   5
 -13  -1  -2 4.58456 1.54302   9
  13   1   2 -0.4526  1.3374   5
 -13   1  -2 4.50623 1.45112   9
  14  -1   2 0.75312 1.79415   5
 -14  -1  -2 -0.9167  1.4259   9
 -14  -1  -2 3.20402 1.25472   8
  14   1   2 -2.0921  1.6930   5
 -14   1  -2 2.54255 1.95804   9
 -15  -1  -2 10.8610  1.4870   8
  15  -1   2 17.3999  5.2537   5
 -15  -1  -2 12.9189  4.5551   9
  15   1   2 13.0331  4.4256   5
 -15   1  -2 10.9394  4.4008   9
  16  -1   2 25.0154  6.2237   5
 -16  -1  -2 23.3920  6.6361   9
  16   1   2 23.7837  6.1078   5
 -16   1  -2 18.9996  6.0511   9
 -17  -1  -2 15.1829  5.0254   9
  17  -1   2 13.6486  5.1362   5
  17   1   2 12.0990  4.7566   5
 -17   1  -2 12.7428  4.9739   9
  18  -1   2 6.24708 3.16786   5
 -18  -1  -2 -1.5143  2.0519   9
 -18   1  -2 3.94874 3.60026   9
  18   1   2 0.82290 2.26019   5
  19  -1   2 -0.4005  2.1451   5
 -19  -1  -2 3.37885 2.39025   9
 -19   1  -2 1.01921 2.07377   9
  19   1   2 2.56432 2.16525   5
  20  -1   2 2.41836 1.92049   5
 -20  -1  -2 1.18037 1.77959   9
 -20   1  -2 -0.6980  2.0475   9
  20   1   2 0.27977 1.92463   5
 -21  -2   2 0.41668 1.59701   9
 -21   2   2 1.20621 1.69222   9
 -20  -2   2 14.5416  3.6230   9
  20  -2  -2 7.70921 2.12709   5
 -20   2   2 10.2392  3.4475   9
  19  -2  -2 15.6157  3.6856   5
 -19  -2   2 12.5502  4.2476   9
 -19   2   2 8.20392 3.97914   9
 -18  -2   2 0.85504 2.93198   9
  18  -2  -2 -0.6339  2.1309   5
 -18   2   2 -2.6683  2.1968   9
  17  -2  -2 0.23821 2.08872   5
 -17  -2   2 -1.5238  2.7594   9
 -17   2   2 0.90548 3.06600   9
 -16  -2   2 10.8695  4.4427   9
  16  -2  -2 9.42266 3.00616   5
 -16   2   2 7.81650 4.32634   9
  16   2  -2 11.4111  2.5217   5
 -15  -2   2 39.8124  7.9868   9
  15  -2  -2 39.4053  7.3568   5
  15   2  -2 51.0799  5.6491   5
 -15   2   2 40.4528  8.2957   9
  14  -2  -2 -1.9279  1.4324   5
 -14  -2   2 -1.5379  1.2048   9
 -14  -2   2 -0.5753  1.1818   8
  14   2  -2 4.64679 1.56593   5
 -14   2   2 0.52345 2.57431   9
 -13  -2   2 0.52729 1.11311   8
  13  -2  -2 3.99401 1.24635   5
 -13  -2   2 -0.3848  1.1433   9
 -13   2   2 -0.7195  1.0171   9
  13   2  -2 -0.0063  1.2956   5
  12  -2  -2 41.3185  4.4719   5
  12  -2  -2 29.0524  9.5662   1
 -12  -2   2 40.7154 11.1709   3
 -12  -2   2 37.9357  5.8920   9
  12   2  -2 38.1803 10.4390   1
 -12   2   2 35.2769 10.3646   3
  12   2  -2 35.1662  3.2776   5
 -12   2   2 41.7205  4.7909   9
  11  -2  -2 13.6305  6.6667   1
 -11  -2   2 6.78654 6.27499   3
  11   2  -2 23.4018  8.4069   1
 -11   2   2 19.4695  6.6868   3
  10  -2  -2 30.3865  8.7335   1
  10  -2  -2 21.0917  5.5874   4
 -10  -2   2 20.6009  7.5414   3
 -10   2   2 20.1171  6.7746   3
  10   2  -2 25.3717  6.7046   4
  10   2  -2 19.7482  6.7639   1
   9  -2  -2 6.95464 3.23099   4
   9  -2  -2 2.99953 4.04374   1
  -9  -2   2 2.90834 3.89989   3
   9   2  -2 2.96803 3.68777   1
   9   2  -2 6.10068 3.45947   4
  -9   2   2 3.46204 3.47339   3
   8  -2  -2 60.2971 10.4163   1
  -8  -2   2 60.8117 10.6941   3
   8  -2  -2 56.8207  8.5989   4
  -8   2   2 67.4826 11.1041   3
   8   2  -2 60.9843  9.3010   4
   8   2  -2 67.6805 10.2001   1
   7  -2  -2 3.48834 3.07794   1
  -7  -2   2 -1.1379  2.3748   3
   7  -2  -2 -0.4947  1.5417   4
  -7  -2   2 0.95605 0.92148   2
   7   2  -2 0.58307 1.85042   4
  -7   2   2 2.30163 2.68799   3
   7   2  -2 1.74920 2.54847   1
   6  -2  -2 1514.42   41.18   4
   6  -2  -2 1525.90   43.67   1
   6  -2  -2 1467.36   30.01   2
  -6  -2   2 1500.07   35.45   2
  -6  -2   2 1421.99   44.19   3
  -6   2   2 1498.74   44.37   3
   6   2  -2 1371.49   39.91   1
   6   2  -2 1408.45   40.95   4
  -5  -2   2 0.74673 0.77634   2
   5  -2  -2 -0.4963  1.5210   1
   5  -2  -2 1.99346 1.46017   4
  -5  -2   2 -0.0225  1.2535   3
   5   2  -2 4.64499 2.09761   1
   5   2  -2 3.11900 1.66089   4
  -5   2   2 1.51369 1.40419   3
  -4  -2   2 496.656  19.124   3
   4  -2  -2 468.106  18.063   1
   4  -2  -2 511.451  17.699   4
  -4  -2   2 481.603  14.525   2
   4   2  -2 500.914  17.846   4
  -4   2   2 479.529  18.602   3
   4   2  -2 442.829  15.952   1
  -3  -2   2 1149.54   27.21   2
   3  -2  -2 1209.95   30.34   4
  -3  -2   2 1150.85   31.32   3
   3  -2  -2 1204.18   30.62   1
   3   2  -2 1123.84   27.56   1
  -3   2   2 1242.82   31.43   3
   3   2  -2 1115.97   30.00   4
  -2  -2   2 1088.78   27.75   3
  -2  -2   2 1094.58   25.47   2
   2  -2  -2 1107.38   21.51   2
   2  -2  -2 1086.24   26.92   1
   2  -2  -2 1108.86   27.14   4
  -2   2   2 1139.28   21.60   2
   2   2  -2 1022.81   26.95   4
   2   2  -2 1119.55   23.95   1
  -2   2   2 1112.72   27.18   3
   1  -2  -2 19.5521  2.6268   1
  -1  -2   2 20.0734  2.4085   2
  -1  -2   2 23.6455  1.0427   1
   1  -2  -2 23.7095  1.6050   2
  -1   2   2 23.2073  1.9711   3
  -1   2   2 25.1191  1.5979   2
   1   2  -2 23.5337  1.0859   1
   1   2  -2 22.6698  2.7830   4
   1   2  -2 22.9425  2.6800   3
   0  -2   2 941.107  21.127   2
   0  -2  -2 782.702  19.801   2
   0  -2  -2 927.253  20.869   1
   0  -2   2 792.192  17.904   1
   0  -2  -2 896.875  18.098   3
   0   2   2 900.004  20.272   4
   0   2   2 910.407  18.101   3
   0   2  -2 876.355  20.367   4
   0   2  -2 983.628  18.211   1
   0   2  -2 896.876  20.928   3
   1  -2   2 395.639  11.451   2
   1  -2   2 360.309  10.798   1
   1  -2   2 404.922   9.922   4
  -1  -2  -2 375.128  11.391   2
  -1   2  -2 398.483  10.056   4
   1   2   2 405.412   9.997   3
   1   2   2 371.642  10.458   4
  -2  -2  -2 1807.98   40.80   3
   2  -2   2 1846.92   40.55   2
  -2  -2  -2 1908.32   41.37   2
   2  -2   2 1810.38   41.28   1
  -2   2  -2 1835.41   42.71   3
  -2   2  -2 1857.35   38.21   4
   2   2   2 1938.52   41.32   1
   2   2   2 1978.14   40.19   4
   3  -2   2 68.0015  5.5450   1
  -3  -2  -2 65.6028  4.8154   2
  -3  -2  -2 68.2313  5.2135   3
  -3   2  -2 84.6106  6.3889   3
  -3   2  -2 71.8024  4.1830   4
   3   2   2 62.0843  5.0849   1
  -3   2  -2 69.4472  4.5991   2
   3   2   2 76.0697  4.5578   4
  -4  -2  -2 652.918  22.471   3
  -4  -2  -2 674.877  20.707   2
   4  -2   2 677.687  23.069   1
   4  -2   2 742.800  19.569   4
  -4   2  -2 726.578  20.130   2
  -4   2  -2 715.548  24.130   3
   4   2   2 732.390  22.927   1
   4   2   2 709.527  19.901   4
  -5  -2  -2 51.0240  6.0395   2
   5  -2   2 38.4641  6.3161   1
   5  -2   2 52.9493  4.4661   4
  -5  -2  -2 48.2692  6.8233   3
   5   2   2 49.3987  6.9373   1
   5   2   2 54.7193  4.7350   4
  -5   2  -2 57.2823  8.0441   3
  -5   2  -2 50.5726  4.4140   2
   6  -2   2 131.577   8.069   4
  -6  -2  -2 131.278   8.496   2
   6  -2   2 140.896  11.133   1
  -6  -2  -2 134.376  10.917   3
  -6   2  -2 135.970   7.860   2
   6   2   2 143.194   8.661   4
  -6   2  -2 124.439  10.933   3
   6   2   2 125.301  10.179   1
   7  -2   2 131.733   8.593   4
  -7  -2  -2 111.652  13.004   3
  -7  -2  -2 100.337   7.806   2
   7  -2   2 102.698  12.672   1
  -7   2  -2 116.375  13.616   3
   7   2   2 107.748   8.131   4
   7   2   2 102.554  12.245   1
  -7   2  -2 113.152   7.428   2
  -8  -2  -2 781.394  33.562   3
  -8  -2  -2 863.491  27.973   2
   8  -2   2 875.545  27.966   4
   8  -2   2 770.894  33.705   1
   8   2   2 873.379  34.438   1
   8   2   2 856.589  28.393   4
  -8   2  -2 858.138  35.807   3
   9  -2   2 41.6887  9.7504   1
  -9  -2  -2 31.5455  8.2628   3
   9   2   2 50.1102 10.1410   1
  -9   2  -2 38.4547  8.9284   3
  10  -2   2 116.904  16.136   1
 -10  -2  -2 123.447  16.532   3
 -10   2  -2 77.8629 13.2756   3
  10   2   2 105.771  15.011   1
 -11  -2  -2 4.73600 5.12275   3
  11  -2   2 5.16327 5.47535   1
 -11  -2  -2 1.29580 0.95179   9
 -11   2  -2 3.38668 5.55343   3
 -11   2  -2 4.84736 0.98079   9
  11   2   2 5.89354 5.66969   1
 -12  -2  -2 132.848  19.092   3
  12  -2   2 145.865  20.263   1
 -12  -2  -2 159.051  10.764   9
  12  -2   2 161.288  10.135   5
 -12  -2  -2 156.229   9.060   8
  12   2   2 149.661  20.491   1
 -12   2  -2 122.266  18.399   3
  12   2   2 124.493   8.743   5
 -12   2  -2 161.171  11.008   9
  13  -2   2 75.7896  7.4229   5
 -13  -2  -2 81.6037  7.4767   9
 -13  -2  -2 79.9842  6.1526   8
  13   2   2 85.0550  7.3678   5
 -13   2  -2 86.9151  8.2623   9
  14  -2   2 57.8851  8.4896   5
 -14  -2  -2 53.1782  5.2862   8
 -14  -2  -2 47.8035  8.2461   9
 -14   2  -2 59.5399  9.1857   9
  14   2   2 53.7635  7.8098   5
  15  -2   2 15.5489  4.8650   5
 -15  -2  -2 14.0364  4.6460   9
 -15  -2  -2 19.6744  3.5039   8
  15   2   2 22.0071  4.9690   5
 -15   2  -2 16.2404  5.5023   9
 -16  -2  -2 1.45909 1.41954   8
  16  -2   2 3.24625 2.80743   5
 -16  -2  -2 -0.4519  2.2473   9
  16   2   2 5.17360 2.56658   5
 -16   2  -2 0.30356 2.65563   9
  17  -2   2 6.93452 4.16222   5
 -17  -2  -2 11.0205  4.3105   9
  17   2   2 3.99757 3.14658   5
 -17   2  -2 4.73218 3.60940   9
  18  -2   2 14.0297  5.0619   5
 -18  -2  -2 10.5122  4.5146   9
  18   2   2 14.4671  4.2053   5
 -18   2  -2 18.7119  5.4424   9
 -19  -2  -2 1.59817 2.48818   9
  19  -2   2 0.65945 2.27384   5
 -19   2  -2 2.32318 2.32073   9
  19   2   2 1.76725 1.98547   5
 -20  -2  -2 3.70984 2.07157   9
  20  -2   2 4.97594 1.88378   5
 -20   2  -2 1.95558 1.98359   9
 -21  -3   2 -0.9086  1.5964   9
 -21   3   2 -0.2101  1.5627   9
 -20  -3   2 24.4266  4.9526   9
  20  -3  -2 18.9678  3.6959   5
 -20   3   2 17.0411  4.3437   9
  19  -3  -2 0.72724 3.00711   5
 -19  -3   2 2.47678 2.83479   9
 -19   3   2 3.71065 2.91685   9
  18  -3  -2 2.33850 2.74379   5
 -18  -3   2 -0.0601  2.5363   9
 -18   3   2 0.82421 2.94068   9
 -17  -3   2 5.24888 3.42745   9
  17  -3  -2 4.88796 3.33419   5
 -17   3   2 0.76951 2.95350   9
 -16  -3   2 65.2004  5.2853   8
 -16  -3   2 73.8521 11.2681   9
  16  -3  -2 82.0517 11.1889   5
 -16   3   2 65.9243 10.8961   9
 -15  -3   2 38.9947  7.7322   9
  15  -3  -2 33.6986  6.9580   5
 -15  -3   2 31.2107  3.3352   8
 -15   3   2 33.2430  7.4716   9
 -14  -3   2 17.2346  4.6087   9
 -14  -3   2 21.3018  3.0525   8
  14  -3  -2 17.8801  4.3595   5
 -14   3   2 15.1903  4.4620   9
  14   3  -2 20.5919  3.6147   5
 -13  -3   2 59.4906  6.4768   9
 -13  -3   2 60.6934  5.0844   8
  13  -3  -2 63.0866  6.3422   5
 -13   3   2 58.5406  6.2542   9
  13   3  -2 54.8634  4.9393   5
  12  -3  -2 2.32861 4.91510   1
  12  -3  -2 0.26551 1.13844   5
 -12  -3   2 -1.4044  1.0337   9
 -12  -3   2 -0.5901  4.2734   3
 -12  -3   2 -2.0721  0.9630   8
 -12   3   2 6.88248 4.89473   3
  12   3  -2 -2.3847  1.2004   5
 -12   3   2 0.58020 1.01680   9
  12   3  -2 1.08697 4.41660   1
  11  -3  -2 -0.4333  4.4105   1
 -11  -3   2 1.50397 4.68770   3
 -11   3   2 0.13593 0.95116   9
  11   3  -2 1.21242 4.30230   1
 -11   3   2 -1.3119  2.2470   3
  10  -3  -2 445.661  27.370   1
 -10  -3   2 512.500  29.583   3
  10  -3  -2 489.641  24.313   4
  10   3  -2 467.536  24.527   4
  10   3  -2 451.871  26.295   1
 -10   3   2 484.724  28.430   3
   9  -3  -2 9.39964 4.23743   4
   9  -3  -2 8.68911 5.18667   1
  -9  -3   2 6.71063 4.84695   3
   9   3  -2 11.7098  4.5248   4
   9   3  -2 7.61988 4.61908   1
  -9   3   2 10.2921  4.9765   3
   8  -3  -2 144.093  11.560   4
  -8  -3   2 154.065  16.838   3
   8  -3  -2 140.492  15.738   1
   8   3  -2 151.227  12.235   4
  -8   3   2 141.184  15.746   3
   8   3  -2 140.472  14.478   1
  -7  -3   2 15.3236  3.2372   2
  -7  -3   2 15.5113  5.3501   3
   7  -3  -2 14.8840  4.4309   4
   7  -3  -2 17.0894  5.5460   1
   7   3  -2 11.8979  4.3223   4
  -7   3   2 12.6703  4.6843   3
   7   3  -2 20.3347  5.2820   1
  -6  -3   2 849.073  23.735   2
   6  -3  -2 792.143  27.321   4
  -6  -3   2 804.996  30.351   3
   6  -3  -2 795.051  29.651   1
   6   3  -2 755.468  26.455   1
   6   3  -2 765.079  27.465   4
  -6   3   2 825.208  30.323   3
  -5  -3   2 30.1567  5.6768   3
   5  -3  -2 27.5653  5.5402   1
   5  -3  -2 31.0774  5.3801   4
  -5  -3   2 42.0080  4.9472   2
  -5   3   2 31.3257  5.8300   3
   5   3  -2 31.6878  5.0587   1
   5   3  -2 28.4938  5.1384   4
   4  -3  -2 1550.47   40.09   4
  -4  -3   2 1695.93   38.04   2
  -4  -3   2 1557.45   42.06   3
   4  -3  -2 1568.81   41.29   1
   4   3  -2 1566.14   40.58   4
   4   3  -2 1575.46   37.77   1
  -4   3   2 1516.29   41.26   3
   3  -3  -2 11.7851  2.9112   1
  -3  -3   2 10.4254  2.7211   3
   3  -3  -2 10.2351  2.4734   4
   3  -3  -2 10.1979  0.8986   2
  -3  -3   2 12.7688  2.4595   2
  -3   3   2 11.0631  0.8447   2
  -3   3   2 10.9717  2.5328   3
   3   3  -2 12.8977  2.2973   1
   3   3  -2 9.20333 2.58903   4
   2  -3  -2 2016.32   39.51   2
  -2  -3   2 1966.77   44.92   3
   2  -3  -2 2009.14   44.68   1
  -2  -3   2 1918.39   43.30   2
   2   3  -2 1950.00   39.68   1
  -2   3   2 1956.67   43.76   3
   2   3  -2 1898.58   44.75   4
  -2   3   2 1983.81   44.75   4
  -2   3   2 2044.67   39.48   2
   1  -3  -2 240.204   9.350   1
  -1  -3   2 194.004   8.288   2
   1  -3  -2 225.836   7.446   2
   1   3  -2 245.258   5.991   1
   1   3  -2 248.124   5.966   1
  -1   3   2 239.797   9.190   4
   1   3  -2 246.114   8.762   3
  -1   3   2 255.943   7.746   3
   0  -3  -2 3735.52   72.95   1
   0  -3   2 3860.04   74.20   2
   0  -3   2 3795.54   69.56   1
   0  -3  -2 3751.08   73.28   2
   0   3  -2 3515.92   73.60   3
   0   3  -2 3338.99   69.26   1
   0   3  -2 3769.25   73.69   4
   0   3   2 3510.80   72.91   4
  -1  -3  -2 1296.24   27.08   3
   1  -3   2 1491.14   29.80   1
  -1  -3  -2 1209.86   30.07   2
   1  -3   2 1277.04   30.06   2
  -1   3  -2 1226.17   28.80   4
   1   3   2 1332.63   30.34   1
  -1   3  -2 1253.92   30.56   3
   1   3   2 1364.63   29.99   4
   1   3   2 1386.06   27.36   3
   2  -3   2 6.61673 1.91784   1
  -2  -3  -2 3.13814 1.13639   3
   2  -3   2 4.83792 1.44285   2
  -2  -3  -2 4.89529 1.56387   2
   2   3   2 2.85863 1.12080   4
  -2   3  -2 6.85518 1.93516   3
   2   3   2 4.13920 1.46645   1
  -2   3  -2 7.94375 1.51553   4
   3  -3   2 285.106  10.528   2
  -3  -3  -2 255.090  11.002   3
   3  -3   2 288.590  12.482   1
  -3  -3  -2 298.240  11.678   2
   3   3   2 295.152  11.137   4
  -3   3  -2 280.482   9.855   4
  -3   3  -2 294.442  12.733   3
   3   3   2 262.956  11.397   1
  -4  -3  -2 86.9451  6.3919   2
   4  -3   2 110.194   8.169   1
  -4  -3  -2 100.399   7.382   3
   4  -3   2 103.445   6.143   2
  -4   3  -2 92.4089  5.8732   4
   4   3   2 95.4098  7.2380   1
   4   3   2 109.141   6.694   4
  -5  -3  -2 -0.2562  1.6339   3
   5  -3   2 0.78965 1.50204   1
  -5  -3  -2 5.26300 2.07289   2
   5  -3   2 1.36019 1.27943   2
  -5   3  -2 1.25506 1.40656   4
   5   3   2 3.27554 2.11762   1
  -5   3  -2 -0.7425  1.2884   3
   5   3   2 2.20868 1.30655   4
  -6  -3  -2 816.812  29.400   3
   6  -3   2 764.152  29.456   1
   6  -3   2 810.617  23.431   2
  -6  -3  -2 765.356  25.168   2
   6   3   2 773.986  28.319   1
   6   3   2 818.633  25.200   4
  -6   3  -2 786.248  29.897   3
   7  -3   2 0.98424 2.81896   1
   7  -3   2 1.79494 1.55847   2
  -7  -3  -2 -0.2124  2.3533   3
  -7  -3  -2 0.69711 1.14787   2
   7   3   2 -1.3135  1.1947   4
  -7   3  -2 -0.4404  1.8825   3
   7   3   2 -0.4633  2.1139   1
   8  -3   2 2.13802 3.35609   1
  -8  -3  -2 0.04999 2.92604   3
  -8  -3  -2 0.78254 1.66913   2
   8   3   2 -1.3648  2.3934   1
  -8   3  -2 0.33604 2.21709   3
   8   3   2 1.72582 1.65971   4
  -9  -3  -2 160.624  17.612   3
   9  -3   2 132.599  16.243   1
   9   3   2 165.193  17.549   1
  -9   3  -2 144.337  17.169   3
 -10  -3  -2 123.430  16.743   3
  10  -3   2 124.563  16.983   1
 -10   3  -2 104.465  15.773   3
  10   3   2 149.384  18.185   1
  11  -3   2 1.55603 4.55382   1
  11  -3   2 0.42727 1.01155   5
 -11  -3  -2 -0.1639  0.9035   8
 -11  -3  -2 -3.6439  3.7800   3
  11   3   2 -2.8334  3.8636   1
 -11   3  -2 -0.3705  0.8904   9
 -11   3  -2 -1.3850  4.1320   3
  12  -3   2 29.7259  9.1855   1
 -12  -3  -2 32.3012  9.3557   3
 -12  -3  -2 33.5959  5.4245   9
  12  -3   2 30.8641  4.5414   5
 -12  -3  -2 28.8829  4.0540   8
 -12   3  -2 34.1551  5.8220   9
  12   3   2 39.7287 10.5539   1
  12   3   2 29.2568  4.6310   5
  13  -3   2 1.43597 1.37874   5
 -13  -3  -2 1.14427 1.06806   8
 -13  -3  -2 1.65745 1.31868   9
  13   3   2 0.84665 1.36988   5
 -13   3  -2 1.17956 1.54883   9
  14  -3   2 3.47753 2.04350   5
 -14  -3  -2 1.03341 1.31508   8
 -14  -3  -2 -1.0375  1.4383   9
  14   3   2 -1.4387  1.5046   5
 -14   3  -2 -0.3895  1.7193   9
 -15  -3  -2 11.3811  2.3891   8
 -15  -3  -2 10.0397  3.9590   9
  15  -3   2 7.21184 3.70060   5
  15   3   2 10.6432  2.9978   5
 -15   3  -2 12.8597  5.2508   9
 -16  -3  -2 4.75219 1.43399   8
 -16  -3  -2 -0.3444  1.9562   9
  16  -3   2 0.75561 2.79286   5
 -16   3  -2 2.17677 2.96300   9
  16   3   2 -0.1144  1.7970   5
 -17  -3  -2 1.56291 2.14621   9
 -17  -3  -2 0.93096 1.50979   8
  17  -3   2 -0.8493  2.7610   5
 -17   3  -2 -0.9892  2.9585   9
  17   3   2 0.01888 2.04466   5
 -18  -3  -2 10.6436  3.6337   9
  18  -3   2 7.13859 3.92387   5
 -18   3  -2 9.16548 4.50127   9
  18   3   2 8.08256 2.56162   5
 -19  -3  -2 2.32369 1.78882   9
  19  -3   2 2.92344 3.52144   5
  19   3   2 2.44127 1.89173   5
 -19   3  -2 2.99931 3.06825   9
 -20  -3  -2 1.10411 1.69471   9
  20  -3   2 5.00407 2.20303   5
 -20   3  -2 3.13763 2.45534   9
 -21   4   2 0.87135 1.81995   9
  20  -4  -2 -0.9426  1.8432   5
 -20  -4   2 4.43069 2.02385   9
 -20   4   2 5.84611 3.03370   9
  19  -4  -2 -0.3931  2.0356   5
 -19  -4   2 -2.2498  1.8046   9
 -19   4   2 1.05954 3.05131   9
  18  -4  -2 -0.0157  2.5799   5
 -18  -4   2 3.84263 3.46832   9
 -18   4   2 2.38490 2.74740   9
 -17  -4   2 -0.4803  1.4398   8
 -17  -4   2 -1.7588  2.3953   9
  17  -4  -2 -3.0971  2.0033   5
 -17   4   2 -0.8073  2.7969   9
 -16  -4   2 0.27243 2.67878   9
  16  -4  -2 1.61721 2.74763   5
 -16  -4   2 2.59065 1.47061   8
 -16   4   2 -0.0404  3.0800   9
 -15  -4   2 2.35481 2.92564   9
 -15  -4   2 9.79020 1.54806   8
  15  -4  -2 10.1741  3.8754   5
 -15   4   2 5.46760 3.46913   9
  14  -4  -2 4.06180 1.95609   5
 -14  -4   2 3.25593 2.24780   9
 -14  -4   2 -1.5928  1.1340   8
 -14   4   2 0.77160 1.35549   9
  13  -4  -2 14.4147  3.3602   5
 -13  -4   2 18.8524  3.0902   8
 -13  -4   2 14.9576  3.1721   9
 -13   4   2 19.4122  3.8259   9
 -12  -4   2 3.17129 4.67711   3
 -12  -4   2 0.63405 0.99822   8
  12  -4  -2 -0.2914  1.1544  10
  12  -4  -2 -4.5723  3.6748   1
  12  -4  -2 5.82075 1.46678   5
 -12  -4   2 -1.3154  1.1542   9
 -12   4   2 3.38814 1.08068   9
 -12   4   2 3.90588 3.96567   3
  12   4  -2 -2.0836  4.0518   1
  11  -4  -2 3.73074 1.04989   5
  11  -4  -2 1.82402 5.00910   1
 -11  -4   2 3.80641 5.09005   3
  11   4  -2 -0.5957  3.8682   1
 -11   4   2 4.10623 4.01427   3
 -11   4   2 1.24207 0.96385   9
  10  -4  -2 110.450  13.345   4
  10  -4  -2 115.821  16.654   1
 -10  -4   2 96.8329 15.1302   3
  10   4  -2 96.7584 13.0057   4
 -10   4   2 86.9879 13.5798   3
  10   4  -2 106.270  14.847   1
  -9  -4   2 175.886  18.718   3
   9  -4  -2 187.390  14.019   4
   9  -4  -2 177.363  18.942   1
  -9   4   2 177.374  18.968   3
   9   4  -2 172.220  14.170   4
   9   4  -2 210.369  15.913   1
   8  -4  -2 87.2172 10.9586   4
  -8  -4   2 78.1456  6.6417   2
   8  -4  -2 60.5842 10.6476   1
  -8  -4   2 64.7244 10.9808   3
   8   4  -2 81.7470 10.8657   1
  -8   4   2 90.4845 12.6246   3
   8   4  -2 85.8456 11.2289   4
   7  -4  -2 4.24927 2.79734   4
   7  -4  -2 3.06603 3.25412   1
  -7  -4   2 5.90317 3.75989   3
  -7  -4   2 4.89741 1.96259   2
   7   4  -2 2.24483 2.77661   4
  -7   4   2 6.19131 3.69729   3
   7   4  -2 4.61567 3.14471   1
  -6  -4   2 509.251  23.291   3
   6  -4  -2 548.124  21.904   4
   6  -4  -2 517.138  23.371   1
  -6  -4   2 542.542  18.961   2
   6   4  -2 527.977  22.185   4
  -6   4   2 556.724  23.907   3
   6   4  -2 502.448  20.390   1
   5  -4  -2 52.2173  7.8998   1
   5  -4  -2 51.7102  6.9542   4
  -5  -4   2 47.7942  7.3799   3
  -5  -4   2 44.8107  5.6063   2
  -5   4   2 45.7453  6.8898   3
   5   4  -2 40.3596  6.3970   4
   5   4  -2 44.8607  5.9832   1
   4  -4  -2 216.927   6.070   2
   4  -4  -2 210.651  11.252   4
  -4  -4   2 227.071  10.592   2
   4  -4  -2 228.013   6.193   2
   4  -4  -2 234.175  12.576   1
  -4  -4   2 200.500  11.652   3
   4   4  -2 219.819  11.935   4
  -4   4   2 203.024  11.378   3
   4   4  -2 205.715   9.663   1
   3  -4  -2 623.601  20.828   1
   3  -4  -2 658.144  14.600   2
  -3  -4   2 600.798  20.182   3
  -3  -4   2 586.965  18.804   2
   3   4  -2 613.449  16.704   1
  -3   4   2 556.932  19.581   4
   3   4  -2 564.162  20.091   4
  -3   4   2 641.004  19.852   3
   2  -4  -2 352.211  13.653   1
  -2  -4   2 352.220  13.046   3
   2  -4  -2 347.231  10.383   2
  -2  -4   2 321.984  12.600   2
   2   4  -2 391.868  10.251   1
  -2   4   2 358.508  13.444   4
  -2   4   2 390.343  12.480   3
  -1  -4   2 92.5298  3.5803   1
  -1  -4   2 84.3491  5.4005   2
   1  -4  -2 91.7198  4.8343   2
   1  -4  -2 91.2279  5.7912   1
   1   4  -2 87.0716  3.5510   1
  -1   4   2 89.7819  4.1086   3
   1   4  -2 92.2256  6.1484   4
   1   4  -2 93.4292  5.1326   3
  -1   4   2 79.0076  5.2937   4
   0  -4  -2 3618.08   75.18   2
   0  -4   2 3705.94   75.97   2
   0  -4   2 3681.24   71.34   1
   0  -4  -2 3654.83   74.69   1
   0   4  -2 3594.10   75.03   3
   0   4   2 3694.78   75.42   4
   0   4  -2 3894.72   76.17   4
  -1  -4  -2 2140.67   42.17   3
   1  -4   2 2116.99   46.77   2
   1  -4   2 2155.49   45.33   1
  -1  -4  -2 2168.04   46.40   1
  -1  -4  -2 2113.97   47.28   2
   1   4   2 2168.52   46.95   4
  -1   4  -2 1996.02   45.83   4
  -1   4  -2 2199.78   47.35   3
   1   4   2 2187.83   42.29   3
  -2  -4  -2 368.337  11.487   3
   2  -4   2 371.511  12.740   2
  -2  -4  -2 377.247  13.674   2
   2  -4   2 395.501  13.806   1
   2   4   2 374.656  13.271   1
  -2   4  -2 374.358  13.676   3
   2   4   2 367.649  13.230   4
  -2   4  -2 393.129  12.484   4
   3  -4   2 1042.18   29.09   1
   3  -4   2 1038.06   26.40   2
  -3  -4  -2 958.312  26.726   3
  -3  -4  -2 998.143  27.895   2
  -3   4  -2 992.097  25.697   4
   3   4   2 1145.70   28.98   4
   3   4   2 994.688  27.638   1
  -3   4  -2 1086.88   29.98   3
  -4  -4  -2 1259.34   35.39   3
  -4  -4  -2 1288.10   35.08   2
   4  -4   2 1343.03   37.68   1
   4  -4   2 1317.62   32.82   2
   4   4   2 1446.52   35.38   4
   4   4   2 1350.42   35.86   1
  -4   4  -2 1326.31   32.88   4
  -4   4  -2 1375.15   37.94   3
   5  -4   2 156.862   8.342   2
  -5  -4  -2 144.417  10.180   3
  -5  -4  -2 173.302  10.154   2
   5  -4   2 168.844  11.721   1
  -5   4  -2 174.397   9.321   4
   5   4   2 173.435  10.993   1
  -5   4  -2 179.822  12.277   3
   5   4   2 179.550  10.012   4
   6  -4   2 115.244  12.879   1
  -6  -4  -2 112.356   8.500   2
  -6  -4  -2 112.171  11.759   3
   6  -4   2 112.544   7.182   2
   6   4   2 100.552   7.862   4
  -6   4  -2 115.176  13.041   3
  -6   4  -2 119.650   8.230   4
   6   4   2 116.921  12.062   1
   7  -4   2 80.3394 11.4113   1
  -7  -4  -2 82.9929  9.3040   2
  -7  -4  -2 77.1495 10.6635   3
   7  -4   2 79.9047  6.1714   2
   7   4   2 84.4555 11.0690   1
  -7   4  -2 82.4769 11.4995   3
  -7   4  -2 74.9395  8.4959   4
   7   4   2 89.9152  9.4494   4
  -8  -4  -2 661.547  25.100   2
  -8  -4  -2 632.745  29.091   3
   8  -4   2 629.693  30.113   1
  -8   4  -2 672.147  24.582   4
  -8   4  -2 665.220  31.284   3
   8   4   2 656.552  25.130   4
   8   4   2 635.633  28.937   1
   9  -4   2 0.66862 3.44629   1
  -9  -4  -2 -0.5813  3.2022   3
   9   4   2 2.90577 3.86784   1
  -9   4  -2 2.51590 3.30036   3
 -10  -4  -2 2.99891 4.33792   3
  10  -4   2 6.37365 5.29724   1
 -10   4  -2 6.02613 4.21712   3
  10   4   2 2.04353 4.76097   1
  11  -4   2 54.8903 12.3331   1
 -11  -4  -2 44.6344  4.2398   8
  11  -4   2 46.3073  4.3034   5
 -11  -4  -2 62.3204 12.9810   3
  11   4   2 46.3496 11.0159   1
 -11   4  -2 61.0938 12.3686   3
 -11   4  -2 53.7228  4.8567   9
 -12  -4  -2 43.1652  4.7604   9
 -12  -4  -2 34.8305  3.4803   8
 -12  -4  -2 44.9102 11.0567   3
  12  -4   2 39.0364  6.0255   5
 -12   4  -2 41.1091  4.6944   9
  12   4   2 32.7523 10.2185   1
  12   4   2 43.2862  4.4465   5
 -13  -4  -2 9.12576 2.85048   9
 -13  -4  -2 4.27385 1.06957   8
  13  -4   2 13.6825  3.4995   5
 -13   4  -2 6.16213 2.45817   9
  13   4   2 10.0753  2.5721   5
 -14  -4  -2 28.9792  4.9140   8
  14  -4   2 36.2280  6.6979   5
 -14  -4  -2 29.1486  6.0785   9
 -14   4  -2 33.8177  7.1107   9
  14   4   2 26.3453  4.8762   5
 -15  -4  -2 -0.9181  1.6922   9
 -15  -4  -2 0.45678 1.31250   8
  15  -4   2 3.86864 2.53306   5
  15   4   2 -1.6873  1.5931   5
 -15   4  -2 0.29149 2.12288   9
  16  -4   2 3.88850 3.53754   5
 -16  -4  -2 3.58169 1.37711   8
 -16  -4  -2 2.42771 2.38804   9
 -16   4  -2 0.65551 2.77325   9
  16   4   2 -0.5019  1.7607   5
  17  -4   2 -4.4955  2.6617   5
 -17  -4  -2 -0.1046  1.4970   8
 -17  -4  -2 1.29033 2.21695   9
 -17   4  -2 -0.7773  2.7642   9
  17   4   2 -0.5173  1.9389   5
 -18  -4  -2 4.51200 1.57906   8
  18  -4   2 7.14551 3.84739   5
 -18  -4  -2 9.01095 3.39646   9
  18   4   2 -1.2384  1.8287   5
 -18   4  -2 6.12114 3.76518   9
 -19  -4  -2 15.3313  3.6570   9
  19  -4   2 20.0545  4.9140   5
 -19   4  -2 14.9904  5.0457   9
  20  -4   2 0.82852 1.90979   5
 -20  -4  -2 -2.0158  1.6846   9
 -20   4  -2 1.22920 2.27627   9
 -21   5   2 6.30342 2.47332   9
 -20  -5   2 0.36923 1.57227   9
  20  -5  -2 4.50340 1.93498   5
 -20   5   2 1.54688 1.74865   9
 -19  -5   2 1.19219 2.15988   9
  19  -5  -2 6.79723 2.73108   5
 -19   5   2 3.84670 2.54493   9
 -18  -5   2 -0.9916  1.5780   8
  18  -5  -2 4.71763 3.09773   5
 -18  -5   2 5.96787 2.95601   9
 -18   5   2 2.46163 2.72428   9
 -17  -5   2 -0.6035  2.7184   9
 -17  -5   2 5.47654 1.58825   8
  17  -5  -2 5.38844 3.53835   5
 -17   5   2 1.81692 3.20959   9
 -16  -5   2 31.4903  7.2944   9
 -16  -5   2 41.9515  6.5070   8
  16  -5  -2 36.4743  7.2519   5
 -16   5   2 38.9040  8.4687   9
 -15  -5   2 8.26647 1.75904   8
  15  -5  -2 12.0393  4.1490   5
 -15  -5   2 10.6373  3.8574   9
 -15   5   2 5.03065 2.80140   9
  14  -5  -2 39.4714  6.9955   5
 -14  -5   2 38.0566  6.7615   9
 -14  -5   2 38.4200  5.9191   8
 -14   5   2 36.5374  6.9969   9
 -13  -5   2 4.39955 1.26700   8
 -13  -5   2 9.64731 2.28698   9
  13  -5  -2 9.96832 2.95274   5
 -13   5   2 4.18132 1.76346   9
  12  -5  -2 9.33912 2.17446   5
  12  -5  -2 4.83242 5.68201   1
  12  -5  -2 10.7908  1.4114  10
 -12  -5   2 12.8808  1.9142   8
 -12  -5   2 13.5162  2.7469   9
 -12  -5   2 13.9534  7.2410   3
 -12   5   2 13.0001  2.9964   9
 -11  -5   2 25.6682  8.9114   3
  11  -5  -2 46.8131 11.8346   1
 -11  -5   2 19.6748  3.2856   8
 -11   5   2 29.9426  8.6329   3
  11   5  -2 33.4442  9.1512   1
 -11   5   2 23.5355  2.4436   9
  10  -5  -2 244.480  20.526   1
 -10  -5   2 245.134  20.287   3
 -10   5   2 257.996  17.985   4
  10   5  -2 254.670  18.906   1
  10   5  -2 309.455  19.996   4
 -10   5   2 259.395  20.527   3
   9  -5  -2 99.9355 14.3392   1
  -9  -5   2 96.8300 14.1375   3
  -9   5   2 103.314  12.898   4
  -9   5   2 109.465  14.686   3
   9   5  -2 98.6910 12.8078   1
   9   5  -2 114.223  13.671   4
  -8  -5   2 18.6462  6.4701   3
   8  -5  -2 17.5380  6.1961   1
  -8  -5   2 18.9890  4.4939   2
  -8   5   2 15.0340  5.2174   4
  -8   5   2 16.3830  5.7745   3
   8   5  -2 31.5985  7.1690   4
   8   5  -2 16.1426  5.2573   1
  -7  -5   2 512.291  19.415   2
   7  -5  -2 447.669  23.535   1
  -7  -5   2 456.608  23.487   3
   7   5  -2 437.445  20.393   1
   7   5  -2 465.718  22.172   4
  -7   5   2 479.515  23.469   3
  -6  -5   2 283.089  13.581   2
   6  -5  -2 271.534  16.690   1
  -6  -5   2 269.999  16.304   3
  -6   5   2 265.283  15.104   4
   6   5  -2 304.736  14.797   1
   6   5  -2 269.190  15.717   4
  -6   5   2 264.288  15.815   3
   5  -5  -2 49.6767  2.6290   2
   5  -5  -2 50.8155  8.0628   1
  -5  -5   2 42.6774  6.9452   3
  -5  -5   2 44.9159  6.0257   2
   5   5  -2 43.2950  5.7715   1
  -5   5   2 43.3907  6.7678   4
  -5   5   2 45.7883  7.1279   3
   5   5  -2 37.1679  6.4795   4
   4  -5  -2 407.203  17.963   1
  -4  -5   2 392.943  15.992   2
  -4  -5   2 373.922  16.896   3
   4  -5  -2 432.306  11.394   2
  -4   5   2 443.462  17.499   3
   4   5  -2 416.543  14.545   1
   4   5  -2 446.259  18.548   4
  -4   5   2 405.155  17.192   4
  -3  -5   2 124.855   8.033   3
  -3  -5   2 109.977   7.489   2
   3  -5  -2 117.026   5.336   2
   3  -5  -2 109.538   8.079   1
   3   5  -2 110.835   5.856   1
  -3   5   2 114.043   7.256   3
  -3   5   2 114.871   7.980   4
   3   5  -2 118.922   8.481   4
   2  -5  -2 715.454  22.893   1
  -2  -5   2 757.576  22.044   3
   2  -5  -2 786.662  19.706   2
  -2   5   2 771.703  20.471   3
  -2   5   2 715.663  22.339   4
   2   5  -2 782.910  18.309   1
  -1  -5   2 67.5387  5.3132   2
   1  -5  -2 76.0918  5.6001   1
   1  -5  -2 76.3002  4.9551   2
  -1  -5   2 77.1896  3.7537   1
  -1   5   2 73.5916  5.4748   4
   1   5  -2 79.4833  4.8821   3
  -1   5   2 79.4026  3.8262   3
   1   5  -2 70.3374  5.6510   4
   0  -5   2 26.0773  2.9564   1
   0  -5   2 30.3778  4.0656   2
   0  -5  -2 18.3126  3.0421   2
   0  -5  -2 23.8080  3.5763   1
   0   5  -2 27.6656  3.3973   3
   0   5   2 24.0878  3.6644   4
   0   5  -2 15.8845  2.9987   4
  -1  -5  -2 992.370  20.813   3
   1  -5   2 1058.18   26.93   2
  -1  -5  -2 1024.76   26.47   1
  -1  -5  -2 986.514  27.055   2
  -1  -5  -2 1020.13   21.10   3
   1  -5   2 1047.39   25.54   1
  -1   5  -2 1053.03   26.63   3
  -1   5  -2 1049.51   26.93   4
   1   5   2 1006.90   27.11   4
   2  -5   2 169.092   8.793   1
  -2  -5  -2 164.748   8.936   2
   2  -5   2 172.773   8.384   2
  -2  -5  -2 171.447   6.729   3
  -2   5  -2 143.756   7.600   4
   2   5   2 163.355   8.868   4
   2   5   2 168.122   8.596   1
  -2   5  -2 175.630   9.011   3
  -3  -5  -2 112.600   6.606   3
  -3  -5  -2 122.102   7.990   2
   3  -5   2 121.071   8.225   1
   3  -5   2 129.007   7.204   2
  -3   5  -2 116.986   8.074   3
   3   5   2 110.068   7.756   4
   3   5   2 119.241   7.616   1
  -3   5  -2 119.511   6.954   4
  -4  -5  -2 362.689  14.996   3
   4  -5   2 368.702  13.704   2
  -4  -5  -2 371.481  15.652   2
   4  -5   2 355.736  16.611   1
  -4   5  -2 373.400  14.104   4
  -4   5  -2 386.356  17.024   3
   4   5   2 367.037  15.545   1
   4   5   2 381.343  15.825   4
   5  -5   2 345.948  17.990   1
   5  -5   2 388.066  14.199   2
  -5  -5  -2 373.793  16.443   2
  -5  -5  -2 366.352  16.751   3
   5   5   2 376.132  16.263   4
  -5   5  -2 363.724  14.764   4
   5   5   2 355.771  16.671   1
  -5   5  -2 396.483  18.645   3
  -6  -5  -2 111.341  11.606   3
   6  -5   2 86.1535  6.3720   2
  -6  -5  -2 98.0521  8.3938   2
   6  -5   2 92.2341 11.7453   1
  -6   5  -2 86.4101 11.0567   3
  -6   5  -2 90.4547  7.2582   4
   6   5   2 83.0430  9.8480   1
   6   5   2 90.7206  9.4880   4
  -7  -5  -2 2.79636 2.06304   2
   7  -5   2 4.24151 3.12848   1
  -7  -5  -2 0.60155 2.64366   3
  -7   5  -2 3.61390 2.10404   4
   7   5   2 3.38440 2.21671   4
  -7   5  -2 1.94029 2.73399   3
   7   5   2 2.17338 2.86090   1
  -8  -5  -2 74.4508  9.5297   2
   8  -5   2 65.0256 11.3307   1
  -8  -5  -2 70.4639 11.2291   3
   8   5   2 58.8622  8.4098   4
   8   5   2 67.8248 10.5777   1
  -8   5  -2 64.0614  8.5677   4
  -8   5  -2 73.1347 11.4553   3
   9  -5   2 300.111  21.887   1
  -9  -5  -2 330.699  21.704   3
  -9  -5  -2 356.593  18.470   2
   9   5   2 357.324  22.346   1
  -9   5  -2 370.047  23.539   3
  10  -5   2 7.26288 5.73491   1
 -10  -5  -2 8.76866 5.56282   3
  10   5   2 10.3884  5.9273   1
 -10   5  -2 12.2413  5.7599   3
 -11  -5  -2 44.1706 10.9511   3
  11  -5   2 34.4445  9.8144   1
  11  -5   2 39.0525  3.9790   5
 -11  -5  -2 32.2936  3.2516   8
 -11   5  -2 35.5005  3.5775   9
 -11   5  -2 41.0677 10.4409   3
  11   5   2 33.1391  9.5090   1
 -12  -5  -2 6.65658 4.52480   3
 -12  -5  -2 9.82486 1.82941   9
 -12  -5  -2 8.82504 1.54901   8
  12  -5   2 9.08139 2.36103   5
 -12   5  -2 12.5820  2.4169   9
  12   5   2 8.59366 5.97029   1
  12   5   2 11.4875  2.4758   5
  13  -5   2 0.76112 1.36461   5
 -13  -5  -2 -2.2412  1.2527   9
 -13  -5  -2 0.05376 1.06019   8
  13   5   2 -2.1176  1.3269   5
 -13   5  -2 1.50980 1.28467   9
 -14  -5  -2 -1.4033  1.4091   9
  14  -5   2 1.10772 2.03820   5
 -14  -5  -2 -2.8121  1.1646   8
 -14   5  -2 -1.7721  1.3067   9
  14   5   2 -1.2657  1.4321   5
 -15  -5  -2 4.61185 1.69623   8
  15  -5   2 2.15364 3.35147   5
 -15  -5  -2 4.77315 2.47511   9
  15   5   2 1.03241 1.60952   5
 -15   5  -2 3.11886 2.94108   9
 -16  -5  -2 16.7969  5.2400   8
 -16  -5  -2 15.1433  4.6244   9
  16  -5   2 16.3903  5.7601   5
  16   5   2 20.1102  4.6339   5
 -16   5  -2 11.7356  5.1940   9
 -17  -5  -2 -0.0063  1.8211   9
  17  -5   2 0.51643 3.43532   5
 -17  -5  -2 0.82144 1.51472   8
 -17   5  -2 1.81807 2.99234   9
  17   5   2 -3.1191  1.7141   5
 -18  -5  -2 3.28246 1.99949   9
 -18  -5  -2 7.90823 1.88495   8
  18  -5   2 5.93388 3.64483   5
 -18   5  -2 8.09931 4.11213   9
  19  -5   2 1.25202 2.46285   5
 -19  -5  -2 -1.6323  1.5804   8
 -19  -5  -2 0.85947 1.57917   9
 -19   5  -2 3.67698 2.88599   9
  20  -5   2 0.66519 2.02199   5
 -20  -5  -2 0.63476 1.71383   9
 -20   5  -2 0.56244 1.81212   9
 -21   6   2 -0.4852  1.6801   9
 -20  -6   2 12.0926  2.2938   9
  20  -6  -2 12.7450  2.6143   5
  19  -6  -2 3.22336 2.46218   5
 -19  -6   2 2.49037 1.87129   9
 -19   6   2 0.12266 1.71435   9
 -18  -6   2 3.16651 2.20986   9
  18  -6  -2 -1.4915  2.8052   5
 -18  -6   2 0.99427 1.55522   8
 -18   6   2 1.80642 2.43687   9
 -17  -6   2 0.86690 1.50886   8
  17  -6  -2 0.11697 2.55182   5
 -17  -6   2 -1.8275  2.0942   9
 -17   6   2 -0.5538  2.5191   9
 -16  -6   2 11.6300  3.1016   8
 -16  -6   2 9.01052 3.69329   9
  16  -6  -2 14.4575  4.6391   5
 -16   6   2 12.5383  5.1399   9
 -15  -6   2 2.40698 2.55916   9
 -15  -6   2 3.57119 1.70043   8
  15  -6  -2 3.80115 2.78826   5
 -15   6   2 0.29099 2.69171   9
 -14  -6   2 2.53554 1.15418   8
  14  -6  -2 3.81961 2.51304   5
 -14  -6   2 4.03537 2.44061   9
 -14   6   2 4.59885 2.11832   9
 -14   6   2 6.22843 1.33704  10
 -13  -6   2 56.5845  5.7559   8
  13  -6  -2 48.8814  7.3006   5
 -13  -6   2 61.7450  6.4122   9
 -13   6   2 48.3580  7.4702   9
  12  -6  -2 61.2405  5.9138   5
 -12  -6   2 80.2249  6.8487   9
 -12  -6   2 72.0370  5.7721   8
  12  -6  -2 71.4477  5.6029  10
 -12  -6   2 64.7743 13.5602   3
 -12   6   2 68.8379  6.3910   9
 -11  -6   2 140.339   8.552   8
  11  -6  -2 99.9131  7.6393  10
  11  -6  -2 155.361  20.487   1
 -11  -6   2 130.908   8.265   9
  11  -6  -2 142.122   8.828   5
 -11  -6   2 140.239  19.058   3
 -11   6   2 150.859   9.219   9
 -11   6   2 145.359  18.801   3
 -10  -6   2 0.75949 3.54427   3
  10  -6  -2 -1.9916  3.5251   1
  10   6  -2 2.80342 3.39545   4
  10   6  -2 -4.0381  3.4572   1
 -10   6   2 1.80904 3.61347   4
 -10   6   2 0.57201 2.75144   3
   9  -6  -2 88.7688 13.7118   1
  -9  -6   2 106.898  14.983   3
   9   6  -2 88.2091 12.0649   1
  -9   6   2 133.885  16.654   3
   9   6  -2 118.075  14.337   4
  -9   6   2 118.541  14.044   4
   8  -6  -2 54.1298 10.3008   1
  -8  -6   2 39.5169  8.5704   3
  -8  -6   2 48.6944  7.2661   2
   8   6  -2 60.7291  9.8080   4
  -8   6   2 44.4562  8.4541   4
   8   6  -2 44.2102  8.1607   1
  -8   6   2 50.2523  9.4458   3
  -7  -6   2 206.715  15.405   3
  -7  -6   2 215.398  12.727   2
   7  -6  -2 196.618  15.588   1
  -7   6   2 204.184  14.968   3
  -7   6   2 202.495  14.183   4
   7   6  -2 202.558  13.239   1
   7   6  -2 229.076  15.455   4
  -6  -6   2 5.29952 2.32838   2
   6  -6  -2 5.50198 3.59415   1
  -6  -6   2 6.33228 3.43720   3
  -6   6   2 7.39391 3.43045   4
   6   6  -2 2.57930 2.62021   4
   6   6  -2 7.71745 3.06098   1
  -6   6   2 8.18501 3.57532   3
  -5  -6   2 41.5822  6.1933   2
  -5  -6   2 46.8324  7.4095   3
   5  -6  -2 47.6435  7.7306   1
   5  -6  -2 47.3283  3.1820   2
   5   6  -2 51.9057  6.4007   1
  -5   6   2 47.4814  7.2772   3
   5   6  -2 42.8375  7.0064   4
  -5   6   2 42.8828  6.7045   4
   4  -6  -2 659.498  17.224   2
  -4  -6   2 619.541  22.899   3
   4  -6  -2 602.683  23.883   1
  -4  -6   2 658.004  22.907   2
  -4   6   2 639.300  23.142   4
  -4   6   2 652.723  22.567   3
   4   6  -2 637.002  24.190   4
   4   6  -2 653.115  19.672   1
  -3  -6   2 363.793  15.215   3
  -3  -6   2 393.670  16.127   2
   3  -6  -2 407.621  12.699   2
   3  -6  -2 409.140  17.223   1
   3   6  -2 395.796  12.752   1
  -3   6   2 376.931  14.569   3
   3   6  -2 311.517  15.934   4
  -3   6   2 397.407  16.259   4
  -2  -6   2 1539.89   41.08   2
   2  -6  -2 1718.61   37.97   2
   2  -6  -2 1608.62   41.58   1
  -2  -6   2 1615.39   39.79   3
  -2   6   2 1711.65   41.54   4
  -2   6   2 1700.14   38.21   3
   2   6  -2 1428.82   42.32   4
   2   6  -2 1733.78   35.70   1
   1  -6  -2 194.941   9.077   2
  -1  -6   2 187.359   9.819   2
   1  -6  -2 182.711   9.578   1
  -1  -6   2 184.814   6.974   1
   1   6  -2 147.362   9.171   4
  -1   6   2 184.912   9.622   4
  -1   6   2 154.882   6.088   3
   1   6  -2 189.807   8.240   3
   0  -6  -2 159.908   8.745   2
   0  -6  -2 168.973   8.838   1
   0  -6   2 176.389   9.211   2
   0  -6   2 189.217   7.665   1
   0   6   2 188.432   4.504   3
   0   6  -2 178.107   8.063   3
   0   6  -2 171.784   9.490   4
   0   6   2 163.909   9.015   4
  -1  -6  -2 579.039  18.708   2
  -1  -6  -2 542.472  11.692   3
   1  -6   2 507.080  16.253   1
  -1  -6  -2 507.117  17.057   1
   1  -6   2 520.551  17.452   2
  -1  -6  -2 510.448  11.351   3
  -1   6  -2 511.579  17.603   4
   1   6   2 507.711  17.926   4
  -1   6  -2 515.254  16.712   3
   2  -6   2 0.68630 0.86913   2
  -2  -6  -2 2.27967 0.97371   3
  -2  -6  -2 1.67303 1.26660   2
   2  -6   2 0.60915 0.95558   1
  -2   6  -2 2.96583 1.51393   4
   2   6   2 -0.3882  0.8255   4
  -2   6  -2 3.82910 1.56167   3
   2   6   2 -0.8792  0.7463   1
   3  -6   2 902.864  25.477   2
   3  -6   2 902.237  27.919   1
  -3  -6  -2 894.229  24.353   3
  -3  -6  -2 861.475  27.433   2
  -3   6  -2 893.613  25.748   4
   3   6   2 825.219  26.964   4
   3   6   2 979.857  27.175   1
  -3   6  -2 1027.33   28.69   3
  -4  -6  -2 643.705  22.974   2
  -4  -6  -2 652.826  21.386   3
   4  -6   2 641.989  24.230   1
   4  -6   2 678.551  20.753   2
   4   6   2 642.856  22.429   1
  -4   6  -2 681.862  24.263   3
  -4   6  -2 649.236  21.094   4
   4   6   2 618.145  23.330   4
  -5  -6  -2 398.555  17.709   3
   5  -6   2 428.749  15.736   2
   5  -6   2 421.323  20.326   1
  -5  -6  -2 439.660  18.730   2
  -5   6  -2 414.127  19.708   3
   5   6   2 439.340  18.690   4
  -5   6  -2 435.996  16.953   4
   5   6   2 432.387  18.724   1
   6  -6   2 82.2849 11.2863   1
   6  -6   2 74.7837  6.0311   2
  -6  -6  -2 95.6866 10.6265   3
  -6  -6  -2 68.1577  8.7430   2
  -6   6  -2 80.5163  8.5832   4
   6   6   2 73.4762  9.4314   1
  -6   6  -2 60.4522  9.1825   3
   6   6   2 72.2526  8.8747   4
  -7  -6  -2 17.0526  5.1805   3
   7  -6   2 17.1788  5.7912   1
  -7  -6  -2 25.1306  5.9212   2
   7   6   2 14.4419  4.1370   4
   7   6   2 27.2801  6.6904   1
  -7   6  -2 24.1268  4.9446   4
  -7   6  -2 19.3339  6.1298   3
  -8  -6  -2 409.418  22.356   3
  -8  -6  -2 383.503  19.565   2
   8  -6   2 378.307  23.455   1
   8   6   2 357.208  21.114   1
  -8   6  -2 372.999  18.110   4
  -8   6  -2 418.957  23.985   3
   8   6   2 372.903  19.195   4
   9  -6   2 -2.6683  2.5495   1
  -9  -6  -2 -1.7286  2.0090   2
  -9  -6  -2 -0.0813  3.6178   3
   9   6   2 -2.5266  2.6466   1
  -9   6  -2 -0.2039  2.1971   3
  10  -6   2 84.4049 14.9597   1
 -10  -6  -2 87.4478 13.7213   3
 -10   6  -2 78.9656 13.1799   3
  10   6   2 88.9389 14.1983   1
 -11  -6  -2 18.4043  7.9784   3
 -11  -6  -2 27.4834  3.8852   8
  11  -6   2 24.2759  8.8390   1
  11  -6   2 34.0119  3.1572   5
 -11   6  -2 23.5515  2.6794   9
  11   6   2 25.9416  8.5010   1
 -11   6  -2 26.7330  8.5328   3
 -12  -6  -2 50.8227 11.3977   3
 -12  -6  -2 33.9110  4.8277   8
 -12  -6  -2 30.4989  4.6679   9
  12  -6   2 28.4246  4.8347   5
  12   6   2 26.4625  3.8623   5
 -12   6  -2 32.8529  5.2961   9
  12   6   2 32.9769  9.2244   1
  13  -6   2 41.7383  7.1033   5
 -13  -6  -2 38.5813  6.1452   8
 -13  -6  -2 34.9035  5.6006   9
  13   6   2 43.0177  4.7343   5
 -13   6  -2 31.9110  5.8223   9
 -14  -6  -2 108.244   9.377   9
 -14  -6  -2 119.334   9.941   8
  14  -6   2 107.227  10.256   5
  14   6   2 129.956   9.705   5
 -14   6  -2 122.605  11.146   9
 -15  -6  -2 4.34020 2.42016   9
  15  -6   2 10.8701  4.4241   5
 -15  -6  -2 6.04570 2.20432   8
  15   6   2 11.3520  2.3289   5
 -15   6  -2 7.55921 3.76770   9
  16  -6   2 11.9243  5.0166   5
 -16  -6  -2 10.0571  3.5077   8
 -16  -6  -2 11.2023  3.4802   9
 -16   6  -2 9.60173 4.68251   9
  16   6   2 10.9022  2.6205   5
  17  -6   2 8.10840 5.01557   5
 -17  -6  -2 3.81479 1.93866   9
 -17  -6  -2 7.11491 2.33627   8
 -17   6  -2 10.6829  5.0158   9
 -18  -6  -2 19.5702  3.7806   9
 -18  -6  -2 22.3861  4.6721   8
  18  -6   2 17.7157  5.7314   5
 -18   6  -2 27.9417  7.1368   9
 -19  -6  -2 -0.9126  1.5726   8
  19  -6   2 2.99660 2.75281   5
 -19   6  -2 1.28245 1.80972   9
  20  -6   2 -0.1580  1.9456   5
 -20   6  -2 4.81405 2.01555   9
  20  -7  -2 11.7066  2.8555   5
 -20  -7   2 14.1036  1.8267   9
 -20   7   2 9.20462 2.75969   9
 -19  -7   2 1.40472 1.67488   9
  19  -7  -2 2.90733 2.64212   5
 -19  -7   2 4.18981 1.54205   8
 -19   7   2 -0.2219  1.8723   9
 -18  -7   2 9.07475 2.86013   9
 -18  -7   2 7.55747 1.92206   8
  18  -7  -2 8.12071 4.23977   5
 -18   7   2 7.02545 3.68331   9
 -17  -7   2 23.2572  4.8228   8
  17  -7  -2 24.0479  6.4114   5
 -17  -7   2 21.6690  5.3617   9
 -17   7   2 18.9857  5.9061   9
 -16  -7   2 -0.9271  1.9108   9
  16  -7  -2 -1.5357  2.3877   5
 -16  -7   2 1.83928 1.74499   8
 -16   7   2 2.52594 2.99581   9
 -15  -7   2 11.3470  3.9582   9
  15  -7  -2 11.7963  4.6077   5
 -15  -7   2 11.7461  3.0426   8
 -15   7   2 13.8878  4.8828   9
 -15   7   2 11.0992  1.7481  10
  14  -7  -2 199.377  14.028   5
 -14  -7   2 195.492  12.835   8
 -14  -7   2 187.677  13.255   9
 -14   7   2 175.103  12.517  10
 -14   7   2 201.220  14.308   9
  13  -7  -2 75.0597  7.4249   5
 -13  -7   2 67.5390  6.6322   9
 -13  -7   2 80.9561  6.7785   8
 -13   7   2 66.8913  6.7037  10
 -13   7   2 64.4110  6.7638   9
  12  -7  -2 179.559  11.491   5
 -12  -7   2 168.949  21.320   3
 -12  -7   2 178.694  10.903   8
 -12  -7   2 184.565  11.557   9
 -12   7   2 180.403  11.466   9
  11  -7  -2 -0.8965  3.9196   1
  11  -7  -2 5.05020 1.05313   5
 -11  -7   2 1.06743 1.15973   9
 -11  -7   2 -2.6551  4.6632   3
  11  -7  -2 -0.6327  0.9200  10
 -11  -7   2 -0.5706  0.9873   8
 -11   7   2 3.64341 1.12293   9
 -11   7   2 2.24907 3.80472   3
 -10  -7   2 7.21642 5.92355   3
  10  -7  -2 11.5767  6.2417   1
 -10   7   2 9.91390 5.07027   4
 -10   7   2 13.7380  5.3861   3
  10   7  -2 10.6384  4.9293   4
   9  -7  -2 35.1333  9.2316   1
  -9  -7   2 47.6390 10.1960   3
  -9   7   2 40.8840  8.5084   4
  -9   7   2 43.2491  9.4641   3
   9   7  -2 60.7037 10.3730   1
   9   7  -2 45.7607  9.4119   4
  -8  -7   2 8.16622 4.58314   3
   8  -7  -2 4.93443 4.16325   1
  -8  -7   2 7.37719 3.20654   2
  -8   7   2 3.67822 3.67460   3
  -8   7   2 3.90442 3.56787   4
   8   7  -2 7.14043 3.91134   4
   8   7  -2 8.33520 4.35565   1
  -7  -7   2 105.014  13.142   3
  -7  -7   2 120.361   9.832   2
   7  -7  -2 116.865  14.529   1
  -7   7   2 125.716  14.166   3
   7   7  -2 104.009  11.301   1
   7   7  -2 104.902  12.857   4
  -7   7   2 95.0901 11.6821   4
   6  -7  -2 433.235  22.464   1
  -6  -7   2 438.712  19.373   2
  -6  -7   2 396.512  20.701   3
   6   7  -2 421.743  18.074   1
  -6   7   2 431.075  20.435   4
   6   7  -2 402.560  21.113   4
  -6   7   2 432.986  20.916   3
  -5  -7   2 490.080  21.555   3
   5  -7  -2 536.682  15.191   2
  -5  -7   2 491.689  20.648   2
   5  -7  -2 495.498  23.102   1
   5   7  -2 529.174  18.785   1
  -5   7   2 513.418  21.358   3
   5   7  -2 523.609  23.243   4
  -5   7   2 492.616  21.250   4
  -4  -7   2 27.9626  5.1109   3
   4  -7  -2 24.6823  5.5867   1
   4  -7  -2 39.3349  4.3574   2
  -4  -7   2 23.5521  4.7971   2
  -4   7   2 35.1879  5.5347   3
   4   7  -2 37.3882  6.6185   4
  -4   7   2 32.8876  5.8879   4
   4   7  -2 31.7818  4.5712   1
  -3  -7   2 9.95660 3.15338   2
  -3  -7   2 9.91688 2.82251   3
   3  -7  -2 10.7765  2.5125   2
   3  -7  -2 9.56429 3.06172   1
   3   7  -2 10.4350  2.3922   1
   3   7  -2 7.65088 2.93943   4
  -3   7   2 10.3870  2.6146   3
  -3   7   2 8.82189 2.98077   4
  -2  -7   2 116.232   8.467   2
   2  -7  -2 115.525   8.467   1
   2  -7  -2 120.710   7.111   2
  -2   7   2 142.770   6.952   3
   2   7  -2 97.9647  8.5263   4
   2   7  -2 115.701   6.038   1
  -2   7   2 101.406   7.773   4
  -1  -7   2 998.455  30.295   2
   1  -7  -2 1000.51   28.80   2
  -1  -7   2 1077.69   25.58   1
   1  -7  -2 1113.72   30.62   1
  -1   7   2 1137.29   24.71   3
   1   7  -2 1006.32   31.32   4
   1   7  -2 1068.52   27.33   3
  -1   7   2 1110.72   31.00   4
   0  -7  -2 323.038  13.496   2
   0  -7   2 269.331  12.761   2
   0  -7  -2 285.596   7.332   3
   0  -7  -2 280.497  12.556   1
   0  -7   2 298.603  10.979   1
   0   7   2 300.066   7.188   3
   0   7  -2 297.338  11.362   3
   0   7   2 286.994  13.227   4
   0   7  -2 310.770  14.043   4
  -1  -7  -2 194.241  10.820   2
   1  -7   2 203.559   9.631   1
  -1  -7  -2 194.414  10.038   1
   1  -7   2 192.751  10.295   2
  -1  -7  -2 204.887   5.554   3
   1   7   2 200.251  10.967   4
  -1   7  -2 204.131   9.618   3
  -1   7  -2 201.193  10.741   4
   2  -7   2 43.4174  5.5692   2
  -2  -7  -2 35.2172  5.4336   2
  -2  -7  -2 51.0493  3.3282   3
   2  -7   2 49.5383  6.1886   1
  -2   7  -2 52.8545  6.2244   3
  -2   7  -2 51.6715  6.2253   4
   2   7   2 50.2541  6.0698   1
   2   7   2 54.6271  6.9276   4
  -3  -7  -2 598.969  22.330   2
   3  -7   2 611.818  20.350   2
  -3  -7  -2 631.701  18.645   3
   3  -7   2 618.862  22.311   1
   3   7   2 641.614  21.407   1
  -3   7  -2 618.438  21.984   3
  -3   7  -2 622.142  20.986   4
   3   7   2 625.916  22.683   4
   4  -7   2 612.608  24.213   1
   4  -7   2 639.823  20.993   2
  -4  -7  -2 662.039  24.213   2
  -4  -7  -2 622.193  20.810   3
   4   7   2 779.729  26.652   4
   4   7   2 622.646  22.600   1
  -4   7  -2 627.116  21.711   4
  -4   7  -2 637.321  24.158   3
   5  -7   2 292.205  12.934   2
   5  -7   2 284.956  16.688   1
  -5  -7  -2 316.261  15.029   3
  -5  -7  -2 314.109  16.045   2
  -5   7  -2 295.471  16.411   3
   5   7   2 272.876  15.206   4
  -5   7  -2 273.174  13.659   4
   5   7   2 326.640  16.004   1
   6  -7   2 53.5549  6.2886   2
  -6  -7  -2 50.5032  7.8333   2
   6  -7   2 55.1861  9.2776   1
  -6  -7  -2 52.3716  7.6874   3
  -6   7  -2 53.0163  7.1662   4
  -6   7  -2 62.1545  9.7377   3
   6   7   2 49.5920  7.9255   1
   6   7   2 61.6701  8.9001   4
  -7  -7  -2 61.9789  9.0230   2
  -7  -7  -2 61.8967  9.6578   3
   7  -7   2 72.1671 11.6999   1
   7   7   2 68.9228  9.9395   1
   7   7   2 56.2233  8.5455   4
  -7   7  -2 88.7108 12.4356   3
  -7   7  -2 79.3845  9.3466   4
   8  -7   2 2.35031 3.15437   1
  -8  -7  -2 3.50606 2.67335   2
  -8  -7  -2 4.67011 3.82241   3
   8   7   2 2.89248 2.74200   4
  -8   7  -2 3.22431 3.22687   3
   8   7   2 4.34167 3.87704   1
   9  -7   2 183.280  20.633   1
  -9  -7  -2 178.639  15.699   3
  -9  -7  -2 195.019  14.323   2
  -9   7  -2 177.817  19.636   3
   9   7   2 178.955  18.952   1
  10  -7   2 14.2443  6.4841   1
 -10  -7  -2 17.3383  7.0338   3
  10   7   2 5.68164 5.07274   1
 -10   7  -2 8.17435 4.23605   3
  11  -7   2 60.5079  5.6385   5
 -11  -7  -2 73.5550 13.6693   3
  11  -7   2 54.7740 11.9740   1
 -11  -7  -2 57.0777  4.9518   8
 -11   7  -2 60.1873 12.7886   3
 -11   7  -2 49.2296  4.1652  10
  11   7   2 53.4994  4.5411   5
 -11   7  -2 62.9536  5.5365   9
  11   7   2 77.4713 14.0289   1
 -12  -7  -2 22.0849  7.1490   3
  12  -7   2 22.3924  4.5814   5
 -12  -7  -2 21.4298  3.9081   8
 -12  -7  -2 17.3556  2.5328   9
  12   7   2 18.3611  2.8373   5
 -12   7  -2 17.0660  3.0644   9
  12   7   2 5.43183 5.24006   1
 -12   7  -2 17.7670  2.0023  10
 -13  -7  -2 6.49818 1.34492   9
  13  -7   2 7.63738 2.12628   5
 -13  -7  -2 10.7242  2.9797   8
  13   7   2 1.54881 1.51796   5
 -13   7  -2 11.8956  3.1086   9
 -14  -7  -2 7.60173 2.02688   9
  14  -7   2 8.85100 3.88125   5
 -14  -7  -2 5.23063 2.45758   8
  14   7   2 8.64984 2.17797   5
 -14   7  -2 6.02358 3.27035   9
  15  -7   2 49.7320  9.1673   5
 -15  -7  -2 50.0420  8.4778   8
 -15  -7  -2 63.2811  6.6279   9
 -15   7  -2 45.4566  8.8713   9
 -16  -7  -2 9.52823 2.34449   9
  16  -7   2 1.62500 3.75978   5
 -16  -7  -2 12.1632  4.1581   8
 -16   7  -2 5.51193 3.74358   9
 -17  -7  -2 0.45109 1.70916   8
  17  -7   2 -0.6570  3.3335   5
 -17  -7  -2 1.42826 1.66712   9
 -17   7  -2 -1.3023  2.4766   9
 -18  -7  -2 4.33961 1.70148   8
  18  -7   2 4.92482 3.47501   5
 -18   7  -2 1.47127 2.44729   9
 -19  -7  -2 6.48543 1.60946   8
  19  -7   2 3.62323 2.86936   5
 -19   7  -2 7.31559 2.66405   9
  20  -7   2 4.15140 2.32297   5
 -20  -7  -2 3.05205 1.64147   8
 -20   7  -2 6.30931 2.21188   9
  20  -8  -2 0.88890 1.81612   5
 -20  -8   2 1.28837 1.61904   8
 -20   8   2 -1.7510  1.6630   9
 -19  -8   2 5.12104 1.64447   8
  19  -8  -2 7.33894 2.85439   5
 -19   8   2 7.61221 2.85276   9
 -18  -8   2 12.4925  2.0763   9
 -18  -8   2 9.23977 2.46292   8
  18  -8  -2 9.38112 4.47476   5
 -18   8   2 6.98705 3.73692   9
 -17  -8   2 12.9235  3.5558   8
 -17  -8   2 8.16800 2.35707   9
  17  -8  -2 8.78818 4.03502   5
 -17   8   2 9.34729 4.25437   9
 -16  -8   2 -1.8733  1.5142   8
 -16  -8   2 -1.2899  1.7185   9
  16  -8  -2 -5.0964  2.2639   5
 -16   8   2 -0.9953  2.4743   9
 -15  -8   2 28.6390  5.7483   9
  15  -8  -2 25.5878  6.6727   5
 -15  -8   2 28.3529  6.2196   8
 -15   8   2 24.2859  4.8964  10
 -15   8   2 24.9161  6.1662   9
 -14  -8   2 3.49621 1.72473   9
 -14  -8   2 6.12087 2.22068   8
  14  -8  -2 5.97466 3.15315   5
 -14   8   2 6.15085 2.24938  10
 -14   8   2 3.78167 2.18654   9
 -13  -8   2 26.6140  4.6365   8
  13  -8  -2 21.5826  4.7995   5
 -13  -8   2 24.4839  4.2672   9
 -13   8   2 22.0231  4.4497  10
 -13   8   2 24.7644  4.6478   9
 -12  -8   2 13.5244  2.8313   9
 -12  -8   2 16.6957  6.7305   3
  12  -8  -2 16.2819  3.7075   5
 -12  -8   2 24.4261  4.2262   8
 -12   8   2 26.0464  4.5785   9
 -12   8   2 24.7278  4.5081  10
 -11  -8   2 88.6548 15.3756   3
 -11  -8   2 86.9976  5.9311   9
 -11  -8   2 78.1374  6.3260   8
  11  -8  -2 89.7221  7.1395   5
  11  -8  -2 83.2596 15.8746   1
 -11   8   2 89.6170 15.3727   3
 -11   8   2 101.061   6.929   9
 -10  -8   2 17.2060  3.0631   8
 -10  -8   2 40.4620  9.9102   3
  10  -8  -2 29.7541  9.6423   1
  10  -8  -2 25.3164  3.3076   5
  10   8  -2 39.6964  8.9918   4
 -10   8   2 37.8815  8.0171   4
 -10   8   2 39.3592  9.3149   3
  -9  -8   2 66.5140 11.9546   3
   9  -8  -2 59.1301 12.2196   1
   9   8  -2 63.6418 11.1581   4
  -9   8   2 78.5891 12.3950   3
  -9   8   2 66.8604 10.7509   4
   9   8  -2 60.8657 10.2360   1
   8  -8  -2 53.3475 10.6697   1
  -8  -8   2 86.4671 10.6005   2
  -8  -8   2 80.3688 12.1549   3
   8   8  -2 89.6719 12.6168   4
  -8   8   2 81.4359 11.8561   3
  -8   8   2 86.3291 11.6779   4
   8   8  -2 71.5972 10.3980   1
   7  -8  -2 25.5173  6.9972   1
  -7  -8   2 24.5281  5.7454   2
  -7  -8   2 24.0626  6.8023   3
   7   8  -2 23.5170  6.6924   4
   7   8  -2 23.3031  5.5946   1
  -7   8   2 17.7933  5.3086   4
  -7   8   2 22.3992  6.2232   3
   6  -8  -2 55.7639  9.5970   1
  -6  -8   2 51.6436  8.7007   3
  -6  -8   2 52.9295  8.1461   2
   6   8  -2 62.5181  8.0065   1
   6   8  -2 52.8427  9.1602   4
  -6   8   2 47.1815  8.2097   3
  -6   8   2 47.9486  8.1302   4
  -5  -8   2 2.00422 2.04177   3
  -5  -8   2 2.95877 2.49587   2
   5  -8  -2 2.23565 1.39347   2
   5  -8  -2 1.79558 2.07133   1
  -5   8   2 1.70283 2.46929   4
  -5   8   2 -0.6985  1.2120   3
   5   8  -2 2.47913 1.81619   1
   5   8  -2 2.51398 2.22398   4
  -4  -8   2 267.656  14.251   3
   4  -8  -2 288.972  11.702   2
  -4  -8   2 306.041  16.049   2
   4  -8  -2 286.683  16.431   1
   4   8  -2 268.521  16.400   4
  -4   8   2 317.670  14.669   3
   4   8  -2 305.215  12.595   1
  -4   8   2 299.922  15.573   4
  -3  -8   2 1117.28   33.07   3
   3  -8  -2 1264.93   31.39   2
   3  -8  -2 1136.55   36.07   1
  -3  -8   2 1236.64   36.14   2
  -3   8   2 1145.08   34.92   4
   3   8  -2 1172.85   29.58   1
   3   8  -2 1200.81   38.74   4
  -3   8   2 1186.63   31.83   3
   2  -8  -2 507.456  20.112   1
   2  -8  -2 551.423  18.123   2
  -2  -8   2 460.907  19.607   2
  -2   8   2 452.354  18.906   4
  -2   8   2 551.408  16.246   3
   2   8  -2 492.675  15.474   1
   2   8  -2 423.136  19.791   4
   1  -8  -2 17.0503  3.9398   1
   1  -8  -2 16.6802  3.7114   2
  -1  -8   2 17.2004  2.9016   1
  -1  -8   2 15.7351  4.0029   2
   1   8  -2 12.4481  3.6465   4
  -1   8   2 20.1933  4.3885   4
  -1   8   2 19.2032  2.4402   3
   1   8  -2 20.3279  3.4187   3
   0  -8  -2 1.53392 0.58162   3
   0  -8   2 5.47952 2.45229   2
   0  -8   2 1.70307 1.22012   1
   0  -8  -2 2.08125 1.45101   1
   0  -8  -2 1.85701 1.78660   2
   0   8   2 1.65970 1.53716   4
   0   8  -2 4.10635 2.22962   4
   0   8   2 3.01629 0.67289   3
   0   8  -2 2.27527 1.14317   3
  -1  -8  -2 691.566  14.947   3
   1  -8   2 693.329  23.007   2
   1  -8   2 688.164  21.379   1
  -1  -8  -2 657.393  21.956   1
  -1  -8  -2 650.337  23.294   2
  -1   8  -2 690.794  21.044   3
  -1   8  -2 643.108  23.036   4
   1   8   2 682.331  23.857   4
  -2  -8  -2 14.1321  2.0441   3
   2  -8   2 11.3510  3.0634   1
  -2  -8  -2 13.2347  3.7908   2
   2  -8   2 10.9382  3.0581   2
[truncated: 5,341,963 more chars]
