# Supplementary material for: Crystal structure and Hirshfeld surface analysis of bis­(6,7,8,9-tetra­hydro-11H-pyrido[2,1-b]quinazolin-5-ium) tetra­chlorido­zincate
Source: Acta Crystallogr E Crystallogr Commun. 2021 May 14;77(Pt 6):629–33. doi: 10.1107/S2056989021004989 (PMC8183451; doi:10.1107/S2056989021004989)
Supplement: Supplementary file 2 [file e-77-00629-Isup3.hkl]

data_I                                                                          
_shelx_title ' I in P2(1)/n'                                                    
_shelx_refln_list_code          4                                               
_shelx_F_calc_maximum      301.25                                               
_exptl_crystal_F_000      1200.00                                               
_reflns_d_resolution_high  0.4349                                               
                                                                                
loop_                                                                           
 _space_group_symop_operation_xyz                                               
 'x, y, z'                                                                      
 '-x+1/2, y+1/2, -z+1/2'                                                        
 '-x, -y, -z'                                                                   
 'x-1/2, -y-1/2, z-1/2'                                                         
                                                                                
_cell_length_a     9.2910                                                       
_cell_length_b    15.6818                                                       
_cell_length_c    17.2747                                                       
_cell_angle_alpha  90.000                                                       
_cell_angle_beta   95.642                                                       
_cell_angle_gamma  90.000                                                       
                                                                                
_shelx_F_squared_multiplier     1.000                                           
                                                                                
loop_                                                                           
 _refln_index_h                                                                 
 _refln_index_k                                                                 
 _refln_index_l                                                                 
 _refln_F_squared_calc                                                          
 _refln_F_squared_meas                                                          
 _refln_F_squared_sigma                                                         
 _refln_observed_status                                                         
   2   0   0       4744.88       5191.06        68.25 o                         
   4   0   0      44792.51      49165.96       500.41 o                         
   6   0   0       6630.18       6843.90       113.84 o                         
   8   0   0       3979.45       3853.29       115.11 o                         
  10   0   0       2895.30       2708.96       143.33 o                         
  12   0   0        401.59        458.79        30.34 o                         
  14   0   0       2167.09       2221.62        99.08 o                         
  16   0   0        894.70       1013.53        72.02 o                         
  18   0   0        118.58        144.69        51.84 o                         
  20   0   0         28.99         25.88        18.82 o                         
   1   1   0        401.54        401.39         9.96 o                         
   2   1   0      13226.51      14680.33       124.94 o                         
   3   1   0       1628.98       1739.37        26.39 o                         
   4   1   0       5287.35       5418.10        60.22 o                         
   5   1   0        141.13        235.34        13.99 o                         
   6   1   0       2278.49       2292.48        41.42 o                         
   7   1   0         22.10         32.31         6.78 o                         
   8   1   0       1610.98       1561.49        51.34 o                         
   9   1   0         94.74         72.75        15.71 o                         
  10   1   0       2375.66       2192.71        91.16 o                         
  11   1   0         24.43          9.99         8.12 o                         
  12   1   0       1303.51       1264.22        34.71 o                         
  13   1   0        401.96        415.12        26.23 o                         
  14   1   0        428.48        423.54        25.81 o                         
  15   1   0         28.54         32.35        13.03 o                         
  16   1   0         11.07         21.70        12.82 o                         
  17   1   0         53.09         53.18        15.79 o                         
  18   1   0        320.86        321.21        33.09 o                         
  19   1   0          1.65         13.07        10.03 o                         
  20   1   0         33.83         13.07        10.79 o                         
  21   1   0          2.83        -11.19        11.19 o                         
   0   2   0       1330.65       1690.41        25.87 o                         
   1   2   0      14896.21      16438.42       170.73 o                         
   2   2   0       3302.63       3726.11        36.46 o                         
   3   2   0       8120.72       9112.15        82.58 o                         
   4   2   0       3987.56       4124.05        50.98 o                         
   5   2   0      10803.59      12404.80       117.10 o                         
   6   2   0      13396.23      14038.09       134.43 o                         
   7   2   0        305.71        244.21        19.56 o                         
   8   2   0       1529.25       1596.70        50.84 o                         
   9   2   0        147.67        162.09        21.90 o                         
  10   2   0       4809.09       4457.72       131.79 o                         
  11   2   0          2.93          4.66        12.65 o                         
  12   2   0         34.04         17.90         5.65 o                         
  13   2   0        286.90        306.53        19.50 o                         
  14   2   0         20.71         31.97         7.08 o                         
  15   2   0         15.87         18.09        11.89 o                         
  16   2   0        212.47        229.80        27.84 o                         
  17   2   0          7.52          7.04        11.83 o                         
  18   2   0          0.09         -6.75        11.00 o                         
  19   2   0          0.52         -9.66        11.88 o                         
  20   2   0         52.66         74.64        13.59 o                         
  21   2   0         13.43         26.14        13.22 o                         
   1   3   0        550.84        660.98        11.94 o                         
   2   3   0        898.08        736.49        15.99 o                         
   3   3   0        899.12        928.10        19.85 o                         
   4   3   0       4763.30       4606.74        55.79 o                         
   5   3   0         36.26         50.03         7.32 o                         
   6   3   0        277.45        297.17        17.44 o                         
   7   3   0        896.43        826.45        34.60 o                         
   8   3   0       3569.94       3551.28        70.34 o                         
   9   3   0        246.21        241.00        25.51 o                         
  10   3   0        521.99        468.44        49.99 o                         
  11   3   0        472.45        432.54        24.70 o                         
  12   3   0       1298.01       1385.50        36.88 o                         
  13   3   0        212.56        235.28        17.96 o                         
  14   3   0        444.81        494.67        29.97 o                         
  15   3   0        103.81         97.24        12.38 o                         
  16   3   0         19.20         21.55         8.79 o                         
  17   3   0          7.08         16.44        13.81 o                         
  18   3   0        274.11        313.44        40.20 o                         
  19   3   0          0.15         24.81        12.67 o                         
  20   3   0          4.33         25.88        11.44 o                         
  21   3   0          9.77         15.73        14.37 o                         
   0   4   0       1462.35       1271.92        29.12 o                         
   1   4   0       9406.49      11559.01       192.02 o                         
   2   4   0       2025.88       2130.91        30.79 o                         
   3   4   0       1652.51       1665.46        37.81 o                         
   4   4   0      15457.52      17157.21       161.66 o                         
   5   4   0       1807.95       1977.11        36.86 o                         
   6   4   0       6312.68       6431.76       100.58 o                         
   7   4   0        717.38        661.61        36.59 o                         
   8   4   0        232.11        240.67        24.58 o                         
   9   4   0        504.56        591.51        40.80 o                         
  10   4   0       4237.78       3950.02       123.77 o                         
  11   4   0        123.01        122.75        17.06 o                         
  12   4   0         29.84         15.87         6.81 o                         
  13   4   0          7.39         -6.34         6.34 o                         
  14   4   0        534.17        584.62        28.26 o                         
  15   4   0          6.34         11.30         8.75 o                         
  16   4   0         30.44         61.38        11.78 o                         
  17   4   0         27.12         23.37        10.26 o                         
  18   4   0         20.36         13.95        15.33 o                         
  19   4   0         89.65        106.84        19.45 o                         
  20   4   0        110.31        103.35        21.25 o                         
  21   4   0          2.32        -11.27        14.52 o                         
   1   5   0         78.12         70.70         7.04 o                         
   2   5   0       1632.14       1466.64        29.45 o                         
   3   5   0        715.91        814.01        20.53 o                         
   4   5   0       3043.83       3469.00        63.13 o                         
   5   5   0        552.96        577.04        22.42 o                         
   6   5   0       3506.93       3439.13        56.66 o                         
   7   5   0       7780.94       7680.34       108.53 o                         
   8   5   0       1939.04       1982.05        53.41 o                         
   9   5   0       1779.38       1626.99        76.01 o                         
  10   5   0        447.61        427.32        48.14 o                         
  11   5   0         14.41         13.64         7.07 o                         
  12   5   0        180.96        172.74        12.76 o                         
  13   5   0          6.49          7.16         5.18 o                         
  14   5   0       1131.78       1143.48        41.53 o                         
  15   5   0          8.21          8.50         8.85 o                         
  16   5   0          6.83          7.27        10.74 o                         
  17   5   0         31.38         34.36        11.28 o                         
  18   5   0        147.17        136.29        17.90 o                         
  19   5   0          5.46         -4.29        10.75 o                         
  20   5   0        264.68        261.68        28.62 o                         
   0   6   0      24764.71      27067.92       720.50 o                         
   1   6   0        856.53        931.89        32.41 o                         
   2   6   0       1709.81       1747.92        48.25 o                         
   3   6   0        706.80        584.84        19.60 o                         
   4   6   0      18912.18      20115.32       199.52 o                         
   5   6   0        130.47        107.39        10.67 o                         
   6   6   0       3651.60       3801.34        60.23 o                         
   7   6   0        964.14        938.13        40.28 o                         
   8   6   0        153.57        132.46        17.85 o                         
   9   6   0        446.48        424.89        35.44 o                         
  10   6   0       2154.21       2057.56        96.04 o                         
  11   6   0         47.75         47.38         9.00 o                         
  12   6   0         59.17         65.18         9.87 o                         
  13   6   0         35.32         31.73         7.31 o                         
  14   6   0        554.40        558.66        35.33 o                         
  15   6   0         44.62         66.46        13.21 o                         
  16   6   0        197.24        235.23        27.12 o                         
  17   6   0          1.75          9.95        17.49 o                         
  18   6   0         46.98         40.21        10.13 o                         
  19   6   0         96.54         87.97        11.59 o                         
  20   6   0         23.22         34.84        10.49 o                         
   1   7   0       1632.68       1732.82        32.27 o                         
   2   7   0      20040.50      23025.06       190.08 o                         
   3   7   0       1621.48       1710.04        33.90 o                         
   4   7   0          4.43         10.48         5.29 o                         
   5   7   0          9.35         10.47         5.33 o                         
   6   7   0       3451.50       3401.97        58.12 o                         
   7   7   0         11.41         19.09         9.74 o                         
   8   7   0       2149.77       2122.93        57.14 o                         
   9   7   0          3.82          4.31         9.72 o                         
  10   7   0        157.83        137.89        29.14 o                         
  11   7   0        602.54        656.57        24.96 o                         
  12   7   0         49.60         59.74         5.92 o                         
  13   7   0        272.03        287.57        21.77 o                         
  14   7   0        842.24        905.79        42.98 o                         
  15   7   0        155.41        185.89        24.01 o                         
  16   7   0         89.97        110.85        18.99 o                         
  17   7   0         41.35         56.57        12.99 o                         
  18   7   0         64.18         91.22        14.83 o                         
  19   7   0         15.51         24.32        10.21 o                         
  20   7   0          8.32          9.82        13.53 o                         
   0   8   0       5677.36       6287.52       166.03 o                         
   1   8   0       4323.77       4955.25        77.76 o                         
   2   8   0       3595.15       3757.55        52.91 o                         
   3   8   0       1418.65       1375.73        32.36 o                         
   4   8   0       5977.79       5947.13       120.68 o                         
   5   8   0        496.08        539.25        26.04 o                         
   6   8   0       1833.82       1758.06        47.13 o                         
   7   8   0       1559.46       1505.15        45.93 o                         
   8   8   0        596.89        574.18        35.98 o                         
   9   8   0          6.93         20.31        12.52 o                         
  10   8   0        986.78        871.51        46.67 o                         
  11   8   0         15.07         17.11         6.73 o                         
  12   8   0         97.79        103.73         8.59 o                         
  13   8   0        283.15        301.70        20.27 o                         
  14   8   0        587.22        597.39        30.81 o                         
  15   8   0          4.84         15.57        11.29 o                         
  16   8   0         10.55         17.85        10.17 o                         
  17   8   0         42.70         14.04        15.03 o                         
  18   8   0         21.19         37.34        14.16 o                         
  19   8   0         18.44         16.20        10.30 o                         
  20   8   0          7.00         22.41        16.77 o                         
   1   9   0       6755.78       7667.97       138.35 o                         
   2   9   0       4985.47       5489.20        81.74 o                         
   3   9   0       1756.05       1821.95        37.99 o                         
   4   9   0        315.93        334.89        19.89 o                         
   5   9   0       1489.32       1629.02        39.38 o                         
   6   9   0       1429.85       1418.68        44.21 o                         
   7   9   0        894.54        945.43        44.57 o                         
   8   9   0       1678.17       1687.87        54.51 o                         
   9   9   0          3.85         13.14        12.39 o                         
  10   9   0         95.92        109.02        10.61 o                         
  11   9   0        126.90        121.11        10.77 o                         
  12   9   0        134.87        152.95        14.96 o                         
  13   9   0         48.46         61.47         9.78 o                         
  14   9   0          1.23         -1.81         7.92 o                         
  15   9   0         98.53         77.55        12.19 o                         
  16   9   0         76.32         58.24        19.49 o                         
  17   9   0          1.51         -2.28        12.51 o                         
  18   9   0          7.79          5.54        12.15 o                         
  19   9   0         26.77         37.21        17.15 o                         
  20   9   0         93.83        134.41        28.96 o                         
   0  10   0         77.63         47.11         9.94 o                         
   1  10   0       2462.09       2484.18        60.00 o                         
   2  10   0       4836.86       5152.21        84.94 o                         
   3  10   0        421.45        464.33        23.42 o                         
   4  10   0       1755.34       1801.21        41.02 o                         
   5  10   0        587.02        611.37        29.79 o                         
   6  10   0        251.80        265.67        23.59 o                         
   7  10   0         52.78         60.21        13.40 o                         
   8  10   0        283.72        308.02        27.74 o                         
   9  10   0        172.99        198.62        45.75 o                         
  10  10   0        258.15        243.53        21.37 o                         
  11  10   0          1.81         -5.79         7.10 o                         
  12  10   0          1.13          9.41         5.98 o                         
  13  10   0        206.50        218.12        23.68 o                         
  14  10   0        607.17        568.82        43.72 o                         
  15  10   0        232.35        255.63        28.66 o                         
  16  10   0          5.16         -5.99        13.66 o                         
  17  10   0         40.22         30.07        16.15 o                         
  18  10   0          8.00         29.29        11.30 o                         
  19  10   0         40.77         32.14        13.71 o                         
  20  10   0         17.10         34.02         9.05 o                         
   1  11   0         97.50        138.77        11.99 o                         
   2  11   0         63.28         72.27        10.45 o                         
   3  11   0       1560.55       1409.86        37.08 o                         
   4  11   0         10.54          9.03         6.70 o                         
   5  11   0       2699.90       2680.37        54.72 o                         
   6  11   0        910.34        981.22        44.96 o                         
   7  11   0        524.06        530.22        38.08 o                         
   8  11   0        149.92        116.27        22.92 o                         
   9  11   0        860.57        706.97        60.07 o                         
  10  11   0         48.34         48.23         8.64 o                         
  11  11   0        125.13        146.06        11.15 o                         
  12  11   0        188.67        213.91        20.15 o                         
  13  11   0        210.34        190.62        21.76 o                         
  14  11   0        353.99        350.26        34.51 o                         
  15  11   0        122.53        115.33        20.07 o                         
  16  11   0         26.01         33.46        11.20 o                         
  17  11   0         99.71        100.21        21.81 o                         
  18  11   0         52.94         71.37        16.71 o                         
  19  11   0          1.15          6.22        14.94 o                         
  20  11   0          2.61          0.34         9.21 o                         
   0  12   0         35.68         29.95         8.72 o                         
   1  12   0        475.16        433.42        23.26 o                         
   2  12   0          0.17          1.61         6.47 o                         
   3  12   0        110.46        193.11        18.27 o                         
   4  12   0        734.62        778.96        37.67 o                         
   5  12   0       1609.64       1644.68        48.60 o                         
   6  12   0         55.43         41.02        13.47 o                         
   7  12   0       2710.91       2675.01        82.39 o                         
   8  12   0          1.24         -8.75        11.60 o                         
   9  12   0        698.01        717.03        27.86 o                         
  10  12   0         83.36         73.46         8.64 o                         
  11  12   0         70.83         54.45        14.53 o                         
  12  12   0         13.40         37.64         8.89 o                         
  13  12   0        289.67        265.99        27.96 o                         
  14  12   0        190.63        209.06        26.50 o                         
  15  12   0         36.29         22.62        11.75 o                         
  16  12   0          2.21         -0.06        10.55 o                         
  17  12   0         76.31         74.38        20.20 o                         
  18  12   0         53.91         59.03        13.45 o                         
  19  12   0          2.90          2.58         9.77 o                         
   1  13   0        150.69        183.72        20.70 o                         
   2  13   0        234.55        197.83        24.65 o                         
   3  13   0        223.66        214.47        20.02 o                         
   4  13   0        240.08        247.77        22.49 o                         
   5  13   0       1281.83       1391.37        58.74 o                         
   6  13   0        119.00         97.07        20.81 o                         
   7  13   0        178.25        154.59        24.96 o                         
   8  13   0       1360.23       1298.74        64.40 o                         
   9  13   0        385.06        414.78        18.34 o                         
  10  13   0        450.30        424.52        18.90 o                         
  11  13   0        762.84        706.51        33.10 o                         
  12  13   0         40.18         45.47         9.23 o                         
  13  13   0         55.90         89.13        13.38 o                         
  14  13   0        487.01        515.04        39.12 o                         
  15  13   0         40.19         33.19        13.26 o                         
  16  13   0          5.05         15.60        10.59 o                         
  17  13   0         43.97         46.47        19.72 o                         
  18  13   0          1.38         -9.10         9.10 o                         
  19  13   0         11.65         24.59        10.40 o                         
   0  14   0       4018.91       3722.35       114.13 o                         
   1  14   0        728.14        707.35        40.46 o                         
   2  14   0       1015.32       1000.28        58.84 o                         
   3  14   0         54.54         48.55        13.42 o                         
   4  14   0          3.18          5.46        10.81 o                         
   5  14   0        118.48        105.90        24.10 o                         
   6  14   0         49.69         40.72        18.41 o                         
   7  14   0         31.06         30.08        17.46 o                         
   8  14   0        916.50        917.14        36.77 o                         
   9  14   0         70.46         62.64         4.95 o                         
  10  14   0         99.37         95.21         8.60 o                         
  11  14   0          9.81         -0.53         9.40 o                         
  12  14   0         70.54         87.89        13.19 o                         
  13  14   0        131.59        103.93        16.36 o                         
  14  14   0         12.81         22.59         9.96 o                         
  15  14   0         26.21         28.32        13.52 o                         
  16  14   0         32.82         43.35        12.83 o                         
  17  14   0        289.62        289.58        28.04 o                         
  18  14   0         22.24         25.68        12.06 o                         
  19  14   0         62.96         63.80        14.57 o                         
   1  15   0       2789.35       2688.94        70.38 o                         
   2  15   0       5562.86       5358.50       121.99 o                         
   3  15   0        227.32        249.00        37.75 o                         
   4  15   0          5.48         -2.21        11.55 o                         
   5  15   0       3670.82       3587.71       203.50 o                         
   6  15   0         73.09         69.13        21.15 o                         
   7  15   0        418.94        380.16        33.46 o                         
   8  15   0        558.64        537.79        18.04 o                         
   9  15   0          7.90         13.30         7.14 o                         
  10  15   0        127.44        146.10        12.94 o                         
  11  15   0        241.94        271.49        23.09 o                         
  12  15   0          8.86          5.04         7.61 o                         
  13  15   0        298.78        335.64        27.93 o                         
  14  15   0        475.84        453.98        39.21 o                         
  15  15   0        299.79        306.57        32.12 o                         
  16  15   0        147.71        147.44        19.77 o                         
  17  15   0          1.38          8.70         8.75 o                         
  18  15   0          1.79         13.30         9.62 o                         
  19  15   0         16.32         19.82        12.85 o                         
   0  16   0        349.92        380.72        45.51 o                         
   1  16   0        298.92        287.37        28.04 o                         
   2  16   0        165.79        140.00        24.49 o                         
   3  16   0        543.13        602.60        47.17 o                         
   4  16   0       1577.15       1522.53        72.56 o                         
   5  16   0         12.18         -9.80        13.69 o                         
   6  16   0        105.57         83.75        15.31 o                         
   7  16   0        798.99        783.46        22.64 o                         
   8  16   0        224.86        210.98        14.30 o                         
   9  16   0        274.56        288.65        15.34 o                         
  10  16   0         66.93         49.93         7.38 o                         
  11  16   0        119.66        111.57        15.55 o                         
  12  16   0        542.22        533.59        50.21 o                         
  13  16   0         68.95         88.04        24.01 o                         
  14  16   0          7.09          1.05        10.08 o                         
  15  16   0          6.84          7.73        10.56 o                         
  16  16   0        148.31        185.72        27.32 o                         
  17  16   0         36.44         37.68         9.54 o                         
  18  16   0          1.67          4.40        10.73 o                         
  19  16   0          8.61         -2.30        14.32 o                         
   1  17   0         82.81         93.13        20.49 o                         
   2  17   0       6121.64       5686.63       183.73 o                         
   3  17   0         25.72         20.19        15.35 o                         
   4  17   0        354.58        327.72        43.49 o                         
   5  17   0        385.04        330.13        25.15 o                         
   6  17   0        366.59        328.89        17.00 o                         
   7  17   0        592.41        608.88        20.00 o                         
   8  17   0        620.90        619.67        22.81 o                         
   9  17   0        780.70        724.74        27.54 o                         
  10  17   0        296.34        291.73        16.84 o                         
  11  17   0          4.89         11.26         6.54 o                         
  12  17   0         99.26        100.30        23.30 o                         
  13  17   0         48.36         52.93        21.61 o                         
  14  17   0        302.39        273.83        39.11 o                         
  15  17   0         16.43         14.67        15.48 o                         
  16  17   0         40.34         41.56        16.50 o                         
  17  17   0          8.66         14.22        11.65 o                         
  18  17   0          1.15         20.32         9.98 o                         
   0  18   0         45.25         65.78        42.93 o                         
   1  18   0        210.22        215.98        36.84 o                         
   2  18   0        900.32        859.33        58.47 o                         
   3  18   0       1712.55       1546.26        55.59 o                         
   4  18   0        269.67        288.47        14.22 o                         
   5  18   0         29.03         36.49         7.93 o                         
   6  18   0        359.92        337.05        14.05 o                         
   7  18   0       1250.58       1200.97        30.20 o                         
   8  18   0          0.29          4.24         4.38 o                         
   9  18   0        307.86        326.89        20.47 o                         
  10  18   0        308.27        316.10        20.94 o                         
  11  18   0        140.67        157.43        16.45 o                         
  12  18   0         73.63        115.67        13.34 o                         
  13  18   0        139.78        139.48        29.74 o                         
  14  18   0         44.43         66.47        23.00 o                         
  15  18   0          5.61          4.07        13.89 o                         
  16  18   0          2.76         -3.08        13.97 o                         
  17  18   0          1.36         -3.14        20.23 o                         
  18  18   0         23.63          9.49        20.44 o                         
   1  19   0        709.37        622.17        30.24 o                         
   2  19   0       1402.16       1364.25        38.42 o                         
   3  19   0         47.97         58.38         6.33 o                         
   4  19   0        797.12        717.12        24.06 o                         
   5  19   0        178.31        224.94        14.00 o                         
   6  19   0        913.11        933.96        27.95 o                         
   7  19   0         79.53        105.14         8.34 o                         
   8  19   0       1317.51       1338.55        39.30 o                         
   9  19   0        579.06        565.73        25.83 o                         
  10  19   0        116.97        159.42        12.54 o                         
  11  19   0         37.84         30.03        11.39 o                         
  12  19   0        307.13        321.41        31.89 o                         
  13  19   0          0.05         17.67        15.83 o                         
  14  19   0          1.43         10.23        13.78 o                         
  15  19   0        137.59        114.84        24.93 o                         
  16  19   0          9.87          9.40        12.26 o                         
  17  19   0          1.27         -0.19        10.30 o                         
  18  19   0         55.23         36.71        17.44 o                         
   0  20   0        259.32        287.14        17.91 o                         
   1  20   0          2.68          6.23         5.03 o                         
   2  20   0        812.54        801.89        21.95 o                         
   3  20   0       1380.26       1352.78        43.42 o                         
   4  20   0          5.15          1.04         5.91 o                         
   5  20   0        613.58        642.59        26.49 o                         
   6  20   0       1391.13       1333.96        51.90 o                         
   7  20   0        851.11        770.62        25.21 o                         
   8  20   0        246.12        267.47        19.34 o                         
   9  20   0         28.93         34.59         7.12 o                         
  10  20   0         54.02         57.64        10.15 o                         
  11  20   0         14.68         11.58         7.67 o                         
  12  20   0        153.17        142.45        20.00 o                         
  13  20   0        233.66        242.72        36.76 o                         
  14  20   0        128.21        111.92        23.90 o                         
  15  20   0         33.77         30.55        16.16 o                         
  16  20   0         88.45        104.12        21.03 o                         
  17  20   0         82.06         83.82        18.23 o                         
   1  21   0        252.68        256.49        14.16 o                         
   2  21   0       1116.54       1119.94        28.73 o                         
   3  21   0        551.78        533.99        23.83 o                         
   4  21   0        463.33        517.74        24.95 o                         
   5  21   0         32.39         48.55         8.78 o                         
   6  21   0        708.22        744.04        34.10 o                         
   7  21   0          0.72         12.63         8.61 o                         
   8  21   0        698.82        723.65        28.89 o                         
   9  21   0         39.01         33.38         7.33 o                         
  10  21   0         12.02          8.72         7.05 o                         
  11  21   0         52.40         43.60        10.55 o                         
  12  21   0        120.08        146.98        14.26 o                         
  13  21   0         21.33         15.63        13.90 o                         
  14  21   0         44.12         72.46        17.92 o                         
  15  21   0         49.02         56.32        14.32 o                         
  16  21   0         12.40         -0.18         9.51 o                         
  17  21   0          3.28          5.91        17.96 o                         
   0  22   0       2694.17       2624.47        80.67 o                         
   1  22   0        258.02        309.81        16.99 o                         
   2  22   0        141.12        168.94        10.62 o                         
   3  22   0        173.47        168.83        16.41 o                         
   4  22   0        186.49        204.82        18.22 o                         
   5  22   0        132.94        148.48        15.58 o                         
   6  22   0        183.78        189.26        19.92 o                         
   7  22   0        242.27        244.78        17.11 o                         
   8  22   0        221.94        208.80        19.09 o                         
   9  22   0         17.97          9.82         6.67 o                         
  10  22   0        148.94        161.61        15.46 o                         
  11  22   0         50.53         86.72        12.60 o                         
  12  22   0        555.13        606.36        34.85 o                         
  13  22   0         49.31         60.38        16.11 o                         
  14  22   0         12.79         11.18        11.34 o                         
  15  22   0         24.23         31.08        11.93 o                         
  16  22   0        258.79        214.36        23.85 o                         
   1  23   0        115.74        147.29        11.94 o                         
   2  23   0       1296.53       1295.75        34.42 o                         
   3  23   0          0.47          2.62         7.13 o                         
   4  23   0        545.40        569.26        32.27 o                         
   5  23   0        108.30        121.48        15.87 o                         
   6  23   0        453.85        501.25        35.96 o                         
   7  23   0        112.63        134.29        16.91 o                         
   8  23   0        205.25        196.14        16.18 o                         
   9  23   0        372.14        381.35        26.66 o                         
  10  23   0        241.61        248.08        20.63 o                         
  11  23   0         11.25         20.04         8.01 o                         
  12  23   0        345.70        345.49        24.54 o                         
  13  23   0          3.67         16.23        11.59 o                         
  14  23   0         51.86         72.39        13.47 o                         
  15  23   0          1.62          4.50         9.84 o                         
  16  23   0         15.00         18.57        12.20 o                         
   0  24   0        162.41        143.25        19.26 o                         
   1  24   0         97.07         99.67        10.09 o                         
   2  24   0          3.82         -1.30         6.48 o                         
   3  24   0         34.01         53.17         8.90 o                         
   4  24   0        117.80        100.87        12.52 o                         
   5  24   0        350.53        345.88        30.22 o                         
   6  24   0        987.61       1055.75        44.49 o                         
   7  24   0        389.16        362.72        31.71 o                         
   8  24   0          9.54         -3.88         9.60 o                         
   9  24   0          0.64         -0.52         8.08 o                         
  10  24   0        211.42        243.89        21.84 o                         
  11  24   0         30.01         46.34         9.01 o                         
  12  24   0          1.31         13.48         8.23 o                         
  13  24   0          1.66          5.63        10.25 o                         
  14  24   0          1.55          7.38         9.86 o                         
  15  24   0          1.14          8.88         9.93 o                         
   1  25   0        204.40        232.36        19.46 o                         
   2  25   0        275.94        278.58        23.93 o                         
   3  25   0         12.29         12.64         8.32 o                         
   4  25   0       1300.85       1252.58        48.61 o                         
   5  25   0         95.45        124.79        17.31 o                         
   6  25   0        227.51        224.28        24.99 o                         
   7  25   0         37.03         55.65        12.34 o                         
   8  25   0        238.73        267.88        31.57 o                         
   9  25   0         84.83         81.54        15.88 o                         
  10  25   0          4.72          2.26         9.62 o                         
  11  25   0          1.00         -2.89         9.15 o                         
  12  25   0        349.29        374.58        26.90 o                         
  13  25   0        176.71        186.60        17.14 o                         
  14  25   0         22.05         33.19        12.14 o                         
  15  25   0          0.06         -5.49        13.71 o                         
   0  26   0        217.67        210.92        28.02 o                         
   1  26   0        381.46        424.98        27.38 o                         
   2  26   0          0.90          7.73        15.63 o                         
   3  26   0         38.61         45.54        10.31 o                         
   4  26   0          7.55         21.98         9.43 o                         
   5  26   0         55.08         81.81        14.64 o                         
   6  26   0        539.95        500.01        38.30 o                         
   7  26   0          0.29         15.39         9.68 o                         
   8  26   0         25.35         38.72        13.25 o                         
   9  26   0         26.25         12.07        11.61 o                         
  10  26   0        121.98        105.88        17.73 o                         
  11  26   0          6.47         19.86        10.45 o                         
  12  26   0         14.49         16.22        14.97 o                         
  13  26   0         30.83         37.07        10.04 o                         
  14  26   0         15.62         26.70        17.10 o                         
   1  27   0         74.58         83.87        12.19 o                         
   2  27   0        765.81        708.20        38.46 o                         
   3  27   0         64.58         73.11        18.69 o                         
   4  27   0         47.47         60.93        12.46 o                         
   5  27   0          1.74         16.69        10.44 o                         
   6  27   0        266.48        275.64        27.77 o                         
   7  27   0        106.48        126.08        16.77 o                         
   8  27   0        370.07        359.16        35.80 o                         
   9  27   0        143.14        129.36        20.02 o                         
  10  27   0         24.73         17.09        11.61 o                         
  11  27   0         11.24          5.81        10.23 o                         
  12  27   0        222.47        212.23        23.20 o                         
  13  27   0          4.99         -3.99        10.76 o                         
  14  27   0         11.68         12.72        14.80 o                         
   0  28   0       1150.69       1166.07        76.35 o                         
   1  28   0         11.49         22.45         8.32 o                         
   2  28   0          2.34         13.67         9.57 o                         
   3  28   0         59.21         47.33        17.20 o                         
   4  28   0        135.22        140.55        13.43 o                         
   5  28   0         20.43          8.03        10.23 o                         
   6  28   0          2.74         10.80         9.44 o                         
   7  28   0         10.98         29.33         9.93 o                         
   8  28   0         30.43         19.67        10.91 o                         
   9  28   0          0.80          1.78         9.38 o                         
  10  28   0         60.74         46.94        13.91 o                         
  11  28   0          5.01         13.35        16.79 o                         
  12  28   0         71.88         70.41        12.15 o                         
  13  28   0          1.14         -1.40        16.23 o                         
   1  29   0         15.18          6.37         7.36 o                         
   2  29   0        297.53        321.41        22.34 o                         
   3  29   0         28.60         23.02        16.03 o                         
   4  29   0         13.70         -2.28        14.82 o                         
   5  29   0         37.99         35.07        11.36 o                         
   6  29   0          7.47          5.18         9.07 o                         
   7  29   0         39.65         38.00        10.36 o                         
   8  29   0         41.13         45.19        11.30 o                         
   9  29   0          3.02         -2.24        12.57 o                         
  10  29   0         29.01         14.94         8.68 o                         
  11  29   0          1.80         -7.25         8.50 o                         
  12  29   0          1.42         26.85        16.79 o                         
   0  30   0         89.50        104.59        19.68 o                         
   1  30   0          1.98         -9.67         9.67 o                         
   2  30   0        122.04        119.19        23.33 o                         
   3  30   0         64.92         64.22        19.36 o                         
   4  30   0         13.00          1.16        13.80 o                         
   5  30   0        101.37         87.33        14.75 o                         
   6  30   0          9.68          1.66         8.71 o                         
   7  30   0          0.80         -5.99         7.93 o                         
   8  30   0         21.43          8.41        13.28 o                         
   9  30   0          0.46         -9.09         9.09 o                         
  10  30   0         63.93         34.36         9.26 o                         
  11  30   0          2.63         -3.68         8.30 o                         
   1  31   0          2.13         -8.82         8.82 o                         
   2  31   0         51.78         43.92        15.33 o                         
   3  31   0          1.65          5.68        11.95 o                         
   4  31   0         48.95         32.76        13.13 o                         
   5  31   0          2.13         -9.51        12.90 o                         
   6  31   0          1.43         -0.43         8.61 o                         
   7  31   0          5.50         13.65         7.98 o                         
   8  31   0        203.35        183.02        19.08 o                         
   9  31   0          5.97          2.76         8.27 o                         
  10  31   0         40.04         49.11         8.52 o                         
   0  32   0        144.18        143.49        20.75 o                         
   1  32   0          6.08         -1.89         7.83 o                         
   2  32   0         24.59         32.49        11.15 o                         
   3  32   0         14.37        -10.11        10.62 o                         
   4  32   0         78.62         87.26        17.07 o                         
   5  32   0         16.17         31.49        10.41 o                         
   6  32   0          3.77         -5.72        11.49 o                         
   7  32   0          1.24         -2.10        10.38 o                         
   8  32   0         11.49         10.44         8.93 o                         
   9  32   0         22.69          9.94        12.35 o                         
   1  33   0          2.20         -8.49         8.93 o                         
   2  33   0         97.32         89.56        15.98 o                         
   3  33   0          4.48         -0.07         8.74 o                         
   4  33   0          4.18          7.13        14.87 o                         
   5  33   0         64.49         75.91        14.17 o                         
   6  33   0          0.35         25.51        14.14 o                         
   7  33   0        122.97        136.15        22.64 o                         
   8  33   0         94.66         92.53        12.93 o                         
   0  34   0         18.28         14.00        13.08 o                         
   1  34   0         83.06         72.66        10.62 o                         
   2  34   0          6.60         -5.78         8.35 o                         
   3  34   0         15.59         27.30        11.15 o                         
   4  34   0         16.32         13.68         9.98 o                         
   5  34   0         36.02         30.74        12.64 o                         
   6  34   0         24.96         14.13         8.68 o                         
   7  34   0        108.26         83.37        21.17 o                         
   1  35   0         74.96         69.34         9.65 o                         
   2  35   0         92.47         93.60        11.64 o                         
   3  35   0          9.95         -3.58         8.00 o                         
   4  35   0          2.62          2.02         7.87 o                         
 -21   0   1        186.17        176.02        35.40 o                         
 -19   0   1         72.88         55.73        16.28 o                         
 -17   0   1        202.38        255.53        64.40 o                         
 -15   0   1       1221.57       1230.53        74.88 o                         
 -13   0   1         17.98         39.81        26.31 o                         
 -11   0   1       2232.90       1881.39        86.90 o                         
  -9   0   1       2197.01       2179.16        91.27 o                         
  -7   0   1        335.03        381.88        28.73 o                         
  -5   0   1      11266.55      11984.02       158.98 o                         
  -3   0   1       6349.58       7077.53       114.60 o                         
  -1   0   1      21717.20      22484.63       351.06 o                         
   1   0   1        896.53       1094.72        16.16 o                         
   3   0   1        599.39        789.77        26.78 o                         
   5   0   1       3656.93       3922.67       147.50 o                         
   7   0   1        857.80        938.53        48.06 o                         
   9   0   1       1691.01       1477.13       118.69 o                         
  11   0   1         65.80         10.17        10.12 o                         
  13   0   1       1721.80       1603.20        98.33 o                         
  15   0   1        149.26        167.87        35.36 o                         
  17   0   1        304.26        368.38        52.19 o                         
  19   0   1         39.42         35.59        16.55 o                         
  21   0   1         36.89         -9.71        14.84 o                         
 -21   1   1          9.21         25.95        11.02 o                         
 -20   1   1         61.87         64.18        21.64 o                         
 -19   1   1         36.67         25.95        13.54 o                         
 -18   1   1          4.07         -2.78        10.53 o                         
 -17   1   1        244.48        264.45        30.03 o                         
 -16   1   1          2.89         23.40        11.62 o                         
 -15   1   1        188.87        243.93        27.37 o                         
 -14   1   1         40.93         71.28        12.57 o                         
 -13   1   1          8.08          6.07         4.87 o                         
 -12   1   1        152.53        165.92        14.18 o                         
 -11   1   1       3802.02       3601.93        99.80 o                         
 -10   1   1          0.83          1.77        17.34 o                         
  -9   1   1          2.81          3.70        10.37 o                         
  -8   1   1        175.92        157.53        20.41 o                         
  -7   1   1       1099.10       1054.68        35.34 o                         
  -6   1   1        680.57        735.38        23.28 o                         
  -5   1   1      11785.42      12650.13       123.52 o                         
  -4   1   1       6446.84       7181.76        76.24 o                         
  -3   1   1        935.93        905.88        15.29 o                         
  -2   1   1        991.73        957.90        17.18 o                         
  -1   1   1      20044.78      22058.21       347.45 o                         
   0   1   1         32.66         32.32         5.17 o                         
   1   1   1      12597.87      13896.61       188.00 o                         
   2   1   1        647.22        661.34        13.99 o                         
   3   1   1      22572.50      24445.05       230.80 o                         
   4   1   1       3430.59       3682.05        47.36 o                         
   5   1   1      12512.39      12895.93       120.32 o                         
   6   1   1        144.75        132.44        11.90 o                         
   7   1   1        799.11        753.84        26.97 o                         
   8   1   1         73.58         56.96        12.60 o                         
   9   1   1       2329.23       2172.53       107.56 o                         
  10   1   1         70.74         58.93        23.64 o                         
  11   1   1        809.08        678.88        49.17 o                         
  12   1   1          4.14          6.41         7.61 o                         
  13   1   1       2200.90       2218.76        57.68 o                         
  14   1   1        563.57        541.67        28.77 o                         
  15   1   1        410.59        422.07        37.85 o                         
  16   1   1        147.99        156.00        24.35 o                         
  17   1   1        104.24        134.44        23.84 o                         
  18   1   1         22.26         11.14        12.03 o                         
  19   1   1        101.88         95.35        14.72 o                         
  20   1   1         13.09         44.45        11.32 o                         
  21   1   1          1.28         21.97        19.78 o                         
 -21   2   1         20.57         16.37        20.22 o                         
 -20   2   1          0.38        -10.53        10.53 o                         
 -19   2   1        231.36        201.65        30.69 o                         
 -18   2   1         28.04         39.94        18.09 o                         
 -17   2   1          3.76          7.55        12.86 o                         
 -16   2   1          1.29          1.16        12.71 o                         
 -15   2   1        683.52        730.75        33.65 o                         
 -14   2   1         79.05         90.06         8.86 o                         
 -13   2   1       1385.45       1400.00        42.94 o                         
 -12   2   1         53.65         47.68         5.36 o                         
 -11   2   1        111.15         76.09        16.31 o                         
 -10   2   1        145.14        125.61        24.11 o                         
  -9   2   1       5972.72       5522.06       114.86 o                         
  -8   2   1         20.67         17.53        14.67 o                         
  -7   2   1        598.49        609.30        30.80 o                         
  -6   2   1       1471.86       1531.03        38.18 o                         
  -5   2   1      22142.56      23823.13       212.44 o                         
  -4   2   1       1064.62        974.58        18.56 o                         
  -3   2   1        876.53        847.48        14.61 o                         
  -2   2   1       4587.21       5338.12        49.57 o                         
  -1   2   1         70.09         99.30         4.33 o                         
   0   2   1        103.44         67.78         5.64 o                         
   1   2   1      46756.17      50481.14       323.70 o                         
   2   2   1        273.49        282.95         9.99 o                         
   3   2   1        822.99        811.50        19.76 o                         
   4   2   1       4832.38       5427.03        81.71 o                         
   5   2   1       3292.59       3548.54        50.89 o                         
   6   2   1       2633.65       2521.09        44.85 o                         
   7   2   1       5847.54       6082.47        80.59 o                         
   8   2   1        741.69        661.64        41.76 o                         
   9   2   1         24.55          4.68        15.47 o                         
  10   2   1         13.62         -1.53        17.25 o                         
  11   2   1        657.86        628.68        29.93 o                         
  12   2   1       1170.28       1237.78        34.68 o                         
  13   2   1         14.37         17.09         7.29 o                         
  14   2   1        149.46        156.99        15.14 o                         
  15   2   1          5.66          3.16         7.33 o                         
  16   2   1         32.55         25.27        10.24 o                         
  17   2   1        213.34        221.50        28.92 o                         
  18   2   1          1.38          2.16        10.74 o                         
  19   2   1         53.90         44.23        12.50 o                         
  20   2   1         17.82         13.92        20.50 o                         
  21   2   1          4.70        -14.41        14.41 o                         
 -21   3   1         23.28         39.11        11.70 o                         
 -20   3   1          0.24         -1.03         9.61 o                         
 -19   3   1          2.06          2.49        10.63 o                         
 -18   3   1         32.61          6.09        14.97 o                         
 -17   3   1        146.91        162.74        29.38 o                         
 -16   3   1          1.55         12.70         8.38 o                         
 -15   3   1         62.49         70.40        13.20 o                         
 -14   3   1        259.22        265.25        21.94 o                         
 -13   3   1          6.61         -2.20         8.93 o                         
 -12   3   1        371.19        392.62        17.06 o                         
 -11   3   1       1452.01       1313.56        73.44 o                         
 -10   3   1        223.36        154.91        25.94 o                         
  -9   3   1       1310.12       1484.34        58.83 o                         
  -8   3   1        513.13        450.04        28.57 o                         
  -7   3   1       5834.75       5866.35        88.96 o                         
  -6   3   1        153.12        182.39        13.03 o                         
  -5   3   1       9213.64       8960.70        92.13 o                         
  -4   3   1       1871.86       2037.82        32.63 o                         
  -3   3   1       3818.67       4116.36        42.92 o                         
  -2   3   1        987.89       1046.35        16.90 o                         
  -1   3   1      20765.38      23230.46       246.90 o                         
   0   3   1       5011.76       5501.96        49.25 o                         
   1   3   1       3597.64       3830.42        44.68 o                         
   2   3   1         82.91         73.28         6.21 o                         
   3   3   1       3082.12       3143.46        61.23 o                         
   4   3   1        364.22        376.90        16.54 o                         
   5   3   1      34949.49      38846.52       297.72 o                         
   6   3   1       3650.73       3665.35        56.40 o                         
   7   3   1       1392.36       1318.62        36.68 o                         
   8   3   1        283.20        286.37        22.90 o                         
   9   3   1       9298.69       9169.37       219.16 o                         
  10   3   1          0.99          1.83        16.94 o                         
  11   3   1       1134.29       1148.40        44.41 o                         
  12   3   1        113.80        133.41        10.25 o                         
  13   3   1       1550.70       1544.84        46.51 o                         
  14   3   1         56.08         56.30         9.40 o                         
  15   3   1        177.03        229.58        22.53 o                         
  16   3   1         46.78         58.23        10.63 o                         
  17   3   1          0.19          1.52         8.50 o                         
  18   3   1          0.65         14.75        11.21 o                         
  19   3   1        136.37        136.80        24.31 o                         
  20   3   1          4.18         -2.99        12.68 o                         
  21   3   1        107.91        126.51        28.50 o                         
 -21   4   1          8.18         36.81        19.93 o                         
 -20   4   1          8.77          4.96        10.94 o                         
 -19   4   1        204.36        212.37        29.33 o                         
 -18   4   1         19.47         -1.61        16.87 o                         
 -17   4   1          5.45         25.41        10.26 o                         
 -16   4   1         39.75         55.17        12.01 o                         
 -15   4   1        560.51        599.20        38.93 o                         
 -14   4   1        130.85        155.11        14.65 o                         
 -13   4   1        205.36        219.25        17.34 o                         
 -12   4   1        151.57        165.38        11.32 o                         
 -11   4   1        128.96        168.13        14.59 o                         
 -10   4   1       1504.34       1503.10        72.52 o                         
  -9   4   1       2724.42       2627.02        72.32 o                         
  -8   4   1         19.80         18.36         8.20 o                         
  -7   4   1        543.70        509.69        29.52 o                         
  -6   4   1        480.72        518.52        20.37 o                         
  -5   4   1       5580.84       5058.17        63.20 o                         
  -4   4   1       3976.22       4274.35        53.84 o                         
  -3   4   1       2532.84       2603.04        45.57 o                         
  -2   4   1       3557.64       3802.85        80.53 o                         
  -1   4   1      10714.84      12216.56       158.94 o                         
   0   4   1       3205.06       3381.10        32.65 o                         
   1   4   1      12950.57      13678.23       152.12 o                         
   2   4   1      18010.19      20214.70       247.63 o                         
   3   4   1       1313.79       1303.93        25.74 o                         
   4   4   1       3687.58       3928.61        52.62 o                         
   5   4   1        125.60        199.65        14.06 o                         
   6   4   1        752.92        752.52        27.05 o                         
   7   4   1       3720.75       3713.84        69.12 o                         
   8   4   1        128.78        110.63        16.04 o                         
   9   4   1         42.90         52.73        16.41 o                         
  10   4   1        190.69        236.07        37.04 o                         
  11   4   1        949.71        824.03        55.69 o                         
  12   4   1         77.20         75.53         7.88 o                         
  13   4   1        297.45        331.57        21.88 o                         
  14   4   1         16.48         31.33         7.45 o                         
  15   4   1          7.69          7.85         7.55 o                         
  16   4   1         37.04         11.05         8.89 o                         
  17   4   1        175.71        194.25        19.57 o                         
  18   4   1         51.22         47.78        11.42 o                         
  19   4   1         88.62        116.21        22.08 o                         
  20   4   1         60.64         88.24        14.67 o                         
  21   4   1          2.96        -10.58        14.53 o                         
 -21   5   1        116.18        118.82        29.76 o                         
 -20   5   1         80.85         58.59        13.21 o                         
 -19   5   1          7.62         15.04        10.78 o                         
 -18   5   1          7.95         -3.05         9.47 o                         
 -17   5   1          2.60          5.25        13.24 o                         
 -16   5   1         57.06         40.30        10.63 o                         
 -15   5   1        415.59        445.02        33.78 o                         
 -14   5   1        255.82        273.63        26.50 o                         
 -13   5   1         42.29         36.23         8.46 o                         
 -12   5   1          1.70         -4.47         4.47 o                         
 -11   5   1       1288.84       1257.27        47.70 o                         
 -10   5   1        428.83        396.23        40.07 o                         
  -9   5   1       1046.52        914.70        50.88 o                         
  -8   5   1       4841.68       4720.52       106.39 o                         
  -7   5   1      11261.17      11334.33       175.04 o                         
  -6   5   1         99.31         98.03        10.27 o                         
  -5   5   1       8073.04       8711.91       115.93 o                         
  -4   5   1       1443.32       1623.55        31.46 o                         
  -3   5   1        144.80        164.91        10.92 o                         
  -2   5   1        220.15        277.59        13.11 o                         
  -1   5   1      41775.65      46700.93       573.76 o                         
   0   5   1      17152.20      19358.37       347.99 o                         
   1   5   1       7151.27       7855.04        67.25 o                         
   2   5   1       6866.03       7352.51       114.13 o                         
   3   5   1      17585.88      19533.34       294.65 o                         
   4   5   1       3540.28       3797.65        53.37 o                         
   5   5   1       6033.32       6084.29        75.63 o                         
   6   5   1          5.63         15.82         6.20 o                         
   7   5   1       5461.84       5332.40       120.46 o                         
   8   5   1       3982.13       4012.36        84.38 o                         
   9   5   1       3811.74       3879.22       100.36 o                         
  10   5   1        546.35        497.71        52.54 o                         
  11   5   1        205.34        207.46        18.46 o                         
  12   5   1         27.45         40.04         9.74 o                         
  13   5   1        450.87        488.87        24.45 o                         
  14   5   1        106.89        137.21        15.61 o                         
  15   5   1        269.26        292.40        25.87 o                         
  16   5   1          7.86          4.74        11.05 o                         
  17   5   1          8.04         17.13        10.17 o                         
  18   5   1         55.45         65.41        12.65 o                         
  19   5   1         92.15        124.08        21.79 o                         
  20   5   1          2.00         16.75        10.18 o                         
 -20   6   1        153.05        151.34        21.55 o                         
 -19   6   1        192.08        165.17        15.94 o                         
 -18   6   1         41.03         52.21        11.26 o                         
 -17   6   1         21.57         16.99        10.36 o                         
 -16   6   1         23.19         18.21        13.24 o                         
 -15   6   1        714.19        727.66        42.97 o                         
 -14   6   1          3.15         -0.56         7.13 o                         
 -13   6   1        465.05        461.03        23.57 o                         
 -12   6   1        134.86        150.74        13.85 o                         
 -11   6   1       2342.52       2273.55        57.10 o                         
 -10   6   1        637.40        609.91        48.97 o                         
  -9   6   1        784.61        851.04        49.51 o                         
  -8   6   1         11.37         24.64        10.35 o                         
  -7   6   1        594.93        590.48        33.32 o                         
  -6   6   1       1486.14       1400.66        40.54 o                         
  -5   6   1         23.02         36.78         6.91 o                         
  -4   6   1       2377.31       2398.69        41.18 o                         
  -3   6   1       3787.19       3815.76        51.62 o                         
  -2   6   1       1200.05       1122.48        30.16 o                         
  -1   6   1       2428.23       2614.67        58.43 o                         
   0   6   1         54.03         65.95         5.40 o                         
   1   6   1       6535.72       6964.69        63.96 o                         
   2   6   1        518.38        717.44        20.37 o                         
   3   6   1        453.09        528.96        20.57 o                         
   4   6   1       1034.21        951.19        25.83 o                         
   5   6   1       1982.18       1985.19        39.91 o                         
   6   6   1         13.61         24.05         7.02 o                         
   7   6   1       3435.51       3387.57        80.40 o                         
   8   6   1         21.09         27.05        10.57 o                         
   9   6   1        618.89        629.75        41.42 o                         
  10   6   1        346.53        358.25        45.12 o                         
  11   6   1         74.44         89.87         9.50 o                         
  12   6   1        117.00        115.41         8.13 o                         
  13   6   1       1001.34        995.46        36.58 o                         
  14   6   1         37.70         39.29         8.29 o                         
  15   6   1          5.37         13.69         9.04 o                         
  16   6   1         35.93         53.38        15.00 o                         
  17   6   1         85.49         80.25        14.41 o                         
  18   6   1         29.42         35.65        10.39 o                         
  19   6   1         31.64         40.76        11.16 o                         
  20   6   1          6.65         19.88        25.11 o                         
 -20   7   1          4.68         10.22        20.97 o                         
 -19   7   1          1.89          8.69         8.38 o                         
 -18   7   1         42.73         48.68        10.83 o                         
 -17   7   1         14.04         20.45        14.03 o                         
 -16   7   1          0.59          9.39         9.99 o                         
 -15   7   1        111.62        121.03        19.45 o                         
 -14   7   1        234.98        233.79        21.25 o                         
 -13   7   1        257.19        304.09        23.25 o                         
 -12   7   1        542.12        547.47        23.20 o                         
 -11   7   1         14.04         19.12         5.25 o                         
 -10   7   1        278.48        292.54        35.51 o                         
  -9   7   1        863.65        814.39        49.07 o                         
  -8   7   1       1207.70       1233.21        49.87 o                         
  -7   7   1       1518.72       1469.59        45.58 o                         
  -6   7   1       1251.49       1277.87        40.74 o                         
  -5   7   1       4029.05       4254.00        62.61 o                         
  -4   7   1         22.19         31.70         6.37 o                         
  -3   7   1        458.69        437.62        19.98 o                         
  -2   7   1       2290.88       2184.40        36.56 o                         
  -1   7   1      16503.13      17864.47       148.17 o                         
   0   7   1          3.34         12.10         3.28 o                         
   1   7   1       6647.83       7222.28        93.42 o                         
   2   7   1       8769.79       9220.10        92.14 o                         
   3   7   1      11690.89      11830.01       185.84 o                         
   4   7   1        196.77        269.54        16.83 o                         
   5   7   1          9.83         17.39         6.20 o                         
   6   7   1        475.35        493.06        24.05 o                         
   7   7   1       3870.56       3709.19        72.85 o                         
   8   7   1       1063.33       1111.10        48.97 o                         
   9   7   1       2381.38       2477.18        75.03 o                         
  10   7   1        186.11        186.23        33.64 o                         
  11   7   1         40.70         37.78         4.88 o                         
  12   7   1         77.40         78.78         6.86 o                         
  13   7   1          3.80         17.48         5.38 o                         
  14   7   1        240.89        264.59        27.94 o                         
  15   7   1       1066.53       1051.09        49.64 o                         
  16   7   1         63.61         65.44        12.89 o                         
  17   7   1         69.68         48.72        12.84 o                         
  18   7   1         26.86          3.55        11.24 o                         
  19   7   1         95.73        110.29        17.77 o                         
  20   7   1          1.98         15.75        12.33 o                         
 -20   8   1         24.96         17.63        10.07 o                         
 -19   8   1         36.70         37.55        10.61 o                         
 -18   8   1         17.02         17.02        22.41 o                         
 -17   8   1          1.10         21.89        10.08 o                         
 -16   8   1        115.93        111.98        18.23 o                         
 -15   8   1         59.56         71.50        10.55 o                         
 -14   8   1          4.26         15.94         7.18 o                         
 -13   8   1        174.17        190.17        16.69 o                         
 -12   8   1          9.29          6.61         4.49 o                         
 -11   8   1        112.88        109.01        13.55 o                         
 -10   8   1         16.67          8.85         7.64 o                         
  -9   8   1       2631.11       2517.25        67.79 o                         
  -8   8   1          8.46         12.11         9.97 o                         
  -7   8   1        179.91        235.94        22.52 o                         
  -6   8   1        302.01        252.81        21.25 o                         
  -5   8   1        180.19        182.20        14.93 o                         
  -4   8   1       2407.01       2353.98        44.18 o                         
  -3   8   1       5013.36       5496.38        91.05 o                         
  -2   8   1          6.94         14.99         4.58 o                         
  -1   8   1       4371.56       4315.55        82.50 o                         
   0   8   1       4253.57       4429.51        54.57 o                         
   1   8   1       2708.96       3051.00        45.02 o                         
   2   8   1        180.05        239.38        14.53 o                         
   3   8   1       4574.14       5094.37        66.59 o                         
   4   8   1       2130.73       2412.92        45.27 o                         
   5   8   1        675.86        814.26        29.94 o                         
   6   8   1        202.40        242.62        18.61 o                         
   7   8   1       2435.60       2397.53        58.78 o                         
   8   8   1        284.14        234.49        23.72 o                         
   9   8   1        100.29         98.28        18.91 o                         
  10   8   1         78.80        116.22        27.38 o                         
  11   8   1         70.60         73.43         8.41 o                         
  12   8   1        738.79        723.76        32.51 o                         
  13   8   1        279.43        270.97        18.42 o                         
  14   8   1        514.33        533.65        34.51 o                         
  15   8   1         30.84         22.81        14.50 o                         
  16   8   1        104.80        114.14        25.81 o                         
  17   8   1          2.32          2.65        12.50 o                         
  18   8   1          1.93         -0.22        10.67 o                         
  19   8   1         14.59         18.22        19.71 o                         
  20   8   1         74.63         88.18        13.66 o                         
 -20   9   1          3.86         -7.57         9.37 o                         
 -19   9   1          0.00         14.64         9.08 o                         
 -18   9   1        140.33        161.42        24.80 o                         
 -17   9   1         18.83         35.10        13.62 o                         
 -16   9   1          3.86          0.21        12.61 o                         
 -15   9   1          6.46         -0.09         8.77 o                         
 -14   9   1         64.27         75.37        14.55 o                         
 -13   9   1          3.19         -5.37         5.37 o                         
 -12   9   1          2.56          3.63         5.26 o                         
 -11   9   1         12.48          6.37         8.08 o                         
 -10   9   1        129.20        155.73        12.39 o                         
  -9   9   1       2219.44       2304.90        70.30 o                         
  -8   9   1         85.66         70.22        15.36 o                         
  -7   9   1       1055.92       1044.43        46.91 o                         
  -6   9   1        667.23        613.27        33.97 o                         
  -5   9   1        841.04        939.08        33.80 o                         
  -4   9   1        849.11        788.67        28.19 o                         
  -3   9   1         63.97         77.50         9.57 o                         
  -2   9   1       4453.22       4546.28       149.68 o                         
  -1   9   1       2165.86       2281.26        38.79 o                         
   0   9   1         46.21         65.39         7.29 o                         
   1   9   1        577.13        508.71        22.48 o                         
   2   9   1         24.39         32.08         6.60 o                         
   3   9   1       2046.01       2115.83        41.11 o                         
   4   9   1       1148.04       1252.34        33.15 o                         
   5   9   1       3680.34       3897.38        72.14 o                         
   6   9   1        132.47        164.29        18.02 o                         
   7   9   1          1.88         -2.92         8.27 o                         
   8   9   1        784.86        802.56        43.22 o                         
   9   9   1       3974.31       3987.82       141.00 o                         
  10   9   1        299.27        225.47        14.32 o                         
  11   9   1        324.34        351.33        20.74 o                         
  12   9   1        382.68        363.45        28.58 o                         
  13   9   1        163.34        172.97        19.61 o                         
  14   9   1        204.57        211.42        23.87 o                         
  15   9   1         65.61         73.07        21.51 o                         
  16   9   1         36.02         29.77        20.09 o                         
  17   9   1         26.92         19.10        14.83 o                         
  18   9   1        218.28        171.72        25.80 o                         
  19   9   1          1.12          9.75        10.45 o                         
  20   9   1          2.92         -2.21         8.91 o                         
 -20  10   1         10.05         17.59         9.40 o                         
 -19  10   1        147.24        139.48        17.62 o                         
 -18  10   1         27.10         20.63        11.69 o                         
 -17  10   1         69.68         71.61        21.10 o                         
 -16  10   1         52.59         42.78        17.72 o                         
 -15  10   1          2.73         15.03        10.61 o                         
 -14  10   1        246.87        286.99        30.23 o                         
 -13  10   1          9.77         19.34         9.28 o                         
 -12  10   1         55.92         58.92         7.84 o                         
 -11  10   1         48.87         34.00        12.93 o                         
 -10  10   1        441.18        446.32        29.35 o                         
  -9  10   1       1207.05       1222.47        61.82 o                         
  -8  10   1          9.15          6.92        10.95 o                         
  -7  10   1       1924.74       1811.38        52.96 o                         
  -6  10   1       6191.56       6167.86       103.16 o                         
  -5  10   1        535.21        623.26        29.77 o                         
  -4  10   1          5.08         -0.67         5.71 o                         
  -3  10   1         23.90         23.42         6.50 o                         
  -2  10   1        272.09        326.41        22.67 o                         
  -1  10   1       1129.29       1136.79        28.16 o                         
   0  10   1       4891.40       5160.82        68.86 o                         
   1  10   1       3018.81       3014.15        50.10 o                         
   2  10   1       1293.79       1357.42        39.16 o                         
   3  10   1         75.77         52.81         8.28 o                         
   4  10   1        697.01        708.01        29.16 o                         
   5  10   1        152.72        170.44        15.71 o                         
   6  10   1       3614.94       3680.91        73.14 o                         
   7  10   1        952.68       1062.21        48.44 o                         
   8  10   1        784.33        757.68        46.51 o                         
   9  10   1         36.24         48.05        16.59 o                         
  10  10   1       1316.49       1239.36        38.95 o                         
  11  10   1         18.75         23.12         8.07 o                         
  12  10   1         40.89         54.24        12.23 o                         
  13  10   1        150.54        136.55        18.08 o                         
  14  10   1          8.93         26.12        10.49 o                         
  15  10   1         12.97          6.69        10.08 o                         
  16  10   1        118.31        120.74        27.39 o                         
  17  10   1          0.92        -20.20        20.30 o                         
  18  10   1          8.71         14.47        12.02 o                         
  19  10   1        125.67         95.86        16.84 o                         
  20  10   1          4.71         -9.43         9.43 o                         
 -20  11   1         40.20         32.35        12.22 o                         
 -19  11   1          0.11          8.65         9.26 o                         
 -18  11   1          6.74         -0.20        10.97 o                         
 -17  11   1         47.56         44.34        15.40 o                         
 -16  11   1          1.13         -9.06         9.06 o                         
 -15  11   1        127.09        147.97        23.06 o                         
 -14  11   1         20.58         15.42         9.39 o                         
 -13  11   1        171.06        181.22        21.66 o                         
 -12  11   1       1276.65       1218.08        46.77 o                         
 -11  11   1         17.91         39.12        12.84 o                         
 -10  11   1        112.24        110.98         7.73 o                         
  -9  11   1        446.43        379.89        38.66 o                         
  -8  11   1       1850.32       1834.75        70.32 o                         
  -7  11   1        747.81        812.40        47.19 o                         
  -6  11   1        850.10        786.44        39.99 o                         
  -5  11   1       1123.16       1121.11        36.48 o                         
  -4  11   1       1640.54       1789.71        58.52 o                         
  -3  11   1        271.99        318.24        19.78 o                         
  -2  11   1        207.04        223.98        17.54 o                         
  -1  11   1       2123.22       1969.39        69.25 o                         
   0  11   1       2472.64       2419.26        71.55 o                         
   1  11   1       1086.83       1104.10        29.48 o                         
   2  11   1       1300.89       1350.34        41.16 o                         
   3  11   1        397.74        367.34        21.14 o                         
   4  11   1       4395.08       4451.79       113.49 o                         
   5  11   1       1395.71       1429.48        57.42 o                         
   6  11   1       1820.88       1813.89        56.76 o                         
   7  11   1         86.21         74.89        16.36 o                         
   8  11   1        888.46        969.07        53.04 o                         
   9  11   1       1393.21       1275.98        42.17 o                         
  10  11   1        224.25        228.48        15.04 o                         
  11  11   1          0.74         -5.47         5.47 o                         
  12  11   1        719.00        724.25        34.18 o                         
  13  11   1        251.43        252.05        26.54 o                         
  14  11   1         44.99         48.91        11.99 o                         
  15  11   1         21.13         13.29        10.58 o                         
  16  11   1         14.47         23.37        15.13 o                         
  17  11   1          8.88          0.75        13.73 o                         
  18  11   1         28.55         35.05        12.82 o                         
  19  11   1         15.12         17.64         9.47 o                         
  20  11   1         10.24         25.88         9.04 o                         
 -19  12   1          0.25         -9.05         9.05 o                         
 -18  12   1         61.53         40.81        13.24 o                         
 -17  12   1         11.07          7.52        14.68 o                         
 -16  12   1        121.48        110.89        20.81 o                         
 -15  12   1         54.53         47.70        12.42 o                         
 -14  12   1         20.19         34.36        10.56 o                         
 -13  12   1        946.04        905.55        43.46 o                         
 -12  12   1         84.12         95.45        10.45 o                         
 -11  12   1        789.47        870.16        42.75 o                         
 -10  12   1        779.11        800.05        29.99 o                         
  -9  12   1        331.08        329.59        29.12 o                         
  -8  12   1        186.73        191.35        27.59 o                         
  -7  12   1         75.85         83.70        19.39 o                         
  -6  12   1       1807.11       1734.28        65.20 o                         
  -5  12   1        169.86        129.81        19.01 o                         
  -4  12   1          1.91          6.38         7.47 o                         
  -3  12   1        338.80        347.62        21.64 o                         
  -2  12   1        591.85        598.72        35.97 o                         
  -1  12   1        766.46        795.76        32.22 o                         
   0  12   1       6605.08       6831.31       108.83 o                         
   1  12   1         40.61         54.43         9.68 o                         
   2  12   1         28.15         27.81         8.86 o                         
   3  12   1        700.86        763.24        38.28 o                         
   4  12   1        577.19        589.93        35.71 o                         
   5  12   1        206.30        187.99        19.89 o                         
   6  12   1       4382.09       4452.95        94.56 o                         
   7  12   1        847.03        861.57        49.96 o                         
   8  12   1        397.16        462.21        47.88 o                         
   9  12   1          3.91          7.15         4.84 o                         
  10  12   1        730.80        771.92        26.49 o                         
  11  12   1        477.69        491.81        28.49 o                         
  12  12   1          0.62         -3.73         6.36 o                         
  13  12   1        142.89        198.32        23.79 o                         
  14  12   1          4.56         21.89         9.37 o                         
  15  12   1          0.26          1.66         9.17 o                         
  16  12   1        172.48        200.24        22.06 o                         
  17  12   1         12.69         17.16        14.51 o                         
  18  12   1         29.65         35.00        18.60 o                         
  19  12   1          1.98         24.30         9.65 o                         
 -19  13   1          3.17        -10.30        10.30 o                         
 -18  13   1        227.43        248.68        30.83 o                         
 -17  13   1          0.61         -0.16         9.63 o                         
 -16  13   1         12.53          7.22         9.94 o                         
 -15  13   1         38.32         36.88        11.74 o                         
 -14  13   1        574.84        565.35        40.27 o                         
 -13  13   1          1.91          6.21         7.95 o                         
 -12  13   1        254.40        268.38        25.34 o                         
 -11  13   1         16.87         20.16         8.88 o                         
 -10  13   1        359.25        295.12        22.07 o                         
  -9  13   1        165.10        167.66        17.86 o                         
  -8  13   1         69.36         35.93        12.56 o                         
  -7  13   1        518.98        509.10        43.74 o                         
  -6  13   1       1140.27       1155.82        59.53 o                         
  -5  13   1        419.34        383.49        35.48 o                         
  -4  13   1       3124.56       2780.69       101.17 o                         
  -3  13   1       2516.12       2542.99        64.20 o                         
  -2  13   1       2137.90       2134.73       125.39 o                         
  -1  13   1        366.42        368.38        28.06 o                         
   0  13   1       6047.08       5784.00       159.25 o                         
   1  13   1         72.80         67.88        13.89 o                         
   2  13   1        794.26        886.85        40.81 o                         
   3  13   1          1.74          2.50         7.42 o                         
   4  13   1        826.19        787.35        39.87 o                         
   5  13   1         21.07         17.17        10.38 o                         
   6  13   1       1216.50       1235.56        58.55 o                         
   7  13   1         85.07         79.04        19.27 o                         
   8  13   1        132.02         86.61        33.75 o                         
   9  13   1        141.38        157.14        11.56 o                         
  10  13   1        260.11        285.46        16.51 o                         
  11  13   1        262.69        267.07        20.52 o                         
  12  13   1        321.50        351.79        31.30 o                         
  13  13   1        198.31        204.69        25.30 o                         
  14  13   1         26.58         29.81        17.17 o                         
  15  13   1         22.97         14.39        11.04 o                         
  16  13   1         10.24         -0.19         9.67 o                         
  17  13   1         13.25         43.82        13.91 o                         
  18  13   1        138.78        146.32        20.90 o                         
  19  13   1         55.59         44.40        11.31 o                         
 -19  14   1         41.65         55.75        11.15 o                         
 -18  14   1        122.63        129.28        19.15 o                         
 -17  14   1          0.18         -3.26        13.53 o                         
 -16  14   1        201.19        235.07        28.71 o                         
 -15  14   1          9.51          6.67        10.46 o                         
 -14  14   1          0.40          8.93         9.75 o                         
 -13  14   1        192.03        180.23        22.26 o                         
 -12  14   1        477.78        457.50        31.27 o                         
 -11  14   1         48.28         57.45        13.42 o                         
 -10  14   1         28.18         27.85         6.70 o                         
  -9  14   1        561.42        586.39        19.57 o                         
  -8  14   1          3.34          3.96         5.00 o                         
  -7  14   1         45.65         66.76        22.58 o                         
  -6  14   1        751.71        751.73        60.38 o                         
  -5  14   1        411.00        377.99        42.20 o                         
  -4  14   1        708.95        741.70        49.73 o                         
  -3  14   1       1914.46       1820.26        57.37 o                         
  -2  14   1        910.22       1078.03        57.98 o                         
  -1  14   1        393.23        391.59        30.42 o                         
   0  14   1       2913.46       2814.74        68.97 o                         
   1  14   1        492.34        427.03        31.73 o                         
   2  14   1       1673.42       1664.07        98.57 o                         
   3  14   1       1837.29       1715.33        57.71 o                         
   4  14   1         50.83         90.59        17.70 o                         
   5  14   1        748.81        732.84        44.40 o                         
   6  14   1         54.83         63.20        16.32 o                         
   7  14   1        846.95        852.26        56.76 o                         
   8  14   1        144.94        178.81        20.31 o                         
   9  14   1        459.00        466.76        27.54 o                         
  10  14   1         67.87         74.91        10.08 o                         
  11  14   1        498.52        497.39        23.61 o                         
  12  14   1         58.47         74.28        13.20 o                         
  13  14   1         27.78         34.20         9.98 o                         
  14  14   1        176.33        135.87        21.77 o                         
  15  14   1         34.61         43.80        14.36 o                         
  16  14   1         97.05         84.89        16.13 o                         
  17  14   1         12.39         18.93        11.68 o                         
  18  14   1          9.75         27.41         9.68 o                         
  19  14   1          0.21          9.68         9.92 o                         
 -19  15   1          0.23         -2.97        10.17 o                         
 -18  15   1         37.86         61.47        11.25 o                         
 -17  15   1         93.09         83.16        15.28 o                         
 -16  15   1          0.17         13.22         9.32 o                         
 -15  15   1        218.59        210.04        26.97 o                         
 -14  15   1          6.80          1.48        10.33 o                         
 -13  15   1       1449.02       1419.22        57.14 o                         
 -12  15   1        156.83        176.90        28.13 o                         
 -11  15   1         28.61         31.47        15.04 o                         
 -10  15   1        766.74        735.31        25.18 o                         
  -9  15   1        150.46        142.06         9.29 o                         
  -8  15   1          9.96          4.31         3.97 o                         
  -7  15   1        637.69        436.87        72.43 o                         
  -6  15   1        338.21        328.49        42.25 o                         
  -5  15   1          0.26         14.55        15.81 o                         
  -4  15   1        456.10        493.66        42.51 o                         
  -3  15   1          8.77         -1.66        11.04 o                         
  -2  15   1       2357.72       2245.11        74.02 o                         
  -1  15   1       1084.67       1081.52        56.23 o                         
   0  15   1         57.99         98.18        17.50 o                         
   1  15   1       1295.75       1200.69        61.64 o                         
   2  15   1       1671.27       1581.71        66.82 o                         
   3  15   1        836.10        844.00        47.50 o                         
   4  15   1          6.70          1.78        12.52 o                         
   5  15   1       1417.76       1345.50        81.20 o                         
   6  15   1         55.66         78.64        22.96 o                         
   7  15   1          2.17         -1.41         7.35 o                         
   8  15   1        147.13        145.57         8.85 o                         
   9  15   1         29.14         43.91         5.48 o                         
  10  15   1         95.48        105.19         9.15 o                         
  11  15   1          0.60          5.11         5.82 o                         
  12  15   1        214.87        296.22        23.30 o                         
  13  15   1        386.66        389.07        31.24 o                         
  14  15   1       1046.83        989.12        49.09 o                         
  15  15   1          4.28          8.63        10.46 o                         
  16  15   1         68.51         70.96        13.38 o                         
  17  15   1         27.97         53.04        19.32 o                         
  18  15   1        122.60        104.94        16.06 o                         
  19  15   1          9.18         -4.32         8.79 o                         
 -19  16   1          0.92         26.30        10.70 o                         
 -18  16   1          1.31         17.19        10.03 o                         
 -17  16   1         28.03         23.78         9.60 o                         
 -16  16   1         48.79         57.31        12.39 o                         
 -15  16   1         11.12         16.38        16.35 o                         
 -14  16   1          1.26         16.61        17.21 o                         
 -13  16   1        606.88        577.53        54.64 o                         
 -12  16   1         14.75         26.68        14.65 o                         
 -11  16   1         18.59         10.07         7.60 o                         
 -10  16   1        309.72        313.89        16.62 o                         
  -9  16   1        123.81        127.57         9.04 o                         
  -8  16   1        190.42        237.21        11.63 o                         
  -7  16   1        255.23        283.17        12.32 o                         
  -6  16   1        115.34        111.93        15.41 o                         
  -5  16   1        448.86        435.59        47.69 o                         
  -4  16   1       1137.42       1108.84        99.33 o                         
  -3  16   1       3076.14       2875.63        88.75 o                         
  -2  16   1        357.26        362.91        36.44 o                         
  -1  16   1         82.61         70.38        18.93 o                         
   0  16   1       1738.38       1564.86        59.23 o                         
   1  16   1       1167.80       1135.70        52.74 o                         
   2  16   1         28.57         19.24        12.47 o                         
   3  16   1       1028.76       1071.10        78.64 o                         
   4  16   1        918.62        897.63        58.53 o                         
   5  16   1       1888.25       1949.93        91.83 o                         
   6  16   1        219.02        177.00        14.31 o                         
   7  16   1          4.14          4.44         4.43 o                         
   8  16   1         17.71         23.31         4.14 o                         
   9  16   1        201.35        212.72        13.35 o                         
  10  16   1        490.14        467.77        23.36 o                         
  11  16   1         64.68         40.15         9.24 o                         
  12  16   1          0.99        -10.13        10.13 o                         
  13  16   1        121.02        139.43        14.21 o                         
  14  16   1        145.77        171.14        20.16 o                         
  15  16   1        299.23        318.00        32.09 o                         
  16  16   1         27.61         28.40        10.77 o                         
  17  16   1          6.91         -1.13        10.99 o                         
  18  16   1         13.42         14.83         9.07 o                         
 -18  17   1          9.16         25.37        10.15 o                         
 -17  17   1         10.78         18.30        13.04 o                         
 -16  17   1         17.37          8.55        12.79 o                         
 -15  17   1        109.38        104.20        26.35 o                         
 -14  17   1        206.40        202.34        34.92 o                         
 -13  17   1         31.38         58.26        20.59 o                         
 -12  17   1        260.43        238.92        34.67 o                         
 -11  17   1        277.08        265.04        26.86 o                         
 -10  17   1         13.70         22.43         5.88 o                         
  -9  17   1          0.56         -4.53         5.63 o                         
  -8  17   1       1897.11       1905.81        41.56 o                         
  -7  17   1       3920.98       3959.45        59.55 o                         
  -6  17   1         39.69         31.36         6.65 o                         
  -5  17   1         33.25         17.48         4.47 o                         
  -4  17   1        968.39        974.81        72.30 o                         
  -3  17   1          4.27         -6.42        14.04 o                         
  -2  17   1          4.68         20.34        14.20 o                         
  -1  17   1        437.35        378.72        38.83 o                         
   0  17   1         13.36          9.99        14.38 o                         
   1  17   1         29.45         30.57        14.19 o                         
   2  17   1        542.26        518.21        43.93 o                         
   3  17   1        854.03        808.54        55.62 o                         
   4  17   1       1246.81       1321.22        83.67 o                         
   5  17   1          3.59         -4.32         4.32 o                         
   6  17   1        377.62        332.15        23.18 o                         
   7  17   1          3.36          7.29         8.26 o                         
   8  17   1        939.36        891.21        28.49 o                         
   9  17   1        428.28        412.83        22.43 o                         
  10  17   1        236.46        259.15        18.66 o                         
  11  17   1         21.89         10.35        10.91 o                         
  12  17   1         30.50         45.20        10.91 o                         
  13  17   1         97.50        110.55        25.06 o                         
  14  17   1          4.32          4.52        15.95 o                         
  15  17   1         39.58         56.31        19.34 o                         
  16  17   1          2.07         27.37        14.07 o                         
  17  17   1          1.78         10.78        10.95 o                         
  18  17   1          8.66         -0.21        12.72 o                         
 -18  18   1         78.44        128.00        22.69 o                         
 -17  18   1          4.07          9.01        10.46 o                         
 -16  18   1          9.66          6.81        11.87 o                         
 -15  18   1          4.90          7.56        14.73 o                         
 -14  18   1         89.36         71.36        24.73 o                         
 -13  18   1         95.98        116.08        27.01 o                         
 -12  18   1          3.48         -7.36        11.92 o                         
 -11  18   1         11.26          8.76         6.19 o                         
 -10  18   1        736.73        738.44        29.31 o                         
  -9  18   1        259.87        286.24        18.14 o                         
  -8  18   1         29.87         34.59         5.55 o                         
  -7  18   1          9.41         38.81         6.70 o                         
  -6  18   1        333.86        318.91        11.37 o                         
  -5  18   1        152.64        154.56        13.16 o                         
  -4  18   1        148.70        163.51         8.73 o                         
  -3  18   1       1912.47       1625.41        46.01 o                         
  -2  18   1        573.57        565.77        48.20 o                         
  -1  18   1        305.76        265.46        33.53 o                         
   0  18   1         19.89         31.44        21.35 o                         
   1  18   1         35.37         22.92        19.66 o                         
   2  18   1       2225.75       2282.98        97.78 o                         
   3  18   1       1561.12       1264.65        65.40 o                         
   4  18   1       1021.95        971.80        42.45 o                         
   5  18   1         77.94         81.22         6.60 o                         
   6  18   1       1459.20       1492.99        35.00 o                         
   7  18   1       1380.72       1334.71        43.06 o                         
   8  18   1        351.22        372.31        18.51 o                         
   9  18   1          3.57          1.19         5.09 o                         
  10  18   1        315.74        337.14        23.33 o                         
  11  18   1        347.92        379.40        26.17 o                         
  12  18   1        185.46        177.65        22.57 o                         
  13  18   1         58.76         57.28        20.48 o                         
  14  18   1         28.97         46.46        18.82 o                         
  15  18   1        125.85        110.28        25.68 o                         
  16  18   1         15.77         17.73        12.04 o                         
  17  18   1         39.66         30.64        17.20 o                         
  18  18   1          0.63         -8.54        25.25 o                         
 -18  19   1         43.39         17.47        14.58 o                         
 -17  19   1        101.87        103.18        19.59 o                         
 -16  19   1         17.92         26.07        13.92 o                         
 -15  19   1          0.73         -1.77        13.59 o                         
 -14  19   1        303.19        359.51        44.65 o                         
 -13  19   1         50.28         61.10        21.60 o                         
 -12  19   1         74.66         80.51        13.65 o                         
 -11  19   1         20.85         22.46         7.25 o                         
 -10  19   1          1.73         -2.04         5.89 o                         
  -9  19   1          7.68         10.33         5.22 o                         
  -8  19   1        327.98        308.85        17.63 o                         
  -7  19   1        296.86        319.16        15.43 o                         
  -6  19   1         10.25         17.71         9.80 o                         
  -5  19   1        268.69        276.90        13.83 o                         
  -4  19   1         90.73         91.33         8.45 o                         
  -3  19   1       1567.36       1466.40        52.84 o                         
  -2  19   1        737.53        728.42        25.82 o                         
  -1  19   1        163.19        158.30        12.22 o                         
   0  19   1          7.53          2.44         6.51 o                         
   1  19   1         47.53         54.40         8.09 o                         
   2  19   1        301.80        265.19        13.82 o                         
   3  19   1         54.50         59.47         8.74 o                         
   4  19   1         24.13         39.25         5.69 o                         
   5  19   1        703.12        722.05        36.45 o                         
   6  19   1         12.21         14.68         6.14 o                         
   7  19   1        151.28        163.54        10.15 o                         
   8  19   1        590.70        600.03        24.89 o                         
   9  19   1       1075.89       1096.25        35.93 o                         
  10  19   1         84.74        111.12        13.01 o                         
  11  19   1        105.53        110.45        14.69 o                         
  12  19   1         48.75         37.02        12.15 o                         
  13  19   1         14.21         10.10        15.00 o                         
  14  19   1         22.77         10.10        15.35 o                         
  15  19   1        115.34        106.93        23.65 o                         
  16  19   1         67.03         71.77        14.56 o                         
  17  19   1         22.65         16.15        10.57 o                         
 -17  20   1          2.12         17.41         9.33 o                         
 -16  20   1         45.10         31.93        13.14 o                         
 -15  20   1          2.90         -3.97        14.59 o                         
 -14  20   1         93.03        119.16        24.98 o                         
 -13  20   1         63.58         70.88        22.64 o                         
 -12  20   1        161.72        164.91        20.94 o                         
 -11  20   1         14.80         27.69         7.28 o                         
 -10  20   1         33.92         43.06         7.53 o                         
  -9  20   1        961.10        970.64        34.87 o                         
  -8  20   1        353.08        363.38        20.95 o                         
  -7  20   1        222.87        240.55        15.77 o                         
  -6  20   1        319.04        345.81        18.87 o                         
  -5  20   1        417.34        401.70        17.67 o                         
  -4  20   1       1458.95       1277.79        54.55 o                         
  -3  20   1       2043.48       1982.88        72.84 o                         
  -2  20   1       1222.68       1206.07        35.05 o                         
  -1  20   1         44.26         55.71         4.58 o                         
   0  20   1        734.80        713.48        21.45 o                         
   1  20   1        458.21        429.85        16.92 o                         
   2  20   1        297.80        329.43        16.93 o                         
   3  20   1        930.89        917.42        27.28 o                         
   4  20   1       1499.46       1461.63        42.69 o                         
   5  20   1        239.68        257.93        17.44 o                         
   6  20   1        746.45        757.13        42.01 o                         
   7  20   1       4800.73       4711.68        92.73 o                         
   8  20   1        288.63        347.55        30.03 o                         
   9  20   1         22.12         17.39         6.48 o                         
  10  20   1         19.00         22.44         7.63 o                         
  11  20   1        907.69        918.53        40.33 o                         
  12  20   1         20.83         26.61         8.86 o                         
  13  20   1        103.27         79.22        20.87 o                         
  14  20   1        154.22        160.99        27.90 o                         
  15  20   1         36.84         51.83        16.42 o                         
  16  20   1          6.12         12.89        11.24 o                         
  17  20   1         39.80         60.88        13.08 o                         
 -17  21   1        118.45        121.91        18.46 o                         
 -16  21   1          8.82          8.73        10.02 o                         
 -15  21   1         19.68         17.85        11.74 o                         
 -14  21   1        232.44        248.19        35.14 o                         
 -13  21   1        354.74        370.78        44.54 o                         
 -12  21   1         55.03         66.85        10.30 o                         
 -11  21   1        526.28        537.45        26.58 o                         
 -10  21   1         67.05         82.10        10.48 o                         
  -9  21   1         71.88         89.20        11.22 o                         
  -8  21   1        266.89        285.81        19.69 o                         
  -7  21   1        143.53        157.75        14.79 o                         
  -6  21   1        938.10        950.39        32.73 o                         
  -5  21   1         95.01        100.27        10.07 o                         
  -4  21   1          7.23         23.73         4.82 o                         
  -3  21   1        215.94        249.39        16.59 o                         
  -2  21   1        145.76        179.39        10.30 o                         
  -1  21   1       1005.10        996.92        28.63 o                         
   0  21   1        407.81        444.38        17.49 o                         
   1  21   1        117.16        177.16         9.87 o                         
   2  21   1        271.18        309.26        14.45 o                         
   3  21   1        839.43        835.23        27.30 o                         
   4  21   1        356.99        401.83        23.49 o                         
   5  21   1        124.75        132.50        12.68 o                         
   6  21   1         19.32         35.82         9.65 o                         
   7  21   1         56.13         54.59         7.87 o                         
   8  21   1         58.76         61.26         6.84 o                         
   9  21   1          4.56          8.90         6.58 o                         
  10  21   1          0.21          1.60         6.89 o                         
  11  21   1        139.54        153.52        17.38 o                         
  12  21   1          1.54          6.58         8.95 o                         
  13  21   1         59.14         75.13        18.62 o                         
  14  21   1         32.55         33.87        14.08 o                         
  15  21   1         30.06         38.45        12.47 o                         
  16  21   1         85.38         58.17        14.23 o                         
  17  21   1          5.96         22.73        13.09 o                         
 -16  22   1          7.21         -0.82        10.76 o                         
 -15  22   1        131.93        120.60        21.05 o                         
 -14  22   1          2.76         -1.00        12.32 o                         
 -13  22   1        404.80        414.17        44.32 o                         
 -12  22   1          0.90         -2.68         8.89 o                         
 -11  22   1        217.70        225.70        17.96 o                         
 -10  22   1         58.69         49.36         9.02 o                         
  -9  22   1         62.56         65.50        13.39 o                         
  -8  22   1          5.32          9.78         6.80 o                         
  -7  22   1        673.64        735.07        31.11 o                         
  -6  22   1          4.44         17.47         7.44 o                         
  -5  22   1        295.31        306.65        25.26 o                         
  -4  22   1        119.66        138.26        14.53 o                         
  -3  22   1       1235.69       1284.23        42.26 o                         
  -2  22   1        250.61        233.95        14.50 o                         
  -1  22   1        297.41        277.30        16.33 o                         
   0  22   1         39.51         46.09         5.47 o                         
   1  22   1       4879.52       4717.54        77.34 o                         
   2  22   1         24.88         35.55         4.85 o                         
   3  22   1         47.51         68.51         5.60 o                         
   4  22   1        328.83        395.09        26.38 o                         
   5  22   1        605.80        639.56        29.53 o                         
   6  22   1          0.27         -3.33         5.88 o                         
   7  22   1         92.68         68.10        10.36 o                         
   8  22   1          1.96         -6.97         6.97 o                         
   9  22   1          1.77         -4.93         6.74 o                         
  10  22   1          1.42          6.67         7.05 o                         
  11  22   1         23.39         18.49        12.09 o                         
  12  22   1         27.28         42.56         9.27 o                         
  13  22   1        186.17        205.53        29.59 o                         
  14  22   1         69.30         75.44        19.18 o                         
  15  22   1          0.24          2.17        19.89 o                         
  16  22   1          3.75         15.29         9.72 o                         
 -16  23   1          0.65          0.51         9.28 o                         
 -15  23   1         31.33         41.07        22.39 o                         
 -14  23   1         40.68         43.99        14.55 o                         
 -13  23   1         58.07         69.04        18.70 o                         
 -12  23   1         37.70         46.02        17.46 o                         
 -11  23   1        473.59        499.72        28.25 o                         
 -10  23   1         17.20         20.69         8.03 o                         
  -9  23   1         82.58        108.64        13.74 o                         
  -8  23   1        342.29        366.19        26.64 o                         
  -7  23   1         98.30         86.07        12.03 o                         
  -6  23   1          0.53          4.82         7.50 o                         
  -5  23   1        436.98        432.83        29.47 o                         
  -4  23   1        288.66        309.33        25.53 o                         
  -3  23   1        121.33        135.89        11.48 o                         
  -2  23   1          2.62          1.06         4.82 o                         
  -1  23   1       1620.85       1627.35        43.73 o                         
   0  23   1         57.50         74.14         8.24 o                         
   1  23   1          4.02         62.49         6.66 o                         
   2  23   1        273.36        296.50        17.25 o                         
   3  23   1        185.29        213.40        15.94 o                         
   4  23   1          1.54         -0.42         6.21 o                         
   5  23   1        109.91        138.27        15.97 o                         
   6  23   1         22.14         31.86        11.19 o                         
   7  23   1         42.80         55.47        10.37 o                         
   8  23   1        431.48        451.45        35.06 o                         
   9  23   1          8.10         -1.14         8.32 o                         
  10  23   1        102.12        117.33        11.58 o                         
  11  23   1        242.61        233.17        21.55 o                         
  12  23   1         12.31         10.78         8.04 o                         
  13  23   1         24.47         30.86         9.75 o                         
  14  23   1          3.43          4.50        10.74 o                         
  15  23   1        106.71         98.07        15.11 o                         
  16  23   1          0.44          1.58        10.43 o                         
 -15  24   1          4.00          6.95        10.12 o                         
 -14  24   1          1.25         10.63        10.26 o                         
 -13  24   1        113.62        110.36        20.10 o                         
 -12  24   1          0.75         16.19         7.94 o                         
 -11  24   1         22.22         22.11         7.56 o                         
 -10  24   1         67.19         69.30        10.26 o                         
  -9  24   1        183.34        205.28        20.75 o                         
  -8  24   1         54.61         50.62         9.27 o                         
  -7  24   1        634.60        594.23        38.97 o                         
  -6  24   1        204.07        217.27        23.93 o                         
  -5  24   1        635.98        630.14        36.80 o                         
  -4  24   1          0.11          5.40         8.12 o                         
  -3  24   1        169.16        221.10        19.40 o                         
  -2  24   1          0.63          5.85         5.98 o                         
  -1  24   1         47.33         79.13        10.57 o                         
   0  24   1          2.93          4.84         5.23 o                         
   1  24   1       1519.54       1510.71        43.94 o                         
   2  24   1         11.52         19.65         5.21 o                         
   3  24   1        424.87        438.25        22.17 o                         
   4  24   1         13.61          8.87         7.39 o                         
   5  24   1         44.16         54.51        10.42 o                         
   6  24   1         31.91         30.48         9.33 o                         
   7  24   1        753.11        721.72        39.67 o                         
   8  24   1         78.66         61.60        14.90 o                         
   9  24   1          1.92          6.60        10.22 o                         
  10  24   1          5.25          6.97         9.02 o                         
  11  24   1        367.23        377.84        29.49 o                         
  12  24   1        131.09        122.10        13.44 o                         
  13  24   1         60.55         59.84        10.72 o                         
  14  24   1          3.07         10.27         9.81 o                         
  15  24   1          5.29         -9.10         9.10 o                         
 -15  25   1          4.24         12.99         9.25 o                         
 -14  25   1         10.17         16.15        10.42 o                         
 -13  25   1         10.73         11.12         9.38 o                         
 -12  25   1          0.20         -7.98         7.98 o                         
 -11  25   1        161.49        171.45        15.38 o                         
 -10  25   1         54.50         52.90        10.44 o                         
  -9  25   1         69.17         81.74        11.91 o                         
  -8  25   1         21.34         34.50        10.90 o                         
  -7  25   1        500.74        493.20        38.19 o                         
  -6  25   1         31.37         28.63        10.02 o                         
  -5  25   1        227.13        254.78        26.47 o                         
  -4  25   1         11.74         33.47         9.50 o                         
  -3  25   1        281.75        278.48        24.28 o                         
  -2  25   1        111.94         97.45        11.28 o                         
  -1  25   1         93.14        105.81        11.89 o                         
   0  25   1        239.39        259.49        20.80 o                         
   1  25   1         27.73         50.47         8.40 o                         
   2  25   1          0.20         -1.07         5.44 o                         
   3  25   1         67.41         63.93         7.73 o                         
   4  25   1         18.72         26.87         9.02 o                         
   5  25   1        850.98        812.62        39.33 o                         
   6  25   1          6.95          7.30         9.39 o                         
   7  25   1        130.37        161.26        19.33 o                         
   8  25   1         11.32          6.99        10.60 o                         
   9  25   1        262.63        223.15        27.29 o                         
  10  25   1          0.78         -3.48        10.13 o                         
  11  25   1        254.09        275.79        32.82 o                         
  12  25   1         41.95         54.78        10.01 o                         
  13  25   1         17.84         34.29         8.69 o                         
  14  25   1          0.63          1.51         9.95 o                         
  15  25   1         11.57          5.54        22.66 o                         
 -14  26   1         10.34         11.33         9.63 o                         
 -13  26   1          7.17         12.61        13.90 o                         
 -12  26   1          0.02          1.64        10.85 o                         
 -11  26   1         30.74         28.42         7.71 o                         
 -10  26   1         20.81         40.47        12.66 o                         
  -9  26   1        138.45        135.50        20.91 o                         
  -8  26   1         59.52         66.63        13.91 o                         
  -7  26   1        171.87        158.57        21.49 o                         
  -6  26   1          2.94          1.81         8.80 o                         
  -5  26   1         37.39         30.48        10.63 o                         
  -4  26   1          0.21          9.21         9.25 o                         
  -3  26   1        197.34        208.36        27.54 o                         
  -2  26   1         14.37         17.97         8.67 o                         
  -1  26   1         23.99         24.46        10.62 o                         
   0  26   1        775.96        801.57        33.44 o                         
   1  26   1        621.53        657.27        30.72 o                         
   2  26   1        328.11        358.69        22.81 o                         
   3  26   1        191.19        172.75        18.82 o                         
   4  26   1         37.44         50.27        11.37 o                         
   5  26   1         28.74         47.16        11.80 o                         
   6  26   1         51.96         57.77        12.81 o                         
   7  26   1        754.05        774.17        42.68 o                         
   8  26   1          9.94          3.13        10.06 o                         
   9  26   1         11.53          7.47        10.95 o                         
  10  26   1         17.37         10.42         9.62 o                         
  11  26   1        278.46        280.13        33.75 o                         
  12  26   1          2.09          3.58        22.94 o                         
  13  26   1         19.75         29.16         9.77 o                         
  14  26   1         54.82         24.24        23.36 o                         
 -14  27   1          3.82         21.78        13.99 o                         
 -13  27   1         12.23         25.66        18.51 o                         
 -12  27   1          5.68          7.33         9.35 o                         
 -11  27   1        156.70        189.08        17.50 o                         
 -10  27   1         25.56         24.21        10.07 o                         
  -9  27   1          8.24          7.65        10.18 o                         
  -8  27   1         14.71          9.76         8.70 o                         
  -7  27   1         57.09         72.20        15.05 o                         
  -6  27   1         18.00         20.72        11.21 o                         
  -5  27   1         22.52         29.75        10.69 o                         
  -4  27   1         14.66         -4.53        10.62 o                         
  -3  27   1        184.56        171.15        26.28 o                         
  -2  27   1        129.25        120.48        14.65 o                         
  -1  27   1         13.07         22.94         8.98 o                         
   0  27   1        934.35        940.94        37.11 o                         
   1  27   1        358.61        373.81        27.89 o                         
   2  27   1         27.56         42.13         9.57 o                         
   3  27   1        176.64        211.85        20.15 o                         
   4  27   1        121.99        139.76        20.15 o                         
   5  27   1        481.61        497.54        38.44 o                         
   6  27   1         73.27         82.22        15.58 o                         
   7  27   1          3.23         -3.76         8.97 o                         
   8  27   1        393.56        366.83        35.85 o                         
   9  27   1        114.34        120.72        19.35 o                         
  10  27   1         51.52         43.70        11.65 o                         
  11  27   1         54.36         49.97        11.58 o                         
  12  27   1         49.94         26.52         9.09 o                         
  13  27   1         37.45         29.21        12.80 o                         
 -13  28   1         48.58        102.97        30.43 o                         
 -12  28   1         13.65         -4.87        10.63 o                         
 -11  28   1          0.79          4.38         9.52 o                         
 -10  28   1          8.21         16.32         8.42 o                         
  -9  28   1        101.10         72.17        13.15 o                         
  -8  28   1          5.26         -4.62         8.84 o                         
  -7  28   1         49.98         47.18        12.88 o                         
  -6  28   1         63.94         57.24        14.04 o                         
  -5  28   1         55.64         56.99        11.83 o                         
  -4  28   1        228.20        251.49        33.01 o                         
  -3  28   1        449.19        440.62        42.59 o                         
  -2  28   1         81.24         82.54        10.98 o                         
  -1  28   1        234.16        203.48        19.84 o                         
   0  28   1          3.25          9.23         9.24 o                         
   1  28   1        476.62        491.88        30.16 o                         
   2  28   1        195.83        200.39        22.57 o                         
   3  28   1        179.85        160.53        14.61 o                         
   4  28   1         36.96         54.61        11.35 o                         
   5  28   1        312.37        312.26        29.47 o                         
   6  28   1         42.35         25.27        11.49 o                         
   7  28   1         68.53         78.49        12.20 o                         
   8  28   1         11.29         28.37        12.32 o                         
   9  28   1         82.17         78.73        14.40 o                         
  10  28   1          2.32          3.00         8.89 o                         
  11  28   1         98.34         97.59        17.19 o                         
  12  28   1          3.41         -8.50         8.50 o                         
  13  28   1         54.92         51.26        25.31 o                         
 -12  29   1         13.40         24.41         8.61 o                         
 -11  29   1         65.46         56.94        15.14 o                         
 -10  29   1          7.59         -8.70         8.70 o                         
  -9  29   1          3.79          3.94         8.35 o                         
  -8  29   1          6.15          5.03         9.54 o                         
  -7  29   1         63.89         57.44        11.77 o                         
  -6  29   1          5.74         15.05        10.58 o                         
  -5  29   1         60.36         55.31        12.18 o                         
  -4  29   1         31.67         44.11        17.13 o                         
  -3  29   1          0.82         -3.58        13.83 o                         
  -2  29   1        204.74        202.42        29.13 o                         
  -1  29   1        338.87        359.87        29.10 o                         
   0  29   1          0.24         -5.46         6.98 o                         
   1  29   1          3.14         11.71         7.97 o                         
   2  29   1        152.72        153.78        18.12 o                         
   3  29   1        237.79        237.59        31.59 o                         
   4  29   1         10.37         -9.49         9.49 o                         
   5  29   1         17.81         24.39        12.98 o                         
   6  29   1          6.46         15.17        10.55 o                         
   7  29   1         14.42          2.82         9.66 o                         
   8  29   1         12.00         16.21         9.93 o                         
   9  29   1          3.55         -2.28         8.83 o                         
  10  29   1          1.63          7.05         9.68 o                         
  11  29   1          9.96          4.82         8.93 o                         
  12  29   1          4.91         25.64        10.20 o                         
 -11  30   1          3.23         -6.38         8.28 o                         
 -10  30   1          6.84         -7.61         7.61 o                         
  -9  30   1        152.06        149.31        16.43 o                         
  -8  30   1          7.75         -4.94         8.74 o                         
  -7  30   1         30.53          3.94         8.45 o                         
  -6  30   1         24.12         33.34         9.74 o                         
  -5  30   1         52.46         49.45        17.11 o                         
  -4  30   1         16.76         16.30        14.12 o                         
  -3  30   1        362.93        325.44        36.70 o                         
  -2  30   1         60.94         94.52        21.75 o                         
  -1  30   1          3.44          3.50         9.62 o                         
   0  30   1          9.22         -6.52         7.49 o                         
   1  30   1          5.33          7.01         9.41 o                         
   2  30   1          9.23         14.68        11.37 o                         
   3  30   1        163.99        172.10        30.71 o                         
   4  30   1         32.38         31.41        15.76 o                         
   5  30   1        117.33        114.35        15.34 o                         
   6  30   1          7.77         13.27         8.89 o                         
   7  30   1        127.18        121.35        21.68 o                         
   8  30   1         32.22         59.27        10.08 o                         
   9  30   1         31.09         14.81        17.13 o                         
  10  30   1          1.81         19.69         7.80 o                         
  11  30   1         27.03         22.41        11.07 o                         
 -10  31   1          3.69         -7.62         7.62 o                         
  -9  31   1         65.50         67.62        10.30 o                         
  -8  31   1         38.39         31.12         8.97 o                         
  -7  31   1        282.19        289.89        24.22 o                         
  -6  31   1         24.10         10.55         8.63 o                         
  -5  31   1          1.39         -3.36        10.61 o                         
  -4  31   1          1.54         -1.95        12.86 o                         
  -3  31   1         19.30         29.33        13.88 o                         
  -2  31   1        104.02         95.13        19.73 o                         
  -1  31   1          1.96          2.65         8.58 o                         
   0  31   1        118.94        109.51        12.07 o                         
   1  31   1          0.79         -7.63         7.63 o                         
   2  31   1         34.42         31.80        13.75 o                         
   3  31   1          1.30          1.34        11.22 o                         
   4  31   1         17.53          0.05        14.69 o                         
   5  31   1         95.19         86.74        11.25 o                         
   6  31   1          0.82         -8.19         8.61 o                         
   7  31   1         16.98         17.88         9.18 o                         
   8  31   1         41.20         46.92         9.12 o                         
   9  31   1        130.93        116.54        14.80 o                         
  10  31   1          0.28         -8.09         8.09 o                         
  -9  32   1         27.63         34.83         8.27 o                         
  -8  32   1         11.20          0.45         8.76 o                         
  -7  32   1          2.46         18.60         7.66 o                         
  -6  32   1        260.26        222.64        24.12 o                         
  -5  32   1          5.47         20.23        15.08 o                         
  -4  32   1          7.74         18.85        11.40 o                         
  -3  32   1         23.67         12.50        11.06 o                         
  -2  32   1         41.07         27.50        13.45 o                         
  -1  32   1         54.57         29.77        10.90 o                         
   0  32   1         84.95         82.01         9.66 o                         
   1  32   1         15.90         22.50         8.55 o                         
   2  32   1          0.01          7.81         9.67 o                         
   3  32   1        208.18        221.72        27.78 o                         
   4  32   1         32.86         38.41        12.17 o                         
   5  32   1          2.00         -9.17         9.52 o                         
   6  32   1          9.36         17.92        10.56 o                         
   7  32   1         57.16         54.72        12.07 o                         
   8  32   1         26.76         27.37         9.17 o                         
   9  32   1          3.95         -6.68         9.83 o                         
  -8  33   1         78.17         68.72        10.95 o                         
  -7  33   1         23.98         34.01        10.06 o                         
  -6  33   1         15.88          9.83        11.24 o                         
  -5  33   1          0.75         -1.70         9.17 o                         
  -4  33   1         19.35          1.13        12.80 o                         
  -3  33   1          0.03          6.10         9.24 o                         
  -2  33   1         20.52         16.93        11.95 o                         
  -1  33   1          2.50          0.74         9.13 o                         
   0  33   1          8.24         14.45         7.66 o                         
   1  33   1         47.77         33.33        10.10 o                         
   2  33   1         41.99         58.00        10.82 o                         
   3  33   1         55.66         49.82        11.89 o                         
   4  33   1        111.47        105.12        15.10 o                         
   5  33   1          3.79         -1.48         8.12 o                         
   6  33   1          2.49         -1.40         9.74 o                         
   7  33   1          4.58         10.35         8.26 o                         
   8  33   1          1.83          9.62        11.96 o                         
  -6  34   1         67.64         58.06         9.32 o                         
  -5  34   1         75.00         74.32        11.71 o                         
  -4  34   1         15.04         -0.97         9.75 o                         
  -3  34   1         61.95         36.10        10.60 o                         
  -2  34   1          9.87         12.15        14.56 o                         
  -1  34   1         11.56          0.22         8.72 o                         
   0  34   1         33.09         49.40         9.08 o                         
   1  34   1          6.04         -4.93         8.44 o                         
   2  34   1          5.55          9.90         9.40 o                         
   3  34   1         52.10         55.05        11.24 o                         
   4  34   1          1.43          7.65         8.26 o                         
   5  34   1          4.27         17.04         9.05 o                         
   6  34   1         44.01         37.52        10.81 o                         
  -5  35   1         22.52         21.45        17.24 o                         
  -4  35   1         67.05         44.72        10.49 o                         
  -3  35   1         18.58         24.25         8.46 o                         
  -2  35   1         58.15         60.05        11.38 o                         
  -1  35   1         74.91         90.08        15.25 o                         
   0  35   1          0.55          3.04         9.65 o                         
   1  35   1         12.42         22.76        11.77 o                         
   2  35   1        110.06         91.60        15.48 o                         
   3  35   1         21.02         12.60         8.15 o                         
   4  35   1          1.66         -8.40         8.40 o                         
 -20   0   2        118.29         61.70        26.76 o                         
 -18   0   2        183.52        184.41        29.99 o                         
 -16   0   2        123.55        176.75        32.78 o                         
 -14   0   2        769.92        748.05        52.00 o                         
 -12   0   2        721.19        704.82        39.44 o                         
 -10   0   2         25.08         23.20        19.45 o                         
  -8   0   2          6.49          3.68        12.66 o                         
  -6   0   2       8217.16       8350.14       127.93 o                         
  -4   0   2        653.16        691.33        33.01 o                         
  -2   0   2      18996.71      21499.73       196.97 o                         
   0   0   2        432.92        484.52         8.90 o                         
   2   0   2      31904.28      36164.77       594.33 o                         
   4   0   2      24254.74      27421.16       299.83 o                         
   6   0   2       1232.07       1153.58        41.05 o                         
   8   0   2        877.15       1075.91       104.89 o                         
  10   0   2       1487.48       1358.94       120.57 o                         
  12   0   2        784.08        814.56        34.23 o                         
  14   0   2       1507.87       1484.45        80.00 o                         
  16   0   2         16.41         27.51        19.86 o                         
  18   0   2       1055.28       1113.89        85.87 o                         
  20   0   2          1.59        -16.44        27.93 o                         
 -21   1   2         27.83         39.33        14.76 o                         
 -20   1   2        111.20        104.72        24.22 o                         
 -19   1   2          7.54          5.79        11.74 o                         
 -18   1   2        189.95        158.36        27.77 o                         
 -17   1   2         32.70         51.24        19.96 o                         
 -16   1   2        387.12        433.27        38.33 o                         
 -15   1   2        135.36        154.14        20.44 o                         
 -14   1   2        721.31        739.65        36.30 o                         
 -13   1   2        781.63        730.75        43.91 o                         
 -12   1   2        525.34        557.03        22.88 o                         
 -11   1   2         71.44         44.19        10.84 o                         
 -10   1   2       4239.59       4190.36        97.92 o                         
  -9   1   2         50.36         15.32        11.59 o                         
  -8   1   2        440.71        463.61        33.93 o                         
  -7   1   2        119.57        189.73        16.72 o                         
  -6   1   2       3855.71       4201.57        57.15 o                         
  -5   1   2      10616.12      12923.96       128.20 o                         
  -4   1   2       1966.77       1756.06        32.80 o                         
  -3   1   2       4717.38       5066.83        61.24 o                         
  -2   1   2       2403.39       2722.12        48.49 o                         
  -1   1   2         96.03         80.32         3.50 o                         
   0   1   2       5038.71       5936.10        50.97 o                         
   1   1   2       9564.80      10553.77        74.50 o                         
   2   1   2        286.48        381.02        10.40 o                         
   3   1   2       1290.73       1355.24        23.46 o                         
   4   1   2        351.16        302.58        14.63 o                         
   5   1   2        255.29        384.54        18.39 o                         
   6   1   2       1887.30       1875.03        38.06 o                         
   7   1   2       1805.21       1931.29        44.51 o                         
   8   1   2       1997.19       1827.12        47.09 o                         
   9   1   2         46.60         12.28        16.57 o                         
  10   1   2        120.11         83.85        25.86 o                         
  11   1   2        805.40        720.15        28.14 o                         
  12   1   2       2141.86       2167.65        49.01 o                         
  13   1   2         19.27         33.59         8.04 o                         
  14   1   2         22.53          7.17         8.29 o                         
  15   1   2        109.70        111.52        11.83 o                         
  16   1   2        186.50        217.34        29.53 o                         
  17   1   2        134.50        126.78        23.50 o                         
  18   1   2         15.45         16.74        14.87 o                         
  19   1   2          6.91         15.02        10.33 o                         
  20   1   2         26.95          7.82         9.04 o                         
 -21   2   2          8.14          7.57        10.99 o                         
 -20   2   2         68.47         98.04        15.51 o                         
 -19   2   2        106.06        119.64        21.58 o                         
 -18   2   2          2.58         -9.12        12.83 o                         
 -17   2   2          1.70         -1.16        13.85 o                         
 -16   2   2         60.77         96.87        15.51 o                         
 -15   2   2        370.98        425.08        33.45 o                         
 -14   2   2          0.78          0.17         8.73 o                         
 -13   2   2          1.91          6.14         6.17 o                         
 -12   2   2        358.95        360.99        18.81 o                         
 -11   2   2        137.25        144.43        32.56 o                         
 -10   2   2        196.44        215.40        26.38 o                         
  -9   2   2         52.04         41.03        13.91 o                         
  -8   2   2        511.38        587.65        38.38 o                         
  -7   2   2          7.27          8.07         6.03 o                         
  -6   2   2      13681.81      13866.54       166.86 o                         
  -5   2   2          0.14         12.97         5.34 o                         
  -4   2   2       4489.29       4564.65        65.89 o                         
  -3   2   2      10404.07      11067.95       158.13 o                         
  -2   2   2       9835.15      10425.10        78.96 o                         
  -1   2   2        207.76        221.46         5.14 o                         
   0   2   2       7473.41       8457.17       135.40 o                         
   1   2   2       3307.04       3681.03        59.76 o                         
   2   2   2      16095.20      17739.88       186.40 o                         
   3   2   2        603.64        669.57        18.17 o                         
   4   2   2       6368.45       6686.79        92.90 o                         
   5   2   2        450.48        484.10        18.69 o                         
   6   2   2       1277.52       1267.66        30.99 o                         
   7   2   2       1022.22       1061.14        32.00 o                         
   8   2   2       7949.07       7998.05       131.75 o                         
   9   2   2        369.26        383.58        43.44 o                         
  10   2   2       1130.36       1004.12        77.45 o                         
  11   2   2         34.83         35.56         6.27 o                         
  12   2   2       1421.96       1416.57        41.75 o                         
  13   2   2        750.35        772.97        30.61 o                         
  14   2   2        465.38        512.60        31.09 o                         
  15   2   2        151.05        172.71        19.17 o                         
  16   2   2          1.98         17.13         8.96 o                         
  17   2   2         59.78         60.33        17.59 o                         
  18   2   2        105.88        136.16        22.40 o                         
  19   2   2          2.42         15.04        10.62 o                         
  20   2   2         34.79         33.78        10.79 o                         
 -21   3   2          1.45         -5.26        10.57 o                         
 -20   3   2        181.13        190.09        23.15 o                         
 -19   3   2         15.90         21.97        15.93 o                         
 -18   3   2          4.55          9.55        14.89 o                         
 -17   3   2         29.37         33.13        17.58 o                         
 -16   3   2        636.11        654.65        38.60 o                         
 -15   3   2        274.95        311.26        24.83 o                         
 -14   3   2        142.33        183.29        16.38 o                         
 -13   3   2        540.29        559.34        24.11 o                         
 -12   3   2          0.85         -4.60         6.72 o                         
 -11   3   2         23.09          0.28         7.85 o                         
 -10   3   2       4736.79       4497.65       102.53 o                         
  -9   3   2         55.84         86.05        18.16 o                         
  -8   3   2       1288.96       1377.13        54.15 o                         
  -7   3   2        152.30        145.55        16.02 o                         
  -6   3   2       7635.01       7574.87        98.75 o                         
  -5   3   2        232.79        309.60        19.10 o                         
  -4   3   2      13262.52      14951.68       145.10 o                         
  -3   3   2         87.03        103.06         4.91 o                         
  -2   3   2      16903.51      18685.43       134.23 o                         
  -1   3   2       2283.50       2268.58        43.13 o                         
   0   3   2      32363.85      34667.47       544.12 o                         
   1   3   2      10667.42      12501.07       235.10 o                         
   2   3   2         45.53         49.06         5.33 o                         
   3   3   2       2699.37       2673.31        43.75 o                         
   4   3   2        800.26        941.66        26.97 o                         
   5   3   2          4.88         13.52         5.01 o                         
   6   3   2       7387.82       7500.74        96.31 o                         
   7   3   2          1.88          1.07         5.78 o                         
   8   3   2          9.03          6.09         8.28 o                         
   9   3   2       1704.84       1429.02        80.97 o                         
  10   3   2       1253.26       1190.84        79.74 o                         
  11   3   2          8.57         -4.20         5.38 o                         
  12   3   2        289.44        296.89        18.86 o                         
  13   3   2         15.25         11.84         5.53 o                         
  14   3   2          5.16          1.73         7.15 o                         
  15   3   2         94.72         99.80        13.96 o                         
  16   3   2          6.98         16.53         8.30 o                         
  17   3   2          0.08          2.91         8.86 o                         
  18   3   2         74.30         82.20        16.17 o                         
  19   3   2         21.23         24.51        10.72 o                         
  20   3   2         11.82         27.39        11.15 o                         
 -21   4   2          7.67          8.24        17.22 o                         
 -20   4   2         42.54         24.96        19.14 o                         
 -19   4   2          1.41         -7.53        11.68 o                         
 -18   4   2         30.75         17.92        15.64 o                         
 -17   4   2          1.06         -9.31         9.31 o                         
 -16   4   2         11.28         13.25        10.33 o                         
 -15   4   2         51.66         77.12        16.58 o                         
 -14   4   2          7.24          9.88        11.11 o                         
 -13   4   2        151.35        161.65        15.75 o                         
 -12   4   2         11.43         12.99         9.40 o                         
 -11   4   2         29.93         23.05         6.47 o                         
 -10   4   2        904.71        967.58        55.12 o                         
  -9   4   2       1650.98       1750.95        63.16 o                         
  -8   4   2        703.84        747.48        35.56 o                         
  -7   4   2         44.28         41.50        10.22 o                         
  -6   4   2       4916.96       5012.61        77.96 o                         
  -5   4   2        448.95        440.25        23.63 o                         
  -4   4   2       1852.54       2066.38        33.70 o                         
  -3   4   2       5623.70       5793.21       101.62 o                         
  -2   4   2       3386.44       3429.27        75.84 o                         
  -1   4   2        787.35        845.80        14.54 o                         
   0   4   2      31309.94      34940.36       267.41 o                         
   1   4   2      17387.31      20253.65       143.40 o                         
   2   4   2       3448.42       3573.65        43.42 o                         
   3   4   2       9063.66       9756.97       165.20 o                         
   4   4   2      11956.83      12667.85       144.71 o                         
   5   4   2       1603.26       1594.86        34.01 o                         
   6   4   2        957.71       1064.44        31.50 o                         
   7   4   2        748.54        769.52        30.69 o                         
   8   4   2       6024.91       6174.61        97.97 o                         
   9   4   2          0.19         12.40        16.22 o                         
  10   4   2         65.88         40.98        21.76 o                         
  11   4   2        500.24        467.96        24.98 o                         
  12   4   2        378.62        377.48        18.28 o                         
  13   4   2         75.93         69.84        14.25 o                         
  14   4   2        268.97        287.22        24.22 o                         
  15   4   2          0.39          1.37         7.25 o                         
  16   4   2          5.64         18.74         8.51 o                         
  17   4   2         11.62         -6.88         8.68 o                         
  18   4   2         41.57         39.34        14.72 o                         
  19   4   2        155.20        158.74        24.00 o                         
  20   4   2         26.98         -1.35        10.45 o                         
 -21   5   2         35.20         59.64        23.40 o                         
 -20   5   2         12.62         18.91        10.23 o                         
 -19   5   2         41.52         35.24        13.34 o                         
 -18   5   2         17.10         21.73        13.03 o                         
 -17   5   2         28.25         32.72        13.18 o                         
 -16   5   2        320.87        357.83        34.46 o                         
 -15   5   2         61.05         80.21        12.81 o                         
 -14   5   2        325.62        361.16        31.32 o                         
 -13   5   2         49.38         61.59        15.07 o                         
 -12   5   2        117.30        108.82         9.32 o                         
 -11   5   2        287.25        233.12        30.59 o                         
 -10   5   2       2446.99       2493.89        75.83 o                         
  -9   5   2       1152.07        983.82        52.92 o                         
  -8   5   2        178.17        183.28        20.09 o                         
  -7   5   2       4510.67       4444.01        87.30 o                         
  -6   5   2       2511.55       2620.65        54.83 o                         
  -5   5   2        335.68        443.19        17.17 o                         
  -4   5   2       4009.84       3948.32        71.92 o                         
  -3   5   2       1021.33       1087.56        23.54 o                         
  -2   5   2       6730.39       7191.23       107.60 o                         
  -1   5   2        566.30        718.73        15.90 o                         
   0   5   2        272.96        227.66        14.42 o                         
   1   5   2       8642.67       9696.68        78.82 o                         
   2   5   2       1447.65       1573.58        27.58 o                         
   3   5   2       1153.45       1125.76        25.06 o                         
   4   5   2       3433.64       3508.45        51.24 o                         
   5   5   2       3396.79       3517.33        54.48 o                         
   6   5   2        844.44        866.96        29.61 o                         
   7   5   2         23.93         25.63         8.76 o                         
   8   5   2        589.68        637.13        35.49 o                         
   9   5   2       3449.27       3262.83       102.45 o                         
  10   5   2        117.38         91.30        27.16 o                         
  11   5   2        350.36        338.79        18.05 o                         
  12   5   2         70.54         93.97         8.28 o                         
  13   5   2          2.32         -3.78         6.70 o                         
  14   5   2          0.98         -5.92         5.92 o                         
  15   5   2         27.06         29.36         9.01 o                         
  16   5   2        139.84        155.52        21.32 o                         
  17   5   2          0.17         -2.05         8.38 o                         
  18   5   2         54.63         59.72        11.59 o                         
  19   5   2          2.36          6.06         9.08 o                         
  20   5   2          5.38          5.86        10.03 o                         
 -21   6   2          4.29         -4.59        15.90 o                         
 -20   6   2         78.38        117.17        16.31 o                         
 -19   6   2         22.40         16.84        10.64 o                         
 -18   6   2          5.32         11.59         9.90 o                         
 -17   6   2          1.37         -2.32         9.56 o                         
 -16   6   2        129.25        110.90        18.50 o                         
 -15   6   2         30.48         24.98        10.82 o                         
 -14   6   2         33.38         42.26         6.94 o                         
 -13   6   2        504.13        523.14        31.33 o                         
 -12   6   2        655.67        668.04        25.13 o                         
 -11   6   2       1324.94       1274.76        46.71 o                         
 -10   6   2          1.41          0.08        12.88 o                         
  -9   6   2        955.90       1030.69        61.09 o                         
  -8   6   2        515.46        462.18        31.09 o                         
  -7   6   2       2045.80       1973.84        51.44 o                         
  -6   6   2         51.75         56.48        10.84 o                         
  -5   6   2        395.57        440.62        19.09 o                         
  -4   6   2       5684.89       6086.73        72.43 o                         
  -3   6   2       3758.47       3649.79        80.39 o                         
  -2   6   2      14661.04      15570.74       300.14 o                         
  -1   6   2       1605.51       1679.56        50.16 o                         
   0   6   2       1812.62       1696.07        33.82 o                         
   1   6   2       4599.19       4948.40        58.32 o                         
   2   6   2         21.11          9.44         4.79 o                         
   3   6   2       8033.27       8630.42       168.23 o                         
   4   6   2       5940.35       6170.80        75.08 o                         
   5   6   2       3560.75       4039.01        60.73 o                         
   6   6   2        661.02        718.47        28.97 o                         
   7   6   2        165.10        196.71        19.16 o                         
   8   6   2       3751.84       3627.95        74.39 o                         
   9   6   2          0.38        -10.40        10.40 o                         
  10   6   2        802.52        803.69        66.08 o                         
  11   6   2        176.58        263.87        15.73 o                         
  12   6   2        252.31        296.99        18.78 o                         
  13   6   2        324.27        366.25        24.24 o                         
  14   6   2       1102.15       1115.86        42.45 o                         
  15   6   2         60.61         77.86        11.83 o                         
  16   6   2        100.64        101.78        15.06 o                         
  17   6   2         64.92         61.75        13.01 o                         
  18   6   2        196.17        202.76        23.23 o                         
  19   6   2         25.99          7.42        10.31 o                         
  20   6   2          1.50         21.61        23.52 o                         
 -20   7   2        140.11        120.54        13.23 o                         
 -19   7   2          3.95         19.89         8.62 o                         
 -18   7   2         51.51         74.84        13.09 o                         
 -17   7   2        168.29        210.00        26.16 o                         
 -16   7   2          9.51          3.93        10.03 o                         
 -15   7   2         92.31        109.35        12.34 o                         
 -14   7   2       1819.16       1811.56        56.43 o                         
 -13   7   2        633.47        674.70        28.96 o                         
 -12   7   2       1685.00       1703.30        51.86 o                         
 -11   7   2         16.69         16.27         8.08 o                         
 -10   7   2         70.93        100.70        23.04 o                         
  -9   7   2        486.36        435.92        36.57 o                         
  -8   7   2         53.17         58.10        13.75 o                         
  -7   7   2       1103.86       1049.88        43.61 o                         
  -6   7   2       4164.59       4003.07        72.64 o                         
  -5   7   2       4662.55       4856.19        67.24 o                         
  -4   7   2        278.45        307.98        17.31 o                         
  -3   7   2         59.34         93.27         9.28 o                         
  -2   7   2        959.84       1123.22        40.18 o                         
  -1   7   2       9327.58      10130.42       163.43 o                         
   0   7   2       2725.55       2785.95        41.97 o                         
   1   7   2       1894.15       1900.97        30.09 o                         
   2   7   2        295.37        465.54        17.81 o                         
   3   7   2       5567.95       5883.85        70.97 o                         
   4   7   2       6054.02       6134.81       122.37 o                         
   5   7   2       2551.77       2809.86        59.14 o                         
   6   7   2        505.72        514.51        26.37 o                         
   7   7   2        674.19        657.57        35.25 o                         
   8   7   2         18.99         32.38        12.17 o                         
   9   7   2       1714.71       1743.66        73.30 o                         
  10   7   2        103.68        100.00        25.41 o                         
  11   7   2        579.64        541.32        23.37 o                         
  12   7   2        138.39        170.57        11.91 o                         
  13   7   2         73.10         65.28        14.49 o                         
  14   7   2         72.34         69.82        10.71 o                         
  15   7   2        461.46        519.92        38.22 o                         
  16   7   2         59.51         72.36        19.88 o                         
  17   7   2         10.72          1.99         9.68 o                         
  18   7   2         23.09         33.66        12.26 o                         
  19   7   2         38.70         57.20        11.75 o                         
  20   7   2         46.58         41.22        10.85 o                         
 -20   8   2          0.40          1.24         9.25 o                         
 -19   8   2         54.24         60.17        12.06 o                         
 -18   8   2         71.73         99.80        13.14 o                         
 -17   8   2        100.09         92.05        15.43 o                         
 -16   8   2          2.48         -8.89         8.89 o                         
 -15   8   2        228.90        249.26        24.71 o                         
 -14   8   2         27.50         46.87         9.25 o                         
 -13   8   2        215.19        227.56        19.25 o                         
 -12   8   2        153.28        192.55        20.24 o                         
 -11   8   2        811.76        840.73        29.02 o                         
 -10   8   2        346.13        259.62        34.38 o                         
  -9   8   2        650.38        625.27        43.91 o                         
  -8   8   2        801.93        751.08        40.55 o                         
  -7   8   2        213.01        217.30        21.83 o                         
  -6   8   2        507.37        505.39        30.44 o                         
  -5   8   2          8.93         15.87         5.99 o                         
  -4   8   2       2529.43       2781.24        52.31 o                         
  -3   8   2      10302.81      11212.28       141.81 o                         
  -2   8   2       4737.58       4728.60       155.06 o                         
  -1   8   2        191.27        169.17        11.32 o                         
   0   8   2         19.42         22.95         3.31 o                         
   1   8   2       6228.35       6413.85        69.81 o                         
   2   8   2         87.27        121.06        10.10 o                         
   3   8   2        994.10       1079.51        27.81 o                         
   4   8   2      11826.31      12399.35       126.18 o                         
   5   8   2         43.52         78.63        10.73 o                         
   6   8   2       1057.36       1120.04        35.82 o                         
   7   8   2       1282.89       1313.16        44.72 o                         
   8   8   2       1097.78       1180.11        56.30 o                         
   9   8   2       1416.50       1398.66        68.70 o                         
  10   8   2       1747.14       1591.90        46.29 o                         
  11   8   2        812.52        759.33        37.99 o                         
  12   8   2        472.47        445.80        21.57 o                         
  13   8   2       1593.59       1545.74        54.10 o                         
  14   8   2        389.47        420.07        43.34 o                         
  15   8   2          5.53          1.84        12.78 o                         
  16   8   2         88.02         88.34        23.31 o                         
  17   8   2        322.13        309.58        39.66 o                         
  18   8   2        142.22        104.65        20.91 o                         
  19   8   2         14.26         21.43        10.42 o                         
  20   8   2         96.57        100.13        14.91 o                         
 -20   9   2         50.01         64.56        14.26 o                         
 -19   9   2          6.32         22.35        10.23 o                         
 -18   9   2         45.54         80.82        15.44 o                         
 -17   9   2        180.39        193.37        28.73 o                         
 -16   9   2          2.71         -2.10         7.90 o                         
 -15   9   2         18.49         29.23         8.79 o                         
 -14   9   2        191.55        202.70        20.47 o                         
 -13   9   2        201.79        204.93        17.91 o                         
 -12   9   2         53.07         74.59         7.09 o                         
 -11   9   2        633.24        636.81        29.40 o                         
 -10   9   2        250.06        273.78        21.21 o                         
  -9   9   2         30.94         20.38        12.59 o                         
  -8   9   2       1037.15        984.12        52.53 o                         
  -7   9   2       1264.38       1335.47        66.76 o                         
  -6   9   2       7363.45       7473.81       109.30 o                         
  -5   9   2       3675.25       3517.30        71.20 o                         
  -4   9   2         47.26         44.24         8.37 o                         
  -3   9   2          7.33         12.31         4.99 o                         
  -2   9   2       1712.89       1533.28        52.51 o                         
  -1   9   2       8438.23       8971.61        92.98 o                         
   0   9   2        585.91        730.56        20.03 o                         
   1   9   2        558.21        523.78        23.72 o                         
   2   9   2        281.13        349.90        17.12 o                         
   3   9   2       3029.34       3197.50        54.83 o                         
   4   9   2        306.84        308.87        19.34 o                         
   5   9   2       2686.31       2651.20        51.86 o                         
   6   9   2        132.78        126.77        14.30 o                         
   7   9   2          2.01         10.35         8.97 o                         
   8   9   2        202.17        194.32        24.47 o                         
   9   9   2        611.52        605.06        70.14 o                         
  10   9   2        959.49        898.40        30.65 o                         
  11   9   2       1294.14       1312.57        42.13 o                         
  12   9   2        406.78        433.96        27.20 o                         
  13   9   2        871.10        831.93        39.61 o                         
  14   9   2        118.14        116.34        23.83 o                         
  15   9   2        316.69        322.03        41.76 o                         
  16   9   2          0.67        -11.10        14.26 o                         
  17   9   2          1.84         -0.34        14.15 o                         
  18   9   2          8.77         20.93        12.16 o                         
  19   9   2         57.96         59.74        17.03 o                         
  20   9   2          0.93          6.61         8.95 o                         
 -20  10   2          1.18         16.64         9.02 o                         
 -19  10   2        186.34        206.42        23.42 o                         
 -18  10   2          4.19         29.45        14.39 o                         
 -17  10   2          0.29        -11.64        11.64 o                         
 -16  10   2         51.11         33.13        11.78 o                         
 -15  10   2        134.64        129.83        21.62 o                         
 -14  10   2          0.08         -4.66         7.97 o                         
 -13  10   2        110.47        106.00        15.06 o                         
 -12  10   2        144.62        157.35        16.05 o                         
 -11  10   2        191.52        200.06        16.37 o                         
 -10  10   2       1447.06       1415.89        47.25 o                         
  -9  10   2       1535.37       1577.69        65.16 o                         
  -8  10   2        124.32        137.15        20.87 o                         
  -7  10   2       2436.49       2462.95        69.08 o                         
  -6  10   2       2716.96       2754.66        62.71 o                         
  -5  10   2       5008.32       5059.76        96.51 o                         
  -4  10   2        108.45         95.36        11.68 o                         
  -3  10   2        464.98        408.03        21.80 o                         
  -2  10   2       3233.17       3038.90        89.11 o                         
  -1  10   2        392.34        423.60        18.36 o                         
   0  10   2          2.71         18.15         4.46 o                         
   1  10   2       6761.47       6636.19       205.02 o                         
   2  10   2         31.16         17.17         5.37 o                         
   3  10   2       1194.59       1051.17        41.75 o                         
   4  10   2       5694.87       5717.20        79.56 o                         
   5  10   2         27.06         25.47         7.83 o                         
   6  10   2        290.34        341.03        25.56 o                         
   7  10   2       4829.05       4828.32        98.51 o                         
   8  10   2       2758.14       2770.25        84.55 o                         
   9  10   2          7.58         -5.30        13.06 o                         
  10  10   2         47.45         44.64         9.30 o                         
  11  10   2        680.66        688.14        30.73 o                         
  12  10   2        482.42        467.65        27.72 o                         
  13  10   2        319.30        334.09        30.35 o                         
  14  10   2         20.62         18.76         9.11 o                         
  15  10   2         35.63         40.20        18.56 o                         
  16  10   2          1.69         14.84        14.58 o                         
  17  10   2        203.46        212.32        32.87 o                         
  18  10   2          2.82         15.82        11.19 o                         
  19  10   2         28.47         27.03        10.91 o                         
  20  10   2          7.42         19.47         9.46 o                         
 -20  11   2          7.06         11.37        19.20 o                         
 -19  11   2         38.10         44.91        18.59 o                         
 -18  11   2          0.63         -3.83        11.19 o                         
 -17  11   2         69.44        111.31        17.69 o                         
 -16  11   2         10.75         17.02        11.06 o                         
 -15  11   2         18.33         19.10        10.69 o                         
 -14  11   2         82.86         97.97        16.64 o                         
 -13  11   2        242.78        268.86        27.96 o                         
 -12  11   2        214.00        242.32        22.95 o                         
 -11  11   2       2806.63       2904.03        71.70 o                         
 -10  11   2         42.50         46.26        10.52 o                         
  -9  11   2         20.04          4.38         5.93 o                         
  -8  11   2         39.62         55.54        15.33 o                         
  -7  11   2        442.48        476.81        41.04 o                         
  -6  11   2         76.64         71.95        15.83 o                         
  -5  11   2        919.51       1075.86        41.13 o                         
  -4  11   2         16.70         18.48         7.07 o                         
  -3  11   2       1198.08       1269.33        43.43 o                         
  -2  11   2         23.09         17.22         6.10 o                         
  -1  11   2       1198.71       1214.73        33.71 o                         
   0  11   2        122.63        167.42        15.32 o                         
   1  11   2        303.35        322.26        21.89 o                         
   2  11   2        199.26        237.70        21.32 o                         
   3  11   2         52.52         51.70        10.55 o                         
   4  11   2        273.62        296.61        30.52 o                         
   5  11   2       8909.69       9124.78       132.44 o                         
   6  11   2        947.84        944.43        48.91 o                         
   7  11   2       1323.56       1370.83        61.62 o                         
   8  11   2        156.06        170.97        26.09 o                         
   9  11   2         64.84         56.09         8.88 o                         
  10  11   2         32.69         28.39         4.31 o                         
  11  11   2         27.77         46.72         8.85 o                         
  12  11   2         29.19         45.79         8.27 o                         
  13  11   2        218.79        231.24        25.51 o                         
  14  11   2        376.60        375.81        35.61 o                         
  15  11   2         21.26          9.25        15.79 o                         
  16  11   2          3.02         16.95        15.35 o                         
  17  11   2         11.43         22.28        13.91 o                         
  18  11   2         85.06         62.90        15.41 o                         
  19  11   2         92.61         83.06        18.23 o                         
  20  11   2          4.09          5.04        10.90 o                         
 -20  12   2          3.12         13.77        16.00 o                         
 -19  12   2         48.68         35.90        10.25 o                         
 -18  12   2         74.43         77.28        15.48 o                         
 -17  12   2         22.77         23.97        12.41 o                         
 -16  12   2          7.26         18.30        10.77 o                         
 -15  12   2         53.27         48.58        13.86 o                         
 -14  12   2        720.17        738.00        47.05 o                         
 -13  12   2        374.92        401.30        34.74 o                         
 -12  12   2         12.91         20.31        13.05 o                         
 -11  12   2         78.21         92.87         8.39 o                         
 -10  12   2         91.72        105.83         9.07 o                         
  -9  12   2       1127.74       1164.56        50.73 o                         
  -8  12   2       1065.84       1094.89        64.46 o                         
  -7  12   2       2191.39       2155.71       103.49 o                         
  -6  12   2         55.98         36.32        14.14 o                         
  -5  12   2       4831.78       4688.04       115.66 o                         
  -4  12   2       4688.18       4363.10        97.56 o                         
  -3  12   2        271.12        279.94        19.25 o                         
  -2  12   2          1.11          8.97         8.46 o                         
  -1  12   2        787.71        764.68        30.88 o                         
   0  12   2       5777.41       5672.87       130.35 o                         
   1  12   2       3393.61       3425.40        65.78 o                         
   2  12   2        319.98        380.64        27.54 o                         
   3  12   2       1836.34       1816.03        48.07 o                         
   4  12   2         62.26         46.28        11.60 o                         
   5  12   2         58.05         82.82        15.16 o                         
   6  12   2         39.48         49.89        14.06 o                         
   7  12   2       4013.65       3927.52        91.82 o                         
   8  12   2         67.03         46.71        17.90 o                         
   9  12   2         72.76         91.43         8.49 o                         
  10  12   2        110.78        130.09        10.26 o                         
  11  12   2        858.68        854.67        36.52 o                         
  12  12   2         13.00         15.70         8.76 o                         
  13  12   2          3.01          4.07         7.80 o                         
  14  12   2        735.23        718.58        44.44 o                         
  15  12   2         13.34         32.99        11.03 o                         
  16  12   2         13.87         19.82        14.44 o                         
  17  12   2        118.91        112.19        23.64 o                         
  18  12   2          0.76         15.12        28.71 o                         
  19  12   2         28.89         18.17         9.11 o                         
 -19  13   2          4.80         -0.83         8.94 o                         
 -18  13   2        118.98         85.55        15.73 o                         
 -17  13   2        105.10        119.90        17.87 o                         
 -16  13   2         34.21         17.35        11.76 o                         
 -15  13   2          1.61         -6.11         9.12 o                         
 -14  13   2         32.44         25.35        10.29 o                         
 -13  13   2        115.18        145.78        19.64 o                         
 -12  13   2          3.23          4.83         6.93 o                         
 -11  13   2        892.25        903.66        37.59 o                         
 -10  13   2        223.35        222.65        15.59 o                         
  -9  13   2         39.25         40.65         6.27 o                         
  -8  13   2         80.36         79.30        18.78 o                         
  -7  13   2        128.23        161.85        24.76 o                         
  -6  13   2        710.76        766.17        51.32 o                         
  -5  13   2       5556.38       5047.80       131.59 o                         
  -4  13   2          0.18         16.16        12.07 o                         
  -3  13   2         23.67         26.80        10.65 o                         
  -2  13   2        572.13        607.55        42.12 o                         
  -1  13   2       8878.65       8939.23       130.51 o                         
   0  13   2       1458.82       1478.83        41.41 o                         
   1  13   2        683.71        651.48        31.46 o                         
   2  13   2        149.30        137.49        17.76 o                         
   3  13   2       1490.26       1453.23        44.44 o                         
   4  13   2        302.82        291.74        24.73 o                         
   5  13   2       1475.90       1511.39        51.49 o                         
   6  13   2        615.39        632.09        42.03 o                         
   7  13   2        262.08        290.57        30.06 o                         
   8  13   2          0.91         -3.72         4.94 o                         
   9  13   2        745.90        708.82        21.63 o                         
  10  13   2        885.20        826.82        25.59 o                         
  11  13   2        677.88        672.08        28.12 o                         
  12  13   2         45.46         34.15         8.70 o                         
  13  13   2         52.29         46.96        12.91 o                         
  14  13   2        247.50        222.09        26.87 o                         
  15  13   2        225.47        228.56        27.24 o                         
  16  13   2          0.29          3.37        13.29 o                         
  17  13   2         16.31         19.31        11.65 o                         
  18  13   2          1.39         -4.62         9.14 o                         
  19  13   2         52.27         21.16        25.26 o                         
 -19  14   2          7.54         -1.28         8.87 o                         
 -18  14   2          1.34         15.68         8.42 o                         
 -17  14   2         75.46        105.85        17.21 o                         
 -16  14   2          1.71         15.33        14.84 o                         
 -15  14   2        529.90        510.70        38.55 o                         
 -14  14   2         50.04         26.80        11.22 o                         
 -13  14   2        679.99        627.11        40.48 o                         
 -12  14   2         17.58         21.63         8.56 o                         
 -11  14   2        360.87        365.69        36.68 o                         
 -10  14   2          2.02          3.19         5.06 o                         
  -9  14   2        340.91        344.57        14.11 o                         
  -8  14   2       1121.43       1094.44        41.73 o                         
  -7  14   2          4.05         16.86        16.08 o                         
  -6  14   2         40.51         51.52        20.75 o                         
  -5  14   2         30.23         11.50        15.78 o                         
  -4  14   2        152.80        228.07        28.14 o                         
  -3  14   2       3461.33       3406.61        92.03 o                         
  -2  14   2        311.67        266.81        28.65 o                         
  -1  14   2       1665.97       1615.76        53.51 o                         
   0  14   2        729.69        755.79        42.24 o                         
   1  14   2       9982.51       9618.36       216.78 o                         
   2  14   2          0.98         -7.64        10.75 o                         
   3  14   2         16.17         25.93         9.33 o                         
   4  14   2         69.13         27.52        10.78 o                         
   5  14   2         99.55         93.33        16.38 o                         
   6  14   2        343.65        359.71        32.01 o                         
   7  14   2        704.84        673.97        66.02 o                         
   8  14   2          5.31          4.90         3.95 o                         
   9  14   2        435.71        420.30        22.11 o                         
  10  14   2          9.09         18.55         4.53 o                         
  11  14   2        347.08        363.18        23.51 o                         
  12  14   2         30.14         35.35         8.98 o                         
  13  14   2        294.23        327.09        28.23 o                         
  14  14   2          2.30          4.37         9.47 o                         
  15  14   2          5.65         15.93        10.83 o                         
  16  14   2         11.63         30.14        10.88 o                         
  17  14   2        228.68        222.68        28.16 o                         
  18  14   2        142.97        149.13        18.51 o                         
  19  14   2          3.92         24.03         9.24 o                         
 -19  15   2          0.28         17.47        20.42 o                         
 -18  15   2          0.54          3.55        10.50 o                         
 -17  15   2        107.31        104.31        17.39 o                         
 -16  15   2          9.79          8.81        10.13 o                         
 -15  15   2         89.06         92.03        15.55 o                         
 -14  15   2         51.76         50.53        11.54 o                         
 -13  15   2        597.62        564.23        54.07 o                         
 -12  15   2          4.27         17.39        11.93 o                         
 -11  15   2        368.51        392.44        26.89 o                         
 -10  15   2         16.95         21.77         6.99 o                         
  -9  15   2          5.33          8.81         4.89 o                         
  -8  15   2        244.69        256.76        11.36 o                         
  -7  15   2       1245.01        837.95       117.80 o                         
  -6  15   2        374.02        332.66        40.79 o                         
  -5  15   2       1345.84       1323.63        81.78 o                         
  -4  15   2        779.32        848.83        55.44 o                         
  -3  15   2        108.81        109.80        21.88 o                         
  -2  15   2         49.41         38.09        15.94 o                         
  -1  15   2       6250.94       6064.70       125.35 o                         
   0  15   2       1643.79       1587.84        60.16 o                         
   1  15   2          0.98          2.16         9.37 o                         
   2  15   2       1703.99       1638.70        72.67 o                         
   3  15   2       1385.33       1270.20        56.19 o                         
   4  15   2       2573.66       2390.45        71.70 o                         
   5  15   2       1250.03       1331.23        80.43 o                         
   6  15   2         42.02         63.97        20.07 o                         
   7  15   2         49.59         66.34        11.18 o                         
   8  15   2        156.67        169.75        15.09 o                         
   9  15   2       1008.81        939.09        32.10 o                         
  10  15   2        180.41        174.05        16.91 o                         
  11  15   2        354.24        372.18        24.09 o                         
  12  15   2         16.41          7.31         8.08 o                         
  13  15   2        182.00        189.18        24.37 o                         
  14  15   2         49.72         78.31        15.46 o                         
  15  15   2         70.85         57.81        13.60 o                         
  16  15   2         73.88         85.15        20.92 o                         
  17  15   2         12.68         12.31        10.46 o                         
  18  15   2          5.76          9.86        13.52 o                         
  19  15   2         21.03         11.06        18.23 o                         
 -19  16   2         80.98         91.90        18.11 o                         
 -18  16   2        136.01        139.82        20.42 o                         
 -17  16   2          0.20          0.18         9.68 o                         
 -16  16   2         39.42         32.37        17.17 o                         
 -15  16   2        188.97        187.94        34.20 o                         
 -14  16   2         29.20         26.62        18.09 o                         
 -13  16   2        269.12        269.00        38.04 o                         
 -12  16   2        238.85        274.21        37.00 o                         
 -11  16   2          5.25          0.84         8.12 o                         
 -10  16   2        471.85        466.17        21.26 o                         
  -9  16   2        914.11        896.93        28.90 o                         
  -8  16   2        133.24        130.06        10.51 o                         
  -7  16   2         12.87          6.21         4.61 o                         
  -6  16   2       1829.57       1526.39        82.51 o                         
  -5  16   2        933.51        854.87        66.77 o                         
  -4  16   2        269.46        335.54        41.71 o                         
  -3  16   2        670.55        745.16        53.00 o                         
  -2  16   2       2241.19       2171.63        83.04 o                         
  -1  16   2          1.70         10.38        12.58 o                         
   0  16   2        974.79        813.21        52.91 o                         
   1  16   2        260.48        324.06        29.66 o                         
   2  16   2        178.13        153.94        21.98 o                         
   3  16   2       1321.02       1249.48        60.84 o                         
   4  16   2         54.70         74.02        20.12 o                         
   5  16   2        160.94        150.14        28.75 o                         
   6  16   2        474.78        460.06        39.11 o                         
   7  16   2       1082.08        975.09        33.29 o                         
   8  16   2        515.95        487.86        26.59 o                         
   9  16   2         11.84         16.83         5.07 o                         
  10  16   2        105.25        141.60        16.00 o                         
  11  16   2        388.11        376.36        23.22 o                         
  12  16   2        118.24        130.11        11.85 o                         
  13  16   2         71.15         79.65        11.45 o                         
  14  16   2        159.53        138.72        20.81 o                         
  15  16   2          3.28         11.98        10.73 o                         
  16  16   2          0.58         11.93         9.66 o                         
  17  16   2        140.55        140.95        20.14 o                         
  18  16   2          6.91         -1.54         9.35 o                         
 -18  17   2          3.66         -2.51        10.04 o                         
 -17  17   2         61.46         40.46        13.52 o                         
 -16  17   2         10.74         -4.64        14.31 o                         
 -15  17   2          4.52         -3.12        15.11 o                         
 -14  17   2         42.69         41.21        19.88 o                         
 -13  17   2          2.74          5.61        15.06 o                         
 -12  17   2        176.39        168.59        29.87 o                         
 -11  17   2        538.47        538.38        28.45 o                         
 -10  17   2          3.85         18.29         5.70 o                         
  -9  17   2         12.04          6.79         4.67 o                         
  -8  17   2        577.03        599.68        20.07 o                         
  -7  17   2        792.91        803.98        22.19 o                         
  -6  17   2          6.89          5.11         3.70 o                         
  -5  17   2         76.54         48.47        13.37 o                         
  -4  17   2        248.34        248.36        36.98 o                         
  -3  17   2        539.48        554.47        47.50 o                         
  -2  17   2          2.23         -8.80        13.10 o                         
  -1  17   2        230.13        224.65        30.89 o                         
   0  17   2       1162.29       1064.20        62.30 o                         
   1  17   2        237.89        210.25        29.16 o                         
   2  17   2       1587.76       1509.82        72.15 o                         
   3  17   2        366.67        416.90        40.07 o                         
   4  17   2        929.61        915.68        62.41 o                         
   5  17   2       1214.70       1126.72        37.16 o                         
   6  17   2         52.67         40.41         5.55 o                         
   7  17   2        139.63        141.34         8.23 o                         
   8  17   2        636.72        626.10        22.36 o                         
   9  17   2        759.36        732.87        29.48 o                         
  10  17   2        278.74        291.46        22.84 o                         
  11  17   2         23.86         -0.01         6.41 o                         
  12  17   2         82.94         74.62        14.47 o                         
  13  17   2         87.61         88.90        23.56 o                         
  14  17   2         49.62         65.18        20.64 o                         
  15  17   2          8.20          7.25        10.98 o                         
  16  17   2        193.03        205.90        22.47 o                         
  17  17   2          6.46          5.74         8.62 o                         
  18  17   2          4.45          2.35        14.20 o                         
 -18  18   2        101.33         91.40        13.76 o                         
 -17  18   2          9.86         35.22        12.60 o                         
 -16  18   2         11.77          2.05        12.44 o                         
 -15  18   2         21.75         19.72        15.92 o                         
 -14  18   2         51.54         46.80        21.02 o                         
 -13  18   2        146.36        179.37        32.01 o                         
 -12  18   2        328.00        314.28        40.76 o                         
 -11  18   2          8.65          0.60         6.97 o                         
 -10  18   2          9.11         17.92         5.71 o                         
  -9  18   2       1581.91       1538.26        44.78 o                         
  -8  18   2       2950.23       3015.58        65.28 o                         
  -7  18   2          2.39          2.93         4.25 o                         
  -6  18   2        173.87        189.97         9.31 o                         
  -5  18   2        744.71        677.20        26.68 o                         
  -4  18   2       1249.25       1260.09        43.08 o                         
  -3  18   2        890.94        783.46        41.97 o                         
  -2  18   2        807.09        855.51        60.03 o                         
  -1  18   2        600.49        611.99        50.52 o                         
   0  18   2        753.07        681.32        52.42 o                         
   1  18   2         40.29         13.70        19.74 o                         
   2  18   2        156.84        123.44        28.75 o                         
   3  18   2        409.42        305.68        22.79 o                         
   4  18   2         57.68         38.27         6.50 o                         
   5  18   2        650.61        612.91        21.58 o                         
   6  18   2        223.33        218.58        22.74 o                         
   7  18   2        219.78        261.42        14.01 o                         
   8  18   2        545.09        531.60        21.91 o                         
   9  18   2          1.66          6.42         6.72 o                         
  10  18   2         64.81         87.03        10.67 o                         
  11  18   2        277.36        276.96        21.25 o                         
  12  18   2         60.05         56.21        12.14 o                         
  13  18   2          2.61          9.68        13.03 o                         
  14  18   2         35.90         49.29        20.12 o                         
  15  18   2         13.36         14.45        14.07 o                         
  16  18   2          1.82         -4.94        11.43 o                         
  17  18   2          1.38         11.27        10.10 o                         
  18  18   2          5.56         24.77        19.27 o                         
 -18  19   2         18.31         38.01        13.60 o                         
 -17  19   2          1.16         -8.24        16.37 o                         
 -16  19   2          7.26          0.06        12.03 o                         
 -15  19   2         48.24         35.91        16.49 o                         
 -14  19   2          1.55        -10.87        13.67 o                         
 -13  19   2         50.73         46.12        20.94 o                         
 -12  19   2         33.91         18.54        16.10 o                         
 -11  19   2         33.81         38.47         7.80 o                         
 -10  19   2        148.67        171.12        15.64 o                         
  -9  19   2        218.93        182.43        16.16 o                         
  -8  19   2       1198.33       1213.93        33.58 o                         
  -7  19   2         57.18         67.36         5.98 o                         
  -6  19   2       1856.56       1852.52        40.44 o                         
  -5  19   2        219.28        228.79        18.58 o                         
  -4  19   2        579.04        520.08        18.91 o                         
  -3  19   2          2.69          2.23         7.02 o                         
  -2  19   2         49.69         65.99         7.75 o                         
  -1  19   2        791.42        736.57        27.27 o                         
   0  19   2        841.18        693.22        65.89 o                         
   1  19   2         76.16         69.80         9.41 o                         
   2  19   2         49.92         49.55        10.85 o                         
   3  19   2        534.83        490.08        18.97 o                         
   4  19   2          1.89          0.66         5.55 o                         
   5  19   2         23.45         30.27         4.66 o                         
   6  19   2        752.34        722.05        27.01 o                         
   7  19   2        227.98        251.01        13.73 o                         
   8  19   2        107.24        115.48         9.33 o                         
   9  19   2        385.98        425.86        22.35 o                         
  10  19   2       1269.80       1271.12        45.94 o                         
  11  19   2         68.45         64.47        12.17 o                         
  12  19   2         86.21         87.00        12.49 o                         
  13  19   2          1.77          2.88        13.66 o                         
  14  19   2          0.07          3.22        14.38 o                         
  15  19   2        115.72        110.87        23.68 o                         
  16  19   2          7.86         -5.33        10.37 o                         
  17  19   2          1.74         -9.74         9.74 o                         
 -17  20   2          0.69          4.73        10.02 o                         
 -16  20   2          1.42         -4.30        13.59 o                         
 -15  20   2         46.87         51.23        16.79 o                         
 -14  20   2        143.28        127.76        25.38 o                         
 -13  20   2          3.42         10.13        15.77 o                         
 -12  20   2        321.54        335.63        41.17 o                         
 -11  20   2         30.68         41.34         7.46 o                         
 -10  20   2         21.71         10.95         6.66 o                         
  -9  20   2        155.79        140.18        13.59 o                         
  -8  20   2        481.97        525.51        22.24 o                         
  -7  20   2        259.89        255.92        17.95 o                         
  -6  20   2          8.02          7.49         4.85 o                         
  -5  20   2         63.04         58.64         7.46 o                         
  -4  20   2        342.62        351.38        23.17 o                         
  -3  20   2       1868.26       1776.55        47.01 o                         
  -2  20   2        323.84        302.35        24.13 o                         
  -1  20   2        495.84        494.86        17.24 o                         
   0  20   2        136.03        133.76        11.43 o                         
   1  20   2        533.39        560.45        17.37 o                         
   2  20   2        323.78        325.02        12.31 o                         
   3  20   2         29.31         30.87         5.40 o                         
   4  20   2        407.84        384.69        22.98 o                         
   5  20   2          4.22         13.62         5.07 o                         
   6  20   2        216.97        246.20        20.03 o                         
   7  20   2        109.20        121.52        14.39 o                         
   8  20   2         34.87         21.60        10.49 o                         
   9  20   2        147.61        145.20        11.98 o                         
  10  20   2        101.50        109.27        14.34 o                         
  11  20   2          8.27         25.47         8.02 o                         
  12  20   2         37.55         52.60        14.78 o                         
  13  20   2        429.15        414.96        32.12 o                         
  14  20   2          2.82         -3.70        11.97 o                         
  15  20   2         35.97         48.80        14.83 o                         
  16  20   2         38.17         16.33        10.37 o                         
  17  20   2         38.92         37.09        10.57 o                         
 -17  21   2         35.12         29.70        14.97 o                         
 -16  21   2          8.18         20.27        10.80 o                         
 -15  21   2         51.79         61.21        17.34 o                         
 -14  21   2         50.73         58.57        20.01 o                         
 -13  21   2        272.53        237.04        35.09 o                         
 -12  21   2        159.48        153.07        23.12 o                         
 -11  21   2         24.88         34.66        10.69 o                         
 -10  21   2         56.39         51.71         9.12 o                         
  -9  21   2          0.08         17.60         6.52 o                         
  -8  21   2         42.88         61.70        13.43 o                         
  -7  21   2        512.62        515.55        25.93 o                         
  -6  21   2         73.01         72.60         7.91 o                         
  -5  21   2        144.60        150.27        18.90 o                         
  -4  21   2        549.25        503.58        23.32 o                         
  -3  21   2          1.45          6.33         8.94 o                         
  -2  21   2        440.36        436.96        19.93 o                         
  -1  21   2        775.76        773.97        24.76 o                         
   0  21   2       1157.17       1103.27        30.52 o                         
   1  21   2        158.61        176.46         9.11 o                         
   2  21   2        926.46        901.52        25.89 o                         
   3  21   2       2259.39       2191.06        50.36 o                         
   4  21   2        114.93        100.91         9.61 o                         
   5  21   2        447.08        479.86        25.44 o                         
   6  21   2        515.07        485.92        26.52 o                         
   7  21   2          3.68         -4.29         7.05 o                         
   8  21   2          1.98         -6.54         6.54 o                         
   9  21   2         82.74         91.99        10.11 o                         
  10  21   2         95.96        115.49        15.81 o                         
  11  21   2          0.90          3.44         7.74 o                         
  12  21   2        159.80        158.54        16.91 o                         
  13  21   2         10.68          2.07         9.41 o                         
  14  21   2         16.95         32.62        13.05 o                         
  15  21   2         59.18         63.42        15.66 o                         
  16  21   2         62.30         62.71        15.48 o                         
 -16  22   2         52.11         65.46        13.44 o                         
 -15  22   2         14.27         20.82        11.44 o                         
 -14  22   2         28.50         42.83        17.07 o                         
 -13  22   2        123.02        136.51        25.26 o                         
 -12  22   2        270.68        274.15        15.42 o                         
 -11  22   2         16.87         23.59         7.47 o                         
 -10  22   2         40.39         45.16         9.46 o                         
  -9  22   2        384.63        362.94        24.00 o                         
  -8  22   2        142.02        174.38        13.99 o                         
  -7  22   2         38.01         42.68         7.61 o                         
  -6  22   2        313.17        352.43        22.47 o                         
  -5  22   2         60.35         67.85         7.08 o                         
  -4  22   2        191.54        242.82        20.59 o                         
  -3  22   2        369.03        361.12        23.25 o                         
  -2  22   2        454.81        469.21        22.23 o                         
  -1  22   2        969.55        965.47        30.62 o                         
   0  22   2        129.18        148.85        11.43 o                         
   1  22   2         28.16         32.48         7.61 o                         
   2  22   2       1666.43       1626.73        39.29 o                         
   3  22   2         49.84         57.48        10.38 o                         
   4  22   2          6.21          7.08         7.07 o                         
   5  22   2        371.61        370.98        28.04 o                         
   6  22   2        145.73        158.23        16.61 o                         
   7  22   2         99.73        102.53        15.03 o                         
   8  22   2        121.50         99.22        16.88 o                         
   9  22   2         15.63          2.58         7.50 o                         
  10  22   2          5.41         11.65         7.56 o                         
  11  22   2          0.77         -0.38         8.14 o                         
  12  22   2          0.19         -6.67         8.24 o                         
  13  22   2          8.10          0.35        12.02 o                         
  14  22   2         49.62         41.87        13.39 o                         
  15  22   2         14.69         28.92        12.05 o                         
  16  22   2          0.43         -9.16         9.16 o                         
 -16  23   2         28.35         29.49         9.35 o                         
 -15  23   2          0.42          0.55        10.53 o                         
 -14  23   2         17.83          7.21        11.57 o                         
 -13  23   2         13.28         42.19        15.08 o                         
 -12  23   2          7.38         18.61         7.90 o                         
 -11  23   2          2.87          4.25         6.94 o                         
 -10  23   2        260.60        268.01        22.76 o                         
  -9  23   2          9.44         13.66         6.38 o                         
  -8  23   2         15.49          8.50         7.80 o                         
  -7  23   2        235.60        251.97        20.61 o                         
  -6  23   2          0.84         -4.19         6.39 o                         
  -5  23   2         21.30         34.53         8.37 o                         
  -4  23   2        330.12        339.94        24.24 o                         
  -3  23   2        121.45        138.14        12.30 o                         
  -2  23   2        278.57        300.22        19.16 o                         
  -1  23   2        167.42        177.32        16.24 o                         
   0  23   2        221.07        242.82        15.71 o                         
   1  23   2          0.10          3.84         8.61 o                         
   2  23   2        382.89        421.32        18.74 o                         
   3  23   2          7.33         13.47         6.72 o                         
   4  23   2        194.28        205.24        19.85 o                         
   5  23   2        340.37        298.61        26.20 o                         
   6  23   2        801.08        867.64        38.35 o                         
   7  23   2          3.37         -3.23         9.24 o                         
   8  23   2         10.22         -0.24         9.62 o                         
   9  23   2        232.03        246.18        26.82 o                         
  10  23   2         13.31          2.28         8.27 o                         
  11  23   2         43.95         64.99        13.91 o                         
  12  23   2        445.24        472.65        28.90 o                         
  13  23   2         43.33         41.61        12.21 o                         
  14  23   2         36.40         32.62        11.69 o                         
  15  23   2         15.46         -0.13         9.67 o                         
  16  23   2         63.21         60.84        11.95 o                         
 -15  24   2          2.00         17.26        10.19 o                         
 -14  24   2          1.88          4.21         9.83 o                         
 -13  24   2         75.00         74.09        25.09 o                         
 -12  24   2        244.79        254.17        18.87 o                         
 -11  24   2          3.63         14.87         7.62 o                         
 -10  24   2         36.41         42.45         8.80 o                         
  -9  24   2          8.99          7.87         9.05 o                         
  -8  24   2        276.59        250.86        21.56 o                         
  -7  24   2          6.64         10.48         7.60 o                         
  -6  24   2        352.59        348.24        31.00 o                         
  -5  24   2        263.03        266.51        26.44 o                         
  -4  24   2        512.15        528.66        33.69 o                         
  -3  24   2        203.85        158.41        17.58 o                         
  -2  24   2         66.13         60.17         8.18 o                         
  -1  24   2         77.06         93.85         9.96 o                         
   0  24   2        493.03        528.49        24.47 o                         
   1  24   2        126.37        132.66         9.63 o                         
   2  24   2        469.56        494.02        22.78 o                         
   3  24   2         19.75         29.73         7.08 o                         
   4  24   2         48.67         49.10        13.51 o                         
   5  24   2          3.70         10.33         7.98 o                         
   6  24   2          1.26         -1.33         7.93 o                         
   7  24   2          3.24          8.93        10.58 o                         
   8  24   2        636.70        585.72        41.65 o                         
   9  24   2        138.74        145.94        18.86 o                         
  10  24   2         51.12         36.31        16.13 o                         
  11  24   2          0.44         -8.47        11.04 o                         
  12  24   2         51.16         57.08        13.83 o                         
  13  24   2         19.99         12.51         7.62 o                         
  14  24   2         20.20         18.52        10.32 o                         
  15  24   2          5.18          4.46         9.10 o                         
 -15  25   2          0.01         12.58        10.85 o                         
 -14  25   2         26.01         41.33        18.05 o                         
 -13  25   2          3.76         -4.50         8.95 o                         
 -12  25   2         38.00         43.83         8.15 o                         
 -11  25   2         44.82         38.85         8.89 o                         
 -10  25   2        484.52        472.14        34.01 o                         
  -9  25   2          1.39         15.88        10.01 o                         
  -8  25   2        156.10        176.16        16.65 o                         
  -7  25   2         39.50         36.22        14.83 o                         
  -6  25   2         93.79         75.54        14.45 o                         
  -5  25   2         20.44         24.88         9.73 o                         
  -4  25   2        796.99        820.23        39.58 o                         
  -3  25   2         31.10         32.50        11.95 o                         
  -2  25   2         64.75         70.64         9.44 o                         
  -1  25   2          0.03          4.59         5.86 o                         
   0  25   2        678.39        707.04        29.76 o                         
   1  25   2         46.39         45.40        12.64 o                         
   2  25   2        174.17        192.47        13.79 o                         
   3  25   2          9.23          4.58         6.57 o                         
   4  25   2        101.90        113.86        16.58 o                         
   5  25   2         18.39         18.47         9.49 o                         
   6  25   2       1864.02       1822.10        61.65 o                         
   7  25   2        420.60        432.21        40.15 o                         
   8  25   2        142.45        161.60        23.34 o                         
   9  25   2         32.63         24.06        10.76 o                         
  10  25   2        321.79        280.75        36.78 o                         
  11  25   2         29.98         53.75        14.93 o                         
  12  25   2         54.81         90.88        16.76 o                         
  13  25   2          8.90         16.08         8.01 o                         
  14  25   2        106.13        108.99        13.79 o                         
  15  25   2         52.89         32.11        17.31 o                         
 -14  26   2         56.98         56.96        10.38 o                         
 -13  26   2         43.94         37.65        10.30 o                         
 -12  26   2         61.06         57.05        10.39 o                         
 -11  26   2         15.29         14.39        13.75 o                         
 -10  26   2         52.34         58.05        13.02 o                         
  -9  26   2         69.16         63.77         9.16 o                         
  -8  26   2        193.87        211.20        24.04 o                         
  -7  26   2          4.97          5.76         9.59 o                         
  -6  26   2        261.00        255.45        28.09 o                         
  -5  26   2         90.04         90.91        13.61 o                         
  -4  26   2        950.78        918.71        42.26 o                         
  -3  26   2         30.18         40.54        15.46 o                         
  -2  26   2        107.76        123.42        12.47 o                         
  -1  26   2        414.85        428.39        29.73 o                         
   0  26   2         21.08         37.68         8.09 o                         
   1  26   2          2.88          1.66         9.17 o                         
   2  26   2        114.36        128.25        10.45 o                         
   3  26   2        116.99        123.34        11.61 o                         
   4  26   2        213.60        221.68        24.49 o                         
   5  26   2          0.52          4.52        10.30 o                         
   6  26   2          0.23         -6.54         9.19 o                         
   7  26   2         14.87         21.91        12.46 o                         
   8  26   2         46.61         16.93        12.35 o                         
   9  26   2          4.44         15.06        11.71 o                         
  10  26   2         61.22         49.25        15.13 o                         
  11  26   2         18.58          6.56        10.52 o                         
  12  26   2         41.35         25.63        12.03 o                         
  13  26   2         67.99         35.02        10.23 o                         
  14  26   2          2.45        -15.48        15.79 o                         
 -14  27   2          8.30          0.17        15.54 o                         
 -13  27   2          7.63         17.26        11.06 o                         
 -12  27   2          0.84          3.40         7.80 o                         
 -11  27   2         14.76          9.86         7.31 o                         
 -10  27   2         21.96         29.18        10.12 o                         
  -9  27   2         32.25         37.55        12.57 o                         
  -8  27   2         39.86         41.87        11.16 o                         
  -7  27   2        328.97        342.87        31.76 o                         
  -6  27   2          2.23          2.99         9.69 o                         
  -5  27   2          4.03          0.80         9.72 o                         
  -4  27   2        170.53        171.91        28.32 o                         
  -3  27   2         13.35         24.82        15.06 o                         
  -2  27   2        183.46        162.57        26.87 o                         
  -1  27   2          5.53         10.99         6.97 o                         
   0  27   2         86.80         95.12        12.90 o                         
   1  27   2         33.76         41.64         8.80 o                         
   2  27   2        245.11        194.86        24.91 o                         
   3  27   2          3.83         16.95        10.50 o                         
   4  27   2         25.52         15.28         9.88 o                         
   5  27   2         43.24         21.15        11.29 o                         
   6  27   2        503.31        482.90        37.04 o                         
   7  27   2          2.56         -0.54        12.04 o                         
   8  27   2         15.00          2.94        13.69 o                         
   9  27   2         80.02         91.53        15.32 o                         
  10  27   2         19.72         10.43        14.87 o                         
  11  27   2         63.82         71.63        18.89 o                         
  12  27   2        262.22        292.41        50.53 o                         
  13  27   2          0.77          2.98        10.22 o                         
 -13  28   2         18.34         52.54        19.00 o                         
 -12  28   2         23.34         47.84        10.13 o                         
 -11  28   2         42.28         57.26         9.50 o                         
 -10  28   2          2.65         -8.00        10.04 o                         
  -9  28   2          9.50         16.65        10.05 o                         
  -8  28   2          3.91         -2.42        12.40 o                         
  -7  28   2          2.32         -9.14         9.40 o                         
  -6  28   2         51.90         65.96        15.79 o                         
  -5  28   2         41.91         35.39        10.92 o                         
  -4  28   2         95.52         68.36        20.51 o                         
  -3  28   2         36.89         48.88        18.28 o                         
  -2  28   2        184.59        211.15        30.42 o                         
  -1  28   2         32.96         34.73         8.35 o                         
   0  28   2         16.68         17.02         8.14 o                         
   1  28   2        196.87        201.10        19.84 o                         
   2  28   2        194.82        211.76        22.58 o                         
   3  28   2        360.54        341.34        26.49 o                         
   4  28   2        167.52        148.16        19.07 o                         
   5  28   2          6.74         14.45        10.47 o                         
   6  28   2         41.04         44.99        12.71 o                         
   7  28   2          3.15          7.34        11.13 o                         
   8  28   2          8.90         12.35        10.93 o                         
   9  28   2         12.95         13.41        10.50 o                         
  10  28   2         58.92         44.48        15.78 o                         
  11  28   2         18.28         27.79        10.45 o                         
  12  28   2          6.43         13.88         9.13 o                         
  13  28   2         79.43         26.85        19.91 o                         
 -12  29   2          3.18          9.33         8.78 o                         
 -11  29   2          3.00         10.75        13.72 o                         
 -10  29   2          3.23          8.00         7.70 o                         
  -9  29   2          5.10         -9.09         9.09 o                         
  -8  29   2         17.61          4.09         8.68 o                         
  -7  29   2         12.58          1.22         9.28 o                         
  -6  29   2         41.30         28.75        11.14 o                         
  -5  29   2         10.38          7.01        14.17 o                         
  -4  29   2        234.68        206.09        30.07 o                         
  -3  29   2         44.19         38.73        17.47 o                         
  -2  29   2         43.11         89.77        20.99 o                         
  -1  29   2         26.53         21.33        13.72 o                         
   0  29   2        144.65        132.46        16.21 o                         
   1  29   2         79.90         69.74        12.04 o                         
   2  29   2        183.21        211.79        23.51 o                         
   3  29   2         34.14         13.95        10.41 o                         
   4  29   2        109.89        110.35        16.83 o                         
   5  29   2          7.69         -2.58         9.83 o                         
   6  29   2         11.58         15.14        10.05 o                         
   7  29   2        116.48        117.15        17.20 o                         
   8  29   2          2.01          1.35         8.61 o                         
   9  29   2         87.74         75.70        13.58 o                         
  10  29   2         65.57         54.01        11.59 o                         
  11  29   2         44.57         54.47        13.55 o                         
  12  29   2        100.42        105.59        12.73 o                         
 -11  30   2         35.49         24.96        11.63 o                         
 -10  30   2         31.20         25.23         8.18 o                         
  -9  30   2          7.72         -2.49         8.56 o                         
  -8  30   2         84.88         88.26        12.44 o                         
  -7  30   2          0.47          1.16         8.45 o                         
  -6  30   2         41.18         50.76        10.99 o                         
  -5  30   2          1.83        -10.37        10.37 o                         
  -4  30   2          8.73         -0.38        12.47 o                         
  -3  30   2        472.43        411.01        41.42 o                         
  -2  30   2        316.27        337.21        37.03 o                         
  -1  30   2          9.57         11.46         9.06 o                         
   0  30   2         44.16         36.14        12.70 o                         
   1  30   2        292.04        291.61        23.60 o                         
   2  30   2         38.96         33.17         9.98 o                         
   3  30   2          1.49         -7.61        11.78 o                         
   4  30   2        154.34        166.36        18.81 o                         
   5  30   2         29.24         49.46        10.12 o                         
   6  30   2          0.79         -2.74         8.37 o                         
   7  30   2         25.21          4.84        10.11 o                         
   8  30   2         16.02         22.52        11.79 o                         
   9  30   2          0.04         -7.27         7.85 o                         
  10  30   2         21.55         26.40         9.56 o                         
  11  30   2          2.24         13.23        10.47 o                         
 -10  31   2          2.16          1.07         7.71 o                         
  -9  31   2          5.37         17.79         8.18 o                         
  -8  31   2        177.98        148.48        15.41 o                         
  -7  31   2          1.21         20.56         8.51 o                         
  -6  31   2         34.93         34.45        15.65 o                         
  -5  31   2          0.92          4.95        11.51 o                         
  -4  31   2         39.02         50.25        16.37 o                         
  -3  31   2          0.98          4.62        13.27 o                         
  -2  31   2          1.96          8.19        13.83 o                         
  -1  31   2        117.61        125.50        13.98 o                         
   0  31   2          2.33          8.45         7.91 o                         
   1  31   2         55.67         50.51        10.56 o                         
   2  31   2        418.12        405.22        29.86 o                         
   3  31   2         98.24         91.78        19.18 o                         
   4  31   2          1.84          5.32        11.51 o                         
   5  31   2          5.52         20.29         8.35 o                         
   6  31   2        118.94        106.71        16.79 o                         
   7  31   2         51.89         31.87        12.90 o                         
   8  31   2         82.67         82.13        15.86 o                         
   9  31   2         17.84         15.12         9.89 o                         
  10  31   2        104.99         88.20        15.02 o                         
  -9  32   2         14.16         17.99         8.16 o                         
  -8  32   2         94.82        100.91        12.90 o                         
  -7  32   2         32.27         54.06        17.41 o                         
  -6  32   2         97.94         93.06        14.83 o                         
  -5  32   2         42.80         27.45        14.05 o                         
  -4  32   2         60.31         39.52        13.47 o                         
  -3  32   2         16.41         14.45        11.50 o                         
  -2  32   2         53.10         54.39        15.46 o                         
  -1  32   2          6.47          2.96        11.27 o                         
   0  32   2          0.69          0.30         8.07 o                         
   1  32   2         10.19         19.00         7.75 o                         
   2  32   2         40.35         36.00        12.34 o                         
   3  32   2         66.91         57.03        14.16 o                         
   4  32   2        107.43         71.91        17.12 o                         
   5  32   2          4.13          4.50         8.90 o                         
   6  32   2          1.26          7.43         8.38 o                         
   7  32   2        203.08        165.49        15.54 o                         
   8  32   2        125.65         99.89        16.77 o                         
   9  32   2          0.80         -8.15         8.15 o                         
  -8  33   2        103.52         84.59        17.18 o                         
  -7  33   2        213.85        182.67        17.97 o                         
  -6  33   2         21.45          5.42         8.77 o                         
  -5  33   2         19.74         21.83         8.77 o                         
  -4  33   2         50.54         49.98        11.04 o                         
  -3  33   2        108.62         84.58        16.30 o                         
  -2  33   2          4.18          5.71         9.85 o                         
  -1  33   2          2.30         10.51        13.91 o                         
   0  33   2         30.60         22.27         8.18 o                         
   1  33   2         49.23         49.63         7.89 o                         
   2  33   2         48.76         60.54        10.43 o                         
   3  33   2          6.04         18.79         8.53 o                         
   4  33   2          3.12          2.49         8.78 o                         
   5  33   2         36.46         52.46        10.64 o                         
   6  33   2         81.82        102.73        10.99 o                         
   7  33   2        172.50        157.48        16.23 o                         
   8  33   2         29.33         25.46        26.05 o                         
  -7  34   2         44.87         52.07        15.37 o                         
  -6  34   2         35.34         32.10         8.87 o                         
  -5  34   2        166.08        138.02        17.60 o                         
  -4  34   2         42.31         22.74         9.18 o                         
  -3  34   2          6.78         16.08         9.08 o                         
  -2  34   2         23.05         16.97        10.24 o                         
  -1  34   2          2.59         -0.75         8.37 o                         
   0  34   2          5.89         -4.78         9.01 o                         
   1  34   2         35.91         27.38         7.81 o                         
   2  34   2          5.97          2.14         8.14 o                         
   3  34   2         22.80         20.26         8.06 o                         
   4  34   2         14.81         17.50         8.99 o                         
   5  34   2         74.19         91.66        10.57 o                         
   6  34   2          1.79         -0.26         8.67 o                         
  -4  35   2          0.39         15.85        11.70 o                         
  -3  35   2          1.01          2.63        13.30 o                         
  -2  35   2         84.75         97.63        12.49 o                         
  -1  35   2         71.10         80.50        12.34 o                         
   0  35   2          0.37         -2.86        10.00 o                         
   1  35   2          1.67         -2.38         9.45 o                         
   2  35   2         21.14         32.16         9.30 o                         
   3  35   2          2.84         11.35         8.06 o                         
   4  35   2          9.42          2.35        10.87 o                         
 -21   0   3          2.41         40.34        18.39 o                         
 -19   0   3         58.96         44.39        31.07 o                         
 -17   0   3        105.66        118.39        25.73 o                         
 -15   0   3        978.20        942.46        63.92 o                         
 -13   0   3         88.29         91.24        15.26 o                         
 -11   0   3       4670.15       4386.61       136.20 o                         
  -9   0   3       1751.98       1288.79        84.61 o                         
  -7   0   3         79.83         94.31        22.18 o                         
  -5   0   3      11046.05      11632.44       154.35 o                         
  -3   0   3       3980.56       4546.48        58.68 o                         
  -1   0   3       3828.31       3959.41        69.06 o                         
   1   0   3      22004.65      24243.77       488.32 o                         
   3   0   3      24507.12      27476.59       574.19 o                         
   5   0   3        924.34       1160.34        58.66 o                         
   7   0   3        429.71        536.53        36.58 o                         
   9   0   3        299.62        270.52        53.14 o                         
  11   0   3        456.22        482.65        43.65 o                         
  13   0   3        857.00        898.53        42.68 o                         
  15   0   3         96.46        121.55        28.46 o                         
  17   0   3        379.05        337.07        53.00 o                         
  19   0   3         16.59         29.84        17.75 o                         
 -21   1   3          3.56         14.02        11.74 o                         
 -20   1   3         70.80         81.20        19.44 o                         
 -19   1   3          1.48        -14.32        14.32 o                         
 -18   1   3        115.83        133.59        23.37 o                         
 -17   1   3        112.32        122.75        24.19 o                         
 -16   1   3          0.15         33.83        10.56 o                         
 -15   1   3        189.69        217.67        24.39 o                         
 -14   1   3        281.26        322.04        28.05 o                         
 -13   1   3         70.45         92.69        15.72 o                         
 -12   1   3        331.54        343.02        19.76 o                         
 -11   1   3         72.15         15.97         8.44 o                         
 -10   1   3        399.40        410.45        36.18 o                         
  -9   1   3        868.09        708.06        43.93 o                         
  -8   1   3         69.16         54.28        13.48 o                         
  -7   1   3         34.77         19.06         6.81 o                         
  -6   1   3        271.87        268.10        13.39 o                         
  -5   1   3       2507.34       2492.94        49.23 o                         
  -4   1   3      11805.57      13616.84       273.42 o                         
  -3   1   3       1714.73       1591.26        38.64 o                         
  -2   1   3        128.83        164.47         6.13 o                         
  -1   1   3       7747.73       8721.57        68.29 o                         
   0   1   3         24.10         35.36         2.92 o                         
   1   1   3       2679.08       2981.88        34.53 o                         
   2   1   3        351.37        378.84         7.96 o                         
   3   1   3        782.05        740.91        17.30 o                         
   4   1   3        442.43        697.39        19.92 o                         
   5   1   3       3688.30       3768.16        63.06 o                         
   6   1   3        457.55        459.98        22.19 o                         
   7   1   3      11922.10      12110.55       151.41 o                         
   8   1   3         60.74         78.30        17.35 o                         
   9   1   3        452.62        492.40        49.17 o                         
  10   1   3         69.07        103.72        27.71 o                         
  11   1   3         25.86         20.15         9.19 o                         
  12   1   3         11.08         23.79         6.72 o                         
  13   1   3        787.46        745.11        30.34 o                         
  14   1   3          7.86         16.82         8.48 o                         
  15   1   3          2.52         -3.48         7.43 o                         
  16   1   3          5.68          5.04        12.22 o                         
  17   1   3        199.17        215.21        29.87 o                         
  18   1   3          5.83         13.06        13.06 o                         
  19   1   3         44.34         54.83        13.61 o                         
  20   1   3          0.22         -2.44        10.01 o                         
 -21   2   3         89.19         77.93        14.08 o                         
 -20   2   3          1.92        -11.25        11.25 o                         
 -19   2   3         18.09         38.93        13.75 o                         
 -18   2   3         30.51         66.60        18.82 o                         
 -17   2   3         31.40         40.57        17.40 o                         
 -16   2   3        154.16        173.77        30.64 o                         
 -15   2   3        679.99        671.34        56.30 o                         
 -14   2   3        398.80        372.00        30.48 o                         
 -13   2   3         66.88         90.90         7.10 o                         
 -12   2   3         42.52         28.94         8.05 o                         
 -11   2   3       1904.85       1725.71        54.05 o                         
 -10   2   3          1.47         -4.16        10.92 o                         
  -9   2   3       1049.52        925.61        51.92 o                         
  -8   2   3         23.95         30.99        11.57 o                         
  -7   2   3       2284.86       2315.49        51.17 o                         
  -6   2   3        757.91        824.01        52.65 o                         
  -5   2   3      10727.07      11529.90       123.46 o                         
  -4   2   3       3706.85       3727.60       101.64 o                         
  -3   2   3       7006.02       7742.09        90.56 o                         
  -2   2   3      17098.61      18644.50       175.33 o                         
  -1   2   3      13863.23      14787.26       231.32 o                         
   0   2   3        119.03        146.32         5.50 o                         
   1   2   3       2368.99       2266.65        25.47 o                         
   2   2   3       8511.34       9389.20        79.59 o                         
   3   2   3       4063.88       4282.25        55.66 o                         
   4   2   3        296.31        327.85        15.51 o                         
   5   2   3       2619.05       2740.09        48.82 o                         
   6   2   3         74.35         51.22         7.91 o                         
   7   2   3        336.04        304.39        22.95 o                         
   8   2   3        645.46        649.88        43.75 o                         
   9   2   3        390.89        431.92        47.09 o                         
  10   2   3        447.74        475.94        51.26 o                         
  11   2   3         12.48         -4.24         4.46 o                         
  12   2   3          2.84          1.19         6.51 o                         
  13   2   3        341.96        373.02        23.43 o                         
  14   2   3        799.44        867.15        36.33 o                         
  15   2   3         28.34         33.61         8.80 o                         
  16   2   3         28.01         29.70         9.70 o                         
  17   2   3         26.86         13.88        14.64 o                         
  18   2   3         39.03         41.08        16.67 o                         
  19   2   3          0.20         18.29        11.47 o                         
  20   2   3          0.11          5.65        12.51 o                         
 -21   3   3         18.37         26.48        22.14 o                         
 -20   3   3         80.74         75.23        21.30 o                         
 -19   3   3        114.02         92.59        19.26 o                         
 -18   3   3         14.57         -2.84        17.25 o                         
 -17   3   3         11.10         14.43        14.21 o                         
 -16   3   3         24.03         45.99        16.48 o                         
 -15   3   3          3.14          2.93         9.86 o                         
 -14   3   3        187.67        193.06        19.47 o                         
 -13   3   3         19.95          1.16         5.61 o                         
 -12   3   3         22.00         24.12         8.39 o                         
 -11   3   3        495.76        348.17        35.29 o                         
 -10   3   3         69.76         46.56        16.28 o                         
  -9   3   3         24.44         51.17        14.69 o                         
  -8   3   3       1303.40       1206.48        55.71 o                         
  -7   3   3        975.76        948.15        37.12 o                         
  -6   3   3        561.16        552.31        32.28 o                         
  -5   3   3        275.88        323.61        19.94 o                         
  -4   3   3       2728.02       2835.90        47.37 o                         
  -3   3   3       1382.84       1419.58        40.62 o                         
  -2   3   3         50.04         67.33         4.83 o                         
  -1   3   3       3580.00       3742.80        44.40 o                         
   0   3   3       2583.97       2896.94        38.27 o                         
   1   3   3       5673.18       6534.51        64.00 o                         
   2   3   3       5842.14       6050.58        74.77 o                         
   3   3   3       6517.06       7220.42       146.88 o                         
   4   3   3       2966.78       3174.97        45.64 o                         
   5   3   3       5525.48       5527.26        69.13 o                         
   6   3   3         22.82         33.51         7.07 o                         
   7   3   3       1277.82       1283.27        44.68 o                         
   8   3   3       1818.72       1699.40        65.91 o                         
   9   3   3       1485.42       1450.56        83.81 o                         
  10   3   3        729.98        669.61        60.53 o                         
  11   3   3        389.61        366.08        16.84 o                         
  12   3   3          1.90         10.11        13.22 o                         
  13   3   3       1071.76       1087.20        38.50 o                         
  14   3   3         21.35         27.72         7.64 o                         
  15   3   3         10.81         21.44         8.17 o                         
  16   3   3        179.24        169.56        20.42 o                         
  17   3   3         91.74         78.23        13.58 o                         
  18   3   3         22.42         20.70        12.93 o                         
  19   3   3        160.87        152.73        18.96 o                         
  20   3   3          1.22         16.84         9.53 o                         
 -21   4   3        196.82        175.46        33.34 o                         
 -20   4   3          0.03         -4.35         9.65 o                         
 -19   4   3          7.33          2.27        18.35 o                         
 -18   4   3          9.19         36.75        16.04 o                         
 -17   4   3         22.53          6.61        16.23 o                         
 -16   4   3         23.29         47.20        10.32 o                         
 -15   4   3         51.26         52.17        10.09 o                         
 -14   4   3         62.28         75.68        11.74 o                         
 -13   4   3          0.71         -4.82         4.82 o                         
 -12   4   3        516.62        517.11        19.84 o                         
 -11   4   3        759.18        732.02        27.74 o                         
 -10   4   3        787.27        736.77        48.29 o                         
  -9   4   3       1704.66       1512.71        61.41 o                         
  -8   4   3       3625.85       3506.55        81.23 o                         
  -7   4   3       2119.77       2137.38        51.66 o                         
  -6   4   3        516.20        484.34        26.94 o                         
  -5   4   3       7160.33       7422.68        94.33 o                         
  -4   4   3        158.04        218.60        15.83 o                         
  -3   4   3       2437.67       2425.99        43.28 o                         
  -2   4   3       7420.97       7971.84        78.80 o                         
  -1   4   3       7828.20       8260.63        77.12 o                         
   0   4   3      15430.41      17340.61       123.91 o                         
   1   4   3      21370.32      24840.45       364.80 o                         
   2   4   3         12.54         21.46         3.85 o                         
   3   4   3        394.76        385.41        16.26 o                         
   4   4   3       5970.89       6382.41        73.31 o                         
   5   4   3       1113.63       1175.03        29.12 o                         
   6   4   3         31.21         25.52         6.75 o                         
   7   4   3        113.22        113.34        13.19 o                         
   8   4   3       3068.00       3098.35        94.12 o                         
   9   4   3        446.06        399.10        37.61 o                         
  10   4   3         10.06         22.43        19.42 o                         
  11   4   3         11.28          1.03         6.18 o                         
  12   4   3          2.74         -0.68         8.61 o                         
  13   4   3        151.00        144.35        14.77 o                         
  14   4   3        351.95        346.59        27.86 o                         
  15   4   3         81.34         84.13        14.42 o                         
  16   4   3         14.63         14.12         8.70 o                         
  17   4   3         12.97          5.46         9.16 o                         
  18   4   3          2.41         -7.14         8.40 o                         
  19   4   3          5.97         27.60        12.61 o                         
  20   4   3         63.68         57.65        13.93 o                         
 -21   5   3          0.26         -0.64        14.61 o                         
 -20   5   3          1.98          2.50        15.04 o                         
 -19   5   3          6.43          6.05        13.82 o                         
 -18   5   3          4.12          5.16        12.14 o                         
 -17   5   3         48.37         51.63        13.23 o                         
 -16   5   3          2.83          2.74         9.33 o                         
 -15   5   3          0.74          8.40        10.24 o                         
 -14   5   3        189.61        211.77        22.34 o                         
 -13   5   3        347.49        375.92        21.10 o                         
 -12   5   3        172.27        206.84        17.87 o                         
 -11   5   3         47.18         48.34         8.85 o                         
 -10   5   3        356.32        357.89        34.46 o                         
  -9   5   3         16.44          9.47        13.99 o                         
  -8   5   3       1684.40       1586.86        58.80 o                         
  -7   5   3       1507.47       1496.19        44.06 o                         
  -6   5   3       3175.50       3162.29        67.18 o                         
  -5   5   3       1761.86       1868.42        42.80 o                         
  -4   5   3        915.33        872.90        34.95 o                         
  -3   5   3       7084.49       7764.40       184.99 o                         
  -2   5   3         68.35         80.33         6.65 o                         
  -1   5   3       5203.49       5413.55        67.15 o                         
   0   5   3       1875.73       2074.92        33.53 o                         
   1   5   3       2507.01       2697.64        46.19 o                         
   2   5   3       3433.57       3260.18        43.28 o                         
   3   5   3      11576.05      12372.33       146.90 o                         
   4   5   3        113.58        101.59         9.83 o                         
   5   5   3         16.37         17.16         5.59 o                         
   6   5   3       5019.68       5073.07        72.12 o                         
   7   5   3       1361.60       1434.38        38.06 o                         
   8   5   3        823.61        798.78        49.78 o                         
   9   5   3       2266.48       2231.02        75.13 o                         
  10   5   3       2573.05       2388.42        97.25 o                         
  11   5   3       1157.32       1237.95        36.53 o                         
  12   5   3         38.67         34.08         6.79 o                         
  13   5   3        801.73        800.90        34.70 o                         
  14   5   3          0.94         -5.01         6.75 o                         
  15   5   3        137.38        164.25        18.15 o                         
  16   5   3        102.51        130.14        16.92 o                         
  17   5   3        195.44        202.81        21.79 o                         
  18   5   3        137.67        169.20        20.51 o                         
  19   5   3          5.34          2.79         9.16 o                         
  20   5   3         28.08         20.56        14.03 o                         
 -21   6   3          0.77         -4.64        13.51 o                         
 -20   6   3         12.62         19.59         9.82 o                         
 -19   6   3        131.76        162.28        24.41 o                         
 -18   6   3         84.44         79.32        12.64 o                         
 -17   6   3         75.03         94.68        15.06 o                         
 -16   6   3         65.57         69.86        15.95 o                         
 -15   6   3        425.15        468.53        29.51 o                         
 -14   6   3         91.56         99.29        13.38 o                         
 -13   6   3        488.61        505.71        23.65 o                         
 -12   6   3         17.64         18.67         8.35 o                         
 -11   6   3        499.40        433.37        17.21 o                         
 -10   6   3        338.54        307.69        33.10 o                         
  -9   6   3        432.58        398.83        34.64 o                         
  -8   6   3       2876.82       2757.85        64.51 o                         
  -7   6   3       1700.74       1588.77        45.94 o                         
  -6   6   3       1250.99       1258.95        39.69 o                         
  -5   6   3         59.97         72.77         8.34 o                         
  -4   6   3        125.42        147.78        11.16 o                         
  -3   6   3       1084.22       1036.09        23.99 o                         
  -2   6   3      20789.96      22207.49       227.78 o                         
  -1   6   3      10988.33      11570.73       187.87 o                         
   0   6   3         67.55         86.98         8.51 o                         
   1   6   3        628.11        669.71        21.45 o                         
   2   6   3       2481.32       3025.64        42.76 o                         
   3   6   3       5119.44       5566.38        66.93 o                         
   4   6   3       8502.46       8743.35        95.22 o                         
   5   6   3       2984.20       3260.07        53.96 o                         
   6   6   3        439.24        409.91        22.94 o                         
   7   6   3        310.38        341.83        24.96 o                         
   8   6   3       3216.87       3286.16        88.22 o                         
   9   6   3          1.50         -4.23        11.26 o                         
  10   6   3          1.62        -15.06        15.06 o                         
  11   6   3         23.82         13.14         5.05 o                         
  12   6   3        147.51        189.79        14.66 o                         
  13   6   3        146.61        176.25        16.70 o                         
  14   6   3        479.49        489.52        32.23 o                         
  15   6   3        345.33        330.07        28.79 o                         
  16   6   3          2.60          0.02         8.21 o                         
  17   6   3          1.19          8.65         9.25 o                         
  18   6   3        130.10        150.26        18.22 o                         
  19   6   3          0.17        -10.47        10.47 o                         
  20   6   3          2.41         16.93        15.80 o                         
 -20   7   3         43.09         29.75        10.05 o                         
 -19   7   3         18.81         12.24         8.77 o                         
 -18   7   3         53.66         45.46        11.40 o                         
 -17   7   3         20.76         28.64        10.54 o                         
 -16   7   3        177.86        171.77        23.30 o                         
 -15   7   3          2.17         10.75         8.85 o                         
 -14   7   3       1465.61       1513.55        52.27 o                         
 -13   7   3          4.60          0.41         6.42 o                         
 -12   7   3        385.75        401.55        18.57 o                         
 -11   7   3         58.42         59.03         5.18 o                         
 -10   7   3        742.68        794.12        57.33 o                         
  -9   7   3        199.46        167.26        23.91 o                         
  -8   7   3       1328.39       1355.44        50.41 o                         
  -7   7   3        187.25        214.51        20.49 o                         
  -6   7   3        406.69        436.54        27.77 o                         
  -5   7   3       1075.05       1031.34        28.88 o                         
  -4   7   3       8863.75       9476.62       100.23 o                         
  -3   7   3        232.85        281.36        15.80 o                         
  -2   7   3        121.06        110.54         9.14 o                         
  -1   7   3       2749.28       2724.16        38.64 o                         
   0   7   3      22110.72      24287.49       208.79 o                         
   1   7   3       2447.31       2796.49        46.58 o                         
   2   7   3      11592.59      12976.84       119.15 o                         
   3   7   3       5937.96       6099.07        73.12 o                         
   4   7   3       3351.78       3438.31        54.33 o                         
   5   7   3         15.02         12.01         5.85 o                         
   6   7   3       3257.83       3332.37        59.11 o                         
   7   7   3         46.79         27.31         9.77 o                         
   8   7   3         78.89        111.13        17.81 o                         
   9   7   3       1420.02       1312.20        65.88 o                         
  10   7   3        796.16        631.31        64.81 o                         
  11   7   3        184.60        191.07        11.62 o                         
  12   7   3        520.11        495.39        22.57 o                         
  13   7   3        846.69        876.75        33.86 o                         
  14   7   3        154.96        143.96        14.10 o                         
  15   7   3         99.96        111.91        16.78 o                         
  16   7   3        362.61        383.62        54.66 o                         
  17   7   3        399.90        400.74        45.66 o                         
  18   7   3          0.43          0.24        11.45 o                         
  19   7   3         90.12        103.13        17.27 o                         
  20   7   3         21.71         46.74        11.08 o                         
 -20   8   3          8.51          1.74        11.34 o                         
 -19   8   3        123.61        147.95        16.21 o                         
 -18   8   3        169.63        177.46        21.49 o                         
 -17   8   3         53.20         43.48        12.32 o                         
 -16   8   3        133.78        140.41        17.17 o                         
 -15   8   3        261.41        251.49        25.04 o                         
 -14   8   3        381.69        403.22        30.72 o                         
 -13   8   3        115.05        119.99        12.90 o                         
 -12   8   3       1481.69       1550.11        49.75 o                         
 -11   8   3        900.70        893.36        27.17 o                         
 -10   8   3         25.71         15.41         7.45 o                         
  -9   8   3        175.21        203.43        29.40 o                         
  -8   8   3         18.33          7.09        10.41 o                         
  -7   8   3       3738.23       3640.81        74.35 o                         
  -6   8   3       3795.65       3912.78        74.52 o                         
  -5   8   3        636.06        675.03        25.60 o                         
  -4   8   3         30.05         30.15         6.87 o                         
  -3   8   3         22.10         51.12         7.30 o                         
  -2   8   3       7183.16       7215.52        87.32 o                         
  -1   8   3      10098.54      10342.35       220.29 o                         
   0   8   3       9968.52      11436.41       219.67 o                         
   1   8   3        339.48        457.34        22.43 o                         
   2   8   3      11496.50      12093.86       124.24 o                         
   3   8   3        544.25        557.07        22.21 o                         
   4   8   3       2489.47       2405.31        45.75 o                         
   5   8   3         75.08         78.34        10.62 o                         
   6   8   3          3.62         12.11         6.78 o                         
   7   8   3        137.74        122.55        16.43 o                         
   8   8   3       1347.40       1340.93        55.95 o                         
   9   8   3        149.22        119.08        22.98 o                         
  10   8   3       1249.96       1197.65        39.22 o                         
  11   8   3          3.21          5.75         6.41 o                         
  12   8   3         79.91         77.94         8.51 o                         
  13   8   3         15.05         25.73         9.18 o                         
  14   8   3        253.02        289.23        28.21 o                         
  15   8   3         74.54         97.99        24.84 o                         
  16   8   3          7.84        -10.92        13.77 o                         
  17   8   3          2.06        -11.70        11.70 o                         
  18   8   3         99.91         99.79        21.89 o                         
  19   8   3        145.59        136.25        20.57 o                         
  20   8   3         28.53         19.15         9.81 o                         
 -20   9   3         74.40         53.78        15.49 o                         
 -19   9   3          7.35         12.52        10.17 o                         
 -18   9   3         14.91         23.39        13.10 o                         
 -17   9   3         35.83         60.85        12.11 o                         
 -16   9   3        206.71        219.33        22.18 o                         
 -15   9   3        233.23        254.90        25.32 o                         
 -14   9   3        526.24        517.23        33.19 o                         
 -13   9   3         56.45         56.29         9.84 o                         
 -12   9   3         39.29         57.27         6.60 o                         
 -11   9   3         10.61         15.60         4.82 o                         
 -10   9   3       1768.01       1629.94        66.20 o                         
  -9   9   3        948.02       1037.33        81.55 o                         
  -8   9   3         13.44         23.22        12.15 o                         
  -7   9   3       3859.07       3836.23        86.57 o                         
  -6   9   3          8.82         20.36         9.51 o                         
  -5   9   3          2.83         10.84         5.93 o                         
  -4   9   3       6508.49       6515.62       120.99 o                         
  -3   9   3         46.09         70.89         8.90 o                         
  -2   9   3       1584.63       1583.40        32.90 o                         
  -1   9   3         91.14         82.06         8.09 o                         
   0   9   3       6397.17       6213.50        81.58 o                         
   1   9   3       5123.36       5362.41        89.58 o                         
   2   9   3       2819.21       2748.59        41.69 o                         
   3   9   3       1693.58       1674.79        41.34 o                         
   4   9   3        911.71        902.74        31.23 o                         
   5   9   3         61.79         72.80        10.86 o                         
   6   9   3       2278.72       2379.52        51.46 o                         
   7   9   3         25.48         25.37        10.35 o                         
   8   9   3        190.56        211.86        24.82 o                         
   9   9   3       2712.57       2603.49        96.17 o                         
  10   9   3        268.58        253.57        12.94 o                         
  11   9   3        913.57        916.59        37.30 o                         
  12   9   3       1330.61       1284.80        40.97 o                         
  13   9   3         11.32         14.68         7.78 o                         
  14   9   3         58.20         68.91        19.17 o                         
  15   9   3          4.32         47.24        17.48 o                         
  16   9   3        212.51        239.77        37.58 o                         
  17   9   3          2.69          8.78        13.96 o                         
  18   9   3         20.44         11.59        11.42 o                         
  19   9   3         88.56        127.59        20.14 o                         
  20   9   3         46.87         43.12        17.16 o                         
 -20  10   3          0.13         -1.76         8.76 o                         
 -19  10   3         15.79         20.95         9.61 o                         
 -18  10   3         15.06         26.92        11.72 o                         
 -17  10   3         64.22         65.37        13.14 o                         
 -16  10   3         81.30        121.56        19.71 o                         
 -15  10   3         21.25         20.07        13.44 o                         
 -14  10   3        178.78        178.54        23.68 o                         
 -13  10   3         60.28         59.55        11.83 o                         
 -12  10   3       1477.31       1441.21        59.57 o                         
 -11  10   3        160.98        175.88        23.08 o                         
 -10  10   3        202.00        262.87        16.29 o                         
  -9  10   3        909.43        913.30        58.21 o                         
  -8  10   3       1869.17       1818.35        73.25 o                         
  -7  10   3        913.38        936.78        51.07 o                         
  -6  10   3       3420.26       3378.12        79.33 o                         
  -5  10   3        194.59        198.99        19.31 o                         
  -4  10   3       1877.51       1913.70        62.27 o                         
  -3  10   3         55.12         56.13         8.50 o                         
  -2  10   3       5637.38       5740.88       105.44 o                         
  -1  10   3         96.12         87.97         8.71 o                         
   0  10   3       2816.08       2663.15        58.64 o                         
   1  10   3        364.06        369.69        22.67 o                         
   2  10   3       4103.38       4149.10        74.97 o                         
   3  10   3       1130.33       1167.07        30.64 o                         
   4  10   3       5224.84       5404.50        85.72 o                         
   5  10   3        870.93        882.16        38.42 o                         
   6  10   3          0.98          5.29         8.50 o                         
   7  10   3         52.38         55.63        14.40 o                         
   8  10   3       5085.27       5071.05       117.80 o                         
   9  10   3        306.92        314.98        28.37 o                         
  10  10   3        522.72        537.16        22.69 o                         
  11  10   3         95.97        107.27        12.71 o                         
  12  10   3        389.61        425.44        29.80 o                         
  13  10   3         89.97        125.41        21.17 o                         
  14  10   3        416.67        414.35        44.99 o                         
  15  10   3          7.13         16.72        15.64 o                         
  16  10   3         17.27         28.44        18.26 o                         
  17  10   3          3.26        -12.10        12.82 o                         
  18  10   3         74.53         80.38        18.87 o                         
  19  10   3          1.40         14.27         9.79 o                         
  20  10   3         26.70         38.50         9.52 o                         
 -20  11   3         26.51         39.14        14.79 o                         
 -19  11   3          1.24          7.71         8.87 o                         
 -18  11   3        136.00        136.11        21.73 o                         
 -17  11   3         10.09         -5.91         9.32 o                         
 -16  11   3        105.23         94.22        17.15 o                         
 -15  11   3          0.14         17.20         9.11 o                         
 -14  11   3          4.59         11.01         9.43 o                         
 -13  11   3         10.26         13.52         7.84 o                         
 -12  11   3       1011.45       1027.92        42.78 o                         
 -11  11   3        181.63        161.85        14.59 o                         
 -10  11   3       2342.23       2267.75        54.77 o                         
  -9  11   3        497.56        436.71        23.10 o                         
  -8  11   3       1039.92       1037.32        56.21 o                         
  -7  11   3        414.46        437.04        35.59 o                         
  -6  11   3       6855.58       7148.72       143.90 o                         
  -5  11   3          0.62         19.16        10.42 o                         
  -4  11   3       4001.85       3969.03        64.70 o                         
  -3  11   3          8.15         13.35         5.81 o                         
  -2  11   3        439.02        489.76        22.12 o                         
  -1  11   3       1244.06       1232.90        39.60 o                         
   0  11   3       1045.26        970.66        34.45 o                         
   1  11   3        457.62        499.61        27.45 o                         
   2  11   3       1444.73       1304.90        42.43 o                         
   3  11   3       2445.25       2328.01        59.10 o                         
   4  11   3        540.41        451.54        28.63 o                         
   5  11   3          0.92          4.46         8.60 o                         
   6  11   3       9552.49       9660.14       146.75 o                         
   7  11   3        192.81        192.10        24.60 o                         
   8  11   3        115.37        132.79        23.89 o                         
   9  11   3        887.73        785.85        54.28 o                         
  10  11   3       1199.57       1229.73        37.55 o                         
  11  11   3         57.72         54.91         7.86 o                         
  12  11   3        474.37        509.14        33.92 o                         
  13  11   3        224.98        228.04        26.10 o                         
  14  11   3          8.42         12.01         9.01 o                         
  15  11   3          3.31         -0.25        14.20 o                         
  16  11   3         47.31         40.32        19.26 o                         
  17  11   3         32.85         32.81        16.69 o                         
  18  11   3        192.36        162.65        25.27 o                         
  19  11   3          5.17          5.17        10.42 o                         
 -20  12   3         23.69         18.26        15.39 o                         
 -19  12   3         16.67         31.52         9.35 o                         
 -18  12   3        123.51        128.86        21.06 o                         
 -17  12   3          5.13         14.14         9.66 o                         
 -16  12   3         16.51         13.77        10.21 o                         
 -15  12   3        254.31        254.00        30.12 o                         
 -14  12   3        127.04        131.87        19.73 o                         
 -13  12   3         61.32         78.07        12.06 o                         
 -12  12   3        550.17        606.11        34.65 o                         
 -11  12   3        123.75        138.96         9.37 o                         
 -10  12   3          0.07          4.53         4.35 o                         
  -9  12   3        109.51        156.64        11.55 o                         
  -8  12   3        712.48        772.85        54.23 o                         
  -7  12   3        597.28        622.13        46.67 o                         
  -6  12   3       2196.03       2228.17        87.77 o                         
  -5  12   3        454.15        458.63        33.98 o                         
  -4  12   3       2507.53       2337.43        57.99 o                         
  -3  12   3        472.67        531.04        29.44 o                         
  -2  12   3       1439.26       1423.19        40.43 o                         
  -1  12   3       1541.80       1452.83        41.97 o                         
   0  12   3       3550.46       3250.43        62.18 o                         
   1  12   3         10.30         13.75         7.56 o                         
   2  12   3       3847.84       3897.10       112.05 o                         
   3  12   3       2039.06       2068.74        52.33 o                         
   4  12   3       5531.30       5448.53        91.83 o                         
   5  12   3        349.32        303.67        26.06 o                         
   6  12   3         53.12         86.65        17.36 o                         
   7  12   3        280.23        322.67        34.57 o                         
   8  12   3       2279.27       2325.63        99.03 o                         
   9  12   3          0.14          2.72         3.75 o                         
  10  12   3        286.03        273.65        17.38 o                         
  11  12   3          0.26          0.04         4.84 o                         
  12  12   3        467.00        482.92        33.51 o                         
  13  12   3        140.43        160.76        21.51 o                         
  14  12   3        359.53        385.79        36.66 o                         
  15  12   3         14.54          8.88        13.21 o                         
  16  12   3         29.92         24.00        15.02 o                         
  17  12   3         86.03         86.05        20.94 o                         
  18  12   3        302.89        324.26        34.94 o                         
  19  12   3          0.05          0.26        12.33 o                         
 -19  13   3         24.71         20.56        14.23 o                         
 -18  13   3          5.05          2.54         8.70 o                         
 -17  13   3          2.05         -3.74         8.90 o                         
 -16  13   3        245.32        230.56        28.43 o                         
 -15  13   3          1.18          0.02         9.97 o                         
 -14  13   3        272.38        252.58        27.22 o                         
 -13  13   3         49.53         41.88         9.26 o                         
 -12  13   3          0.98          7.06         6.62 o                         
 -11  13   3         26.33         16.29         6.14 o                         
 -10  13   3       2989.70       2937.50        84.50 o                         
  -9  13   3        122.36        124.29        14.85 o                         
  -8  13   3        623.33        430.46        53.87 o                         
  -7  13   3       2592.71       2480.32        94.92 o                         
  -6  13   3        508.10        515.19        49.73 o                         
  -5  13   3       2396.86       2270.04        86.00 o                         
  -4  13   3       4725.72       5157.80       111.53 o                         
  -3  13   3         46.76         39.21        11.87 o                         
  -2  13   3          0.05          3.05        10.67 o                         
  -1  13   3      10805.07      11296.06       136.81 o                         
   0  13   3      13058.16      13550.81       166.30 o                         
   1  13   3         10.55         14.98         7.12 o                         
   2  13   3        352.52        333.62        27.44 o                         
   3  13   3       1503.38       1448.50        46.79 o                         
   4  13   3       1284.17       1129.75        48.95 o                         
   5  13   3         69.83         90.07        16.09 o                         
   6  13   3       2696.80       2769.32        75.83 o                         
   7  13   3        153.15        166.53        26.44 o                         
   8  13   3        101.95         97.01         9.09 o                         
   9  13   3         92.56        118.59         6.48 o                         
  10  13   3         33.26         33.87         5.89 o                         
  11  13   3         67.31         65.44         7.78 o                         
  12  13   3        815.16        822.39        40.22 o                         
  13  13   3        996.74        987.46        47.84 o                         
  14  13   3        209.74        239.21        29.17 o                         
  15  13   3        118.27        111.12        18.52 o                         
  16  13   3        257.36        271.21        36.78 o                         
  17  13   3        191.93        241.68        32.25 o                         
  18  13   3          0.77         -3.90         9.15 o                         
  19  13   3          0.27         -5.24         8.61 o                         
 -19  14   3         37.61         20.85        12.71 o                         
 -18  14   3        120.91        102.52        12.34 o                         
 -17  14   3          6.80         18.52         9.99 o                         
 -16  14   3        271.19        269.77        28.45 o                         
 -15  14   3          9.88          0.75        13.73 o                         
 -14  14   3         77.12         57.02        19.59 o                         
 -13  14   3         22.30         17.50         8.92 o                         
 -12  14   3        364.58        359.26        39.71 o                         
 -11  14   3          0.56         -3.04         6.63 o                         
 -10  14   3          1.58          5.85         6.07 o                         
  -9  14   3        171.58        180.81        10.91 o                         
  -8  14   3        514.14        523.08        25.66 o                         
  -7  14   3         62.26         66.89        20.41 o                         
  -6  14   3       5195.34       5252.31       160.03 o                         
  -5  14   3        927.29        864.41        64.96 o                         
  -4  14   3         18.96         44.79        15.93 o                         
  -3  14   3       1019.41       1105.46        60.71 o                         
  -2  14   3       3768.19       3335.21        92.95 o                         
  -1  14   3       1386.89       1352.98        61.89 o                         
   0  14   3       4211.24       4162.04        85.61 o                         
   1  14   3        219.57        241.73        24.71 o                         
   2  14   3       7131.88       6962.45       116.30 o                         
   3  14   3        633.29        683.26        37.96 o                         
   4  14   3        985.56        956.54        46.40 o                         
   5  14   3        756.22        801.51        43.14 o                         
   6  14   3        120.27        127.80        20.72 o                         
   7  14   3        135.18        130.42        15.94 o                         
   8  14   3        988.40        970.24        30.21 o                         
   9  14   3          5.99         19.14         8.36 o                         
  10  14   3       1343.04       1293.19        36.54 o                         
  11  14   3         62.61         56.92         7.18 o                         
  12  14   3       1630.52       1702.69        52.88 o                         
  13  14   3         28.70         26.51        12.82 o                         
  14  14   3         34.14         50.94        12.44 o                         
  15  14   3         46.25         45.49        13.64 o                         
  16  14   3         13.87         -0.96        18.30 o                         
  17  14   3          7.14          7.58        11.29 o                         
  18  14   3         41.27         41.44        20.52 o                         
  19  14   3          4.40          0.81         8.85 o                         
 -19  15   3         28.25         40.28        13.47 o                         
 -18  15   3         10.38          3.05         8.58 o                         
 -17  15   3          1.83          6.88         8.53 o                         
 -16  15   3        199.11        204.85        21.61 o                         
 -15  15   3          1.66          6.33        10.52 o                         
 -14  15   3        146.53        135.18        29.30 o                         
 -13  15   3        320.95        311.75        41.11 o                         
 -12  15   3         99.35         64.60        19.24 o                         
 -11  15   3        356.17        425.69        29.84 o                         
 -10  15   3        964.14        878.39        35.18 o                         
  -9  15   3        189.17        193.10        10.40 o                         
  -8  15   3        329.90        314.35        13.56 o                         
  -7  15   3         72.08         69.50         9.75 o                         
  -6  15   3         16.68         37.82        18.40 o                         
  -5  15   3        187.50        194.17        32.93 o                         
  -4  15   3       3617.26       3293.00       244.62 o                         
  -3  15   3        439.99        483.16        41.46 o                         
  -2  15   3        612.51        565.63        44.10 o                         
  -1  15   3        599.09        598.45        45.08 o                         
   0  15   3       5498.40       5152.90       114.85 o                         
   1  15   3        892.37        938.60        48.75 o                         
   2  15   3        681.39        646.05        41.42 o                         
   3  15   3        626.19        582.83        40.25 o                         
   4  15   3        278.42        348.60        32.42 o                         
   5  15   3       3124.86       2909.65        88.73 o                         
   6  15   3       1423.07       1289.84        64.57 o                         
   7  15   3        315.86        274.25        23.50 o                         
   8  15   3        161.15        161.45        10.25 o                         
   9  15   3         15.88         20.80         4.43 o                         
  10  15   3         12.62         15.11         6.22 o                         
  11  15   3         48.74         48.67         7.66 o                         
  12  15   3       1478.37       1476.58        49.97 o                         
  13  15   3          0.08         12.44        10.46 o                         
  14  15   3         37.91         42.34        19.36 o                         
  15  15   3         78.92         71.51        17.40 o                         
  16  15   3        268.04        292.80        30.49 o                         
  17  15   3         29.76         43.53        10.46 o                         
  18  15   3         20.09          8.48         9.25 o                         
  19  15   3          1.79          5.81        10.87 o                         
 -19  16   3         19.36         25.69        11.25 o                         
 -18  16   3        133.61        125.06        20.52 o                         
 -17  16   3          2.84         -5.38        11.27 o                         
 -16  16   3         10.69         19.39        15.44 o                         
 -15  16   3          4.03         27.40        18.37 o                         
 -14  16   3         93.44         87.82        25.08 o                         
 -13  16   3        261.17        278.94        39.02 o                         
 -12  16   3         24.47         14.76        10.07 o                         
 -11  16   3         92.43         70.43        10.92 o                         
 -10  16   3         28.03         24.60         6.38 o                         
  -9  16   3         28.79         28.01         6.28 o                         
  -8  16   3        947.97        943.45        24.89 o                         
  -7  16   3        405.69        376.96        14.77 o                         
  -6  16   3        654.18        434.94        46.15 o                         
  -5  16   3        811.49        871.70        68.74 o                         
  -4  16   3        194.32        190.63        32.70 o                         
  -3  16   3       2610.75       2435.38       102.38 o                         
  -2  16   3        327.83        323.26        38.06 o                         
  -1  16   3        308.08        346.49        35.92 o                         
   0  16   3        638.53        617.95        47.37 o                         
   1  16   3        321.41        340.47        35.49 o                         
   2  16   3        585.22        561.77        46.05 o                         
   3  16   3          5.17          7.55        11.40 o                         
   4  16   3       1700.95       1666.70        62.68 o                         
   5  16   3        815.62        934.36        68.74 o                         
   6  16   3          3.00          9.43         5.79 o                         
   7  16   3         27.15         28.11         4.73 o                         
   8  16   3        495.65        515.88        22.32 o                         
   9  16   3         59.86         62.66         6.69 o                         
  10  16   3        136.87        157.13        14.70 o                         
  11  16   3        108.77        123.57         9.18 o                         
  12  16   3         13.39         26.01         7.81 o                         
  13  16   3         21.33         17.54        10.24 o                         
  14  16   3        149.06        171.81        23.37 o                         
  15  16   3        194.81        189.15        22.35 o                         
  16  16   3         22.70         35.02        11.18 o                         
  17  16   3         17.68          7.17         9.95 o                         
  18  16   3         43.76         61.50        11.12 o                         
 -18  17   3         12.21         19.35        11.36 o                         
 -17  17   3         20.11         10.96         9.88 o                         
 -16  17   3         17.10         20.10        15.52 o                         
 -15  17   3         22.64         11.31        16.18 o                         
 -14  17   3        196.37        178.73        32.43 o                         
 -13  17   3        539.69        573.56        55.91 o                         
 -12  17   3         97.58         87.87        13.03 o                         
 -11  17   3        155.25        184.94        20.72 o                         
 -10  17   3        879.70        896.48        30.75 o                         
  -9  17   3        170.32        168.58        11.85 o                         
  -8  17   3        382.11        410.17        17.27 o                         
  -7  17   3          5.07          6.23         4.66 o                         
  -6  17   3       2558.11       2443.22        47.42 o                         
  -5  17   3       1134.37       1108.75        37.67 o                         
  -4  17   3        826.12        645.06        58.52 o                         
  -3  17   3       1338.25       1296.78        78.59 o                         
  -2  17   3        816.31        750.49        54.37 o                         
  -1  17   3        129.25        109.73        25.30 o                         
   0  17   3        441.02        393.70        38.98 o                         
   1  17   3         74.31         65.16        18.57 o                         
   2  17   3        968.72        922.84        59.84 o                         
   3  17   3        111.77        115.97        24.39 o                         
   4  17   3         91.99        123.76        24.56 o                         
   5  17   3       1242.04       1246.06        39.79 o                         
   6  17   3        733.06        695.24        38.98 o                         
   7  17   3        140.26        147.95         8.89 o                         
   8  17   3        284.28        259.29        18.82 o                         
   9  17   3          4.93          3.89         7.99 o                         
  10  17   3        777.25        832.61        34.04 o                         
  11  17   3         90.62        108.78        14.68 o                         
  12  17   3          5.67          7.42         8.62 o                         
  13  17   3         20.24          2.17        13.02 o                         
  14  17   3          4.64         -0.61        10.58 o                         
  15  17   3         58.10         73.57        12.62 o                         
  16  17   3        133.13        138.88        14.66 o                         
  17  17   3          2.96          3.95         9.81 o                         
  18  17   3         38.68         27.86        20.33 o                         
 -18  18   3          7.62         13.42        14.47 o                         
 -17  18   3         27.87         33.19        11.86 o                         
 -16  18   3          0.92         -9.29        11.09 o                         
 -15  18   3          8.89         12.81        17.17 o                         
 -14  18   3          5.42          8.16        15.96 o                         
 -13  18   3          0.12        -14.29        14.29 o                         
 -12  18   3        407.67        452.88        31.49 o                         
 -11  18   3         10.74          5.64        10.35 o                         
 -10  18   3        190.78        206.23        21.23 o                         
  -9  18   3         80.55         87.04         7.03 o                         
  -8  18   3       1331.33       1333.96        35.33 o                         
  -7  18   3          0.68          4.48         5.20 o                         
  -6  18   3          6.59         10.62         4.85 o                         
  -5  18   3        128.57        122.73        12.56 o                         
  -4  18   3        117.32        100.53         6.04 o                         
  -3  18   3        110.64         86.91         8.65 o                         
  -2  18   3       1465.10       1295.04        80.13 o                         
  -1  18   3         92.37         97.21        23.68 o                         
   0  18   3        160.55        164.72        27.50 o                         
   1  18   3          3.22         -0.37        12.43 o                         
   2  18   3         78.69         55.37        21.67 o                         
   3  18   3        889.39        697.06        58.41 o                         
   4  18   3       2245.13       2072.63        51.36 o                         
   5  18   3        525.01        445.63        18.94 o                         
   6  18   3         88.66         86.10         7.61 o                         
   7  18   3        631.63        618.58        21.78 o                         
   8  18   3       1328.65       1302.51        37.66 o                         
   9  18   3        213.87        224.72        18.98 o                         
  10  18   3         36.80         51.32        12.27 o                         
  11  18   3         34.27         35.35         7.70 o                         
  12  18   3        101.36        123.03        11.27 o                         
  13  18   3          6.66         -6.37        11.86 o                         
  14  18   3        176.92        179.30        30.05 o                         
  15  18   3          1.87          9.45        12.90 o                         
  16  18   3         15.33         11.85        10.71 o                         
  17  18   3          2.14         19.52        10.54 o                         
  18  18   3          8.27          1.79        13.87 o                         
 -18  19   3          0.05          3.51        31.72 o                         
 -17  19   3          3.86         -4.68        11.81 o                         
 -16  19   3         28.34         10.78        14.74 o                         
 -15  19   3          6.12          7.33        15.33 o                         
 -14  19   3        109.18         84.34        23.69 o                         
 -13  19   3        216.45        247.27        37.49 o                         
 -12  19   3        125.40        106.14        20.34 o                         
 -11  19   3        203.20        196.35        14.60 o                         
 -10  19   3         89.36        104.44        10.94 o                         
  -9  19   3         59.26         74.27         7.64 o                         
  -8  19   3         11.18         11.00         4.47 o                         
  -7  19   3       1009.46       1029.76        29.92 o                         
  -6  19   3        991.84       1002.76        28.38 o                         
  -5  19   3        862.34        849.99        25.86 o                         
  -4  19   3        170.23        152.95         9.35 o                         
  -3  19   3         78.04         71.34         7.69 o                         
  -2  19   3         29.12         51.07         5.64 o                         
  -1  19   3        317.54        302.27        14.48 o                         
   0  19   3         58.03         52.20         7.02 o                         
   1  19   3         72.72         72.14         8.46 o                         
   2  19   3        540.32        486.18        27.92 o                         
   3  19   3        125.46        130.75         9.73 o                         
   4  19   3       1097.98       1019.09        35.46 o                         
   5  19   3        251.14        272.60        14.70 o                         
   6  19   3         67.04         76.21         8.14 o                         
   7  19   3          3.63         14.20         5.75 o                         
   8  19   3         59.48         53.51         6.47 o                         
   9  19   3         27.92         29.51         7.59 o                         
  10  19   3        281.71        293.42        25.67 o                         
  11  19   3          6.10          5.85         8.75 o                         
  12  19   3         49.41         61.98         8.97 o                         
  13  19   3         40.47         43.85        11.83 o                         
  14  19   3         54.91         86.98        20.64 o                         
  15  19   3         19.94         26.25        13.18 o                         
  16  19   3         25.00         13.15        10.64 o                         
  17  19   3         33.95         22.55        10.78 o                         
 -17  20   3         58.14         68.71        14.52 o                         
 -16  20   3         59.53         66.56        15.39 o                         
 -15  20   3          1.25         -5.80        13.09 o                         
 -14  20   3        352.05        414.72        47.99 o                         
 -13  20   3        108.55         99.59        24.92 o                         
 -12  20   3        120.60        129.66        16.65 o                         
 -11  20   3        219.59        208.12        15.86 o                         
 -10  20   3          0.89         -1.57         8.76 o                         
  -9  20   3         26.75         31.05         7.17 o                         
  -8  20   3        387.31        396.65        22.38 o                         
  -7  20   3        218.27        253.43        15.43 o                         
  -6  20   3          9.41         -0.62         5.18 o                         
  -5  20   3        720.90        693.50        28.94 o                         
  -4  20   3        249.45        250.95        13.76 o                         
  -3  20   3        199.38        217.75        10.40 o                         
  -2  20   3       3801.57       3524.67       120.68 o                         
  -1  20   3         17.75         27.61         6.41 o                         
   0  20   3          3.03          7.51         3.58 o                         
   1  20   3        343.36        361.55        13.26 o                         
   2  20   3        542.32        546.33        17.34 o                         
   3  20   3         25.02         40.47         6.98 o                         
   4  20   3        211.68        190.78        12.35 o                         
   5  20   3          6.67          7.89         4.82 o                         
   6  20   3       1334.88       1307.03        48.43 o                         
   7  20   3        115.90        137.30        15.54 o                         
   8  20   3         15.59          8.08         5.59 o                         
   9  20   3        231.00        207.04        19.30 o                         
  10  20   3         25.17         31.62         8.53 o                         
  11  20   3        162.00        166.06        19.29 o                         
  12  20   3         12.22         -1.54         7.80 o                         
  13  20   3          0.41         -3.36        14.87 o                         
  14  20   3        100.78        101.76        20.84 o                         
  15  20   3         49.41         62.34        20.01 o                         
  16  20   3         15.60         16.75        10.24 o                         
  17  20   3          5.40         -8.47         8.89 o                         
 -17  21   3         84.40         91.17        15.39 o                         
 -16  21   3          6.61         -2.67        10.71 o                         
 -15  21   3         41.67         21.46        14.50 o                         
 -14  21   3        271.58        270.97        36.12 o                         
 -13  21   3         15.68         35.21        17.81 o                         
 -12  21   3        265.33        282.56        29.35 o                         
 -11  21   3          5.04         -1.96         7.26 o                         
 -10  21   3          1.47         -4.58         6.20 o                         
  -9  21   3        442.00        477.33        30.79 o                         
  -8  21   3        221.51        255.43        21.16 o                         
  -7  21   3        385.81        400.50        23.05 o                         
  -6  21   3         30.62         38.09         5.91 o                         
  -5  21   3        323.38        319.15        19.12 o                         
  -4  21   3        495.10        506.48        20.29 o                         
  -3  21   3        418.92        425.70        20.56 o                         
  -2  21   3          5.47         15.73         4.63 o                         
  -1  21   3          8.29         13.76         4.99 o                         
   0  21   3        386.48        389.69        14.63 o                         
   1  21   3        801.40        788.50        23.05 o                         
   2  21   3        360.44        369.59        15.07 o                         
   3  21   3          8.86         11.88         4.19 o                         
   4  21   3        321.30        299.13        26.89 o                         
   5  21   3        209.06        235.62        20.28 o                         
   6  21   3         83.22         99.07        11.91 o                         
   7  21   3        106.18        128.34        16.79 o                         
   8  21   3         98.93        106.09        14.40 o                         
   9  21   3         14.16         23.90         7.89 o                         
  10  21   3        221.08        225.50        21.59 o                         
  11  21   3          1.19         -7.98         7.98 o                         
  12  21   3          1.56         -6.40         8.36 o                         
  13  21   3         69.05         67.10        12.68 o                         
  14  21   3          8.37         21.40        11.16 o                         
  15  21   3          3.28         18.81        11.25 o                         
  16  21   3          6.46         19.76         9.82 o                         
 -16  22   3          6.30          3.79         9.76 o                         
 -15  22   3         81.09         64.46        17.19 o                         
 -14  22   3          2.12         22.07        15.67 o                         
 -13  22   3         31.85         65.18        19.79 o                         
 -12  22   3          0.82          2.20        11.33 o                         
 -11  22   3         33.18         34.20         9.60 o                         
 -10  22   3          2.67         11.35         7.30 o                         
  -9  22   3          7.63         15.41         6.30 o                         
  -8  22   3         47.03         41.43         7.32 o                         
  -7  22   3        138.63        126.73        13.98 o                         
  -6  22   3          0.72          9.91         9.40 o                         
  -5  22   3        133.85        134.76        11.09 o                         
  -4  22   3         38.24         24.46        10.89 o                         
  -3  22   3        591.82        562.76        36.84 o                         
  -2  22   3        237.87        215.37        16.29 o                         
  -1  22   3        467.69        456.57        19.87 o                         
   0  22   3         44.42         41.83         6.54 o                         
   1  22   3       2986.86       3070.95        58.80 o                         
   2  22   3         43.58         52.82         7.74 o                         
   3  22   3        603.42        540.31        22.38 o                         
   4  22   3         73.86         61.66        10.95 o                         
   5  22   3        719.57        710.15        31.89 o                         
   6  22   3         36.29         17.06        11.11 o                         
   7  22   3         29.57         12.48         9.64 o                         
   8  22   3        137.06        147.55        17.80 o                         
   9  22   3         29.82         30.85        15.50 o                         
  10  22   3          0.45          2.92         7.85 o                         
  11  22   3        340.09        327.38        27.19 o                         
  12  22   3          0.48          3.17         8.82 o                         
  13  22   3          0.24          6.18         9.01 o                         
  14  22   3          9.24          7.99        11.71 o                         
  15  22   3        299.75        307.65        31.40 o                         
  16  22   3         10.16          8.56        12.43 o                         
 -16  23   3         13.62         18.92        10.95 o                         
 -15  23   3         60.80         78.22        16.13 o                         
 -14  23   3          5.24         15.47        12.23 o                         
 -13  23   3         43.26         41.52        15.16 o                         
 -12  23   3         16.90         19.42         8.69 o                         
 -11  23   3          5.71          7.01         8.49 o                         
 -10  23   3         55.74         60.04        10.48 o                         
  -9  23   3        299.01        334.34        23.53 o                         
  -8  23   3         15.84         26.94         9.00 o                         
  -7  23   3          5.23         28.06         7.39 o                         
  -6  23   3        202.38        216.43        16.53 o                         
  -5  23   3         31.81         42.82         6.70 o                         
  -4  23   3        132.41        156.38        15.62 o                         
  -3  23   3        393.26        457.56        36.94 o                         
  -2  23   3        120.21         91.98        15.14 o                         
  -1  23   3        132.68        150.60        12.10 o                         
   0  23   3         11.39         13.42         4.46 o                         
   1  23   3       1511.47       1463.67        37.87 o                         
   2  23   3         17.53         33.57         8.16 o                         
   3  23   3         48.84         46.58         6.06 o                         
   4  23   3          0.29         -5.25         5.25 o                         
   5  23   3         37.53         41.64         9.38 o                         
   6  23   3          1.16         -7.18         7.18 o                         
   7  23   3        412.05        431.30        37.55 o                         
   8  23   3          7.64          7.52        11.33 o                         
   9  23   3         17.97         12.60        10.30 o                         
  10  23   3         14.84         38.40        17.54 o                         
  11  23   3          1.16          8.94         8.39 o                         
  12  23   3          0.55         -4.43         7.63 o                         
  13  23   3        165.37        154.65        14.54 o                         
  14  23   3          1.60         -9.38         9.38 o                         
  15  23   3          1.99         -7.09         9.49 o                         
 -15  24   3          2.76          0.45         9.14 o                         
 -14  24   3         93.11         98.10        19.31 o                         
 -13  24   3          6.44         25.54        12.97 o                         
 -12  24   3          0.96         -5.10         9.44 o                         
 -11  24   3         15.20          7.24         7.08 o                         
 -10  24   3          2.66         -4.40         6.79 o                         
  -9  24   3        126.38        128.18        15.22 o                         
  -8  24   3        177.88        187.85        18.76 o                         
  -7  24   3         20.41          9.71         7.72 o                         
  -6  24   3          9.44         18.85         8.35 o                         
  -5  24   3        256.11        263.29        25.98 o                         
  -4  24   3        213.27        228.18        20.63 o                         
  -3  24   3         98.03         91.45        17.63 o                         
  -2  24   3         47.57         51.49        11.96 o                         
  -1  24   3        121.38        110.69        15.51 o                         
   0  24   3        196.91        236.99        18.87 o                         
   1  24   3        108.91        135.65         9.57 o                         
   2  24   3        218.39        239.16        17.60 o                         
   3  24   3         19.12         11.79         8.24 o                         
   4  24   3          0.28          8.11         7.82 o                         
   5  24   3        196.75        167.95        19.82 o                         
   6  24   3          4.15         11.05        11.53 o                         
   7  24   3        369.96        345.03        33.17 o                         
   8  24   3        247.34        245.80        26.37 o                         
   9  24   3          3.05         13.37        10.67 o                         
  10  24   3         72.35         66.87        19.63 o                         
  11  24   3        312.06        313.52        38.37 o                         
  12  24   3          7.97         14.40        10.50 o                         
  13  24   3         31.19         32.98        10.38 o                         
  14  24   3          1.29         -1.84         9.82 o                         
  15  24   3          4.27         -1.96         9.24 o                         
 -15  25   3          0.76         -1.04         8.91 o                         
 -14  25   3          0.43          5.82         9.11 o                         
 -13  25   3          6.96         -3.02        12.49 o                         
 -12  25   3          3.56         13.64         6.72 o                         
 -11  25   3        207.00        201.50        18.25 o                         
 -10  25   3          7.64         -4.76        10.25 o                         
  -9  25   3        247.17        262.55        22.40 o                         
  -8  25   3          2.19         -3.61         7.62 o                         
  -7  25   3        206.49        217.33        19.54 o                         
  -6  25   3         64.70         64.59        13.21 o                         
  -5  25   3         46.55         52.31        10.45 o                         
  -4  25   3          6.11         18.73         8.86 o                         
  -3  25   3        246.03        254.28        30.56 o                         
  -2  25   3        100.39        102.62        18.75 o                         
  -1  25   3         28.31         27.93         7.16 o                         
   0  25   3         49.62         55.88         8.22 o                         
   1  25   3          8.60          9.19         6.37 o                         
   2  25   3         78.72         62.09         7.78 o                         
   3  25   3        139.15        138.41        12.60 o                         
   4  25   3         83.65         83.81        14.45 o                         
   5  25   3         73.53         71.03        12.83 o                         
   6  25   3         13.95         27.79        10.92 o                         
   7  25   3        143.28        153.30        23.63 o                         
   8  25   3          0.22         11.05        11.40 o                         
   9  25   3         12.08          0.36        11.13 o                         
  10  25   3          5.29         18.96        18.80 o                         
  11  25   3         20.76         31.45        14.17 o                         
  12  25   3         11.27         22.82        11.01 o                         
  13  25   3         87.91         93.73        13.45 o                         
  14  25   3          1.72          7.60        11.86 o                         
 -14  26   3         51.81         73.58        10.91 o                         
 -13  26   3        109.83         93.89        21.83 o                         
 -12  26   3         12.33         21.21         6.51 o                         
 -11  26   3         19.01          6.46         7.72 o                         
 -10  26   3        123.67        111.79        13.89 o                         
  -9  26   3         83.35         69.36         9.95 o                         
  -8  26   3        151.33        161.10        16.18 o                         
  -7  26   3         38.06         34.45        12.09 o                         
  -6  26   3         72.17         87.11        15.03 o                         
  -5  26   3        938.41        946.41        44.33 o                         
  -4  26   3         11.82        -10.02        11.69 o                         
  -3  26   3          1.26         -9.99        11.96 o                         
  -2  26   3         58.42         68.79        18.78 o                         
  -1  26   3         13.79          8.63         6.50 o                         
   0  26   3        168.18        194.77        18.45 o                         
   1  26   3        306.24        286.11        23.31 o                         
   2  26   3        260.54        299.58        20.86 o                         
   3  26   3         24.67          8.13         6.67 o                         
   4  26   3        133.65        117.10        16.61 o                         
   5  26   3        135.29        143.32        19.62 o                         
   6  26   3          7.19        -11.79        11.99 o                         
   7  26   3        130.54        137.81        22.92 o                         
   8  26   3         87.35         94.46        21.92 o                         
   9  26   3        147.85        147.56        18.20 o                         
  10  26   3         12.71         10.63        12.80 o                         
  11  26   3         53.23         54.86        18.17 o                         
  12  26   3         16.41         29.19        11.41 o                         
  13  26   3          0.10          4.42         8.83 o                         
  14  26   3          4.57         12.35        16.01 o                         
 -14  27   3          1.32         -4.68        15.61 o                         
 -13  27   3        187.80        151.71        23.30 o                         
 -12  27   3          8.22         16.16         6.89 o                         
 -11  27   3         23.13          7.03         7.21 o                         
 -10  27   3          0.28         -5.08         7.48 o                         
  -9  27   3        170.78        173.43        18.56 o                         
  -8  27   3         85.27         78.30        14.96 o                         
  -7  27   3         34.02         38.97        11.56 o                         
  -6  27   3         85.15         75.51        12.35 o                         
  -5  27   3         27.53         36.65        10.92 o                         
  -4  27   3         34.09         36.43        16.86 o                         
  -3  27   3        284.76        269.90        34.11 o                         
  -2  27   3         10.77         23.63        15.52 o                         
  -1  27   3          3.46          4.00         7.93 o                         
   0  27   3         10.48         13.58         8.42 o                         
   1  27   3        331.29        358.20        26.73 o                         
   2  27   3        318.21        320.07        19.84 o                         
   3  27   3         16.18         28.61         7.67 o                         
   4  27   3         10.66         24.41         9.92 o                         
   5  27   3         44.61         37.38        11.21 o                         
   6  27   3        153.08        125.65        24.45 o                         
   7  27   3        117.10         85.56        17.17 o                         
   8  27   3         83.14        108.08        16.69 o                         
   9  27   3          3.69          7.69        10.08 o                         
  10  27   3        221.78        237.52        32.13 o                         
  11  27   3          0.23          7.38         9.34 o                         
  12  27   3         17.71         13.42         9.59 o                         
  13  27   3          8.91          0.89        19.11 o                         
 -13  28   3          1.43         -6.10        14.85 o                         
 -12  28   3         54.66         55.80         9.41 o                         
 -11  28   3         31.62         30.05         8.90 o                         
 -10  28   3          3.04          2.62         9.57 o                         
  -9  28   3         10.39         -1.60         9.25 o                         
  -8  28   3        122.24        143.49        18.84 o                         
  -7  28   3          6.15         -3.74         9.70 o                         
  -6  28   3          1.06          5.53        10.14 o                         
  -5  28   3         47.12         44.28        17.74 o                         
  -4  28   3         16.90          8.08        14.13 o                         
  -3  28   3        126.05        101.71        24.13 o                         
  -2  28   3         50.60         65.67        20.22 o                         
  -1  28   3        397.28        364.77        26.54 o                         
   0  28   3        197.63        217.26        20.94 o                         
   1  28   3        272.60        274.13        23.49 o                         
   2  28   3         13.04         16.26         6.70 o                         
   3  28   3         11.18         -7.51         7.51 o                         
   4  28   3          8.42         12.08         9.91 o                         
   5  28   3        187.21        179.77        22.16 o                         
   6  28   3          4.07         10.38        10.38 o                         
   7  28   3          3.78         13.68        10.34 o                         
   8  28   3         46.28         41.11        11.60 o                         
   9  28   3         15.35         23.30         9.71 o                         
  10  28   3          1.12          5.47        10.23 o                         
  11  28   3        138.51        117.10        17.21 o                         
  12  28   3        105.63         99.66        13.18 o                         
  13  28   3         12.00         20.61        15.05 o                         
 -12  29   3         65.95         72.80         9.50 o                         
 -11  29   3          1.81         -7.84         7.84 o                         
 -10  29   3          0.86          5.57         7.96 o                         
  -9  29   3         37.99         27.93         9.23 o                         
  -8  29   3         25.93         33.68         9.49 o                         
  -7  29   3         22.61         19.37         9.86 o                         
  -6  29   3         19.93         33.28        14.38 o                         
  -5  29   3         66.23         38.45        17.34 o                         
  -4  29   3         81.71         75.52        20.86 o                         
  -3  29   3         90.47         93.00        23.89 o                         
  -2  29   3          6.60         27.34        16.65 o                         
  -1  29   3        342.16        368.99        32.08 o                         
   0  29   3         81.59         95.03        13.16 o                         
   1  29   3        168.49        162.02        17.44 o                         
   2  29   3        148.71        142.21        18.74 o                         
   3  29   3        304.86        356.56        21.84 o                         
   4  29   3        215.59        230.37        24.59 o                         
   5  29   3         84.27         85.78        15.43 o                         
   6  29   3         32.88         16.23        11.49 o                         
   7  29   3        311.82        303.95        31.21 o                         
   8  29   3         70.31         71.68        13.36 o                         
   9  29   3         36.91         21.62        10.83 o                         
  10  29   3         31.05         43.41        12.45 o                         
  11  29   3          2.50          5.39        15.48 o                         
  12  29   3          3.29         -1.66        15.16 o                         
 -11  30   3          1.50         -0.39         7.60 o                         
 -10  30   3         11.14         23.39         9.96 o                         
  -9  30   3         24.06         36.94        10.13 o                         
  -8  30   3         31.17         30.08         9.12 o                         
  -7  30   3          0.55         -8.27         8.27 o                         
  -6  30   3         61.77         50.43        21.00 o                         
  -5  30   3          3.32         -1.58        11.83 o                         
  -4  30   3         42.37         37.82        18.22 o                         
  -3  30   3        254.98        281.36        34.86 o                         
  -2  30   3        355.82        317.57        36.10 o                         
  -1  30   3         61.84         52.11        16.80 o                         
   0  30   3          4.59         18.87         8.53 o                         
   1  30   3        201.16        252.92        21.56 o                         
   2  30   3        112.60        111.73        16.13 o                         
   3  30   3         32.88         28.58        10.41 o                         
   4  30   3         63.37         62.28        11.52 o                         
   5  30   3        219.43        220.15        22.41 o                         
   6  30   3          6.89          7.30         9.19 o                         
   7  30   3         28.66         21.03         9.74 o                         
   8  30   3          2.15          3.24         8.57 o                         
   9  30   3         56.99         69.65        14.94 o                         
  10  30   3         68.92         72.08        12.34 o                         
  11  30   3        170.28        148.63        17.23 o                         
 -10  31   3          5.52         20.08         7.73 o                         
  -9  31   3          0.68         -2.29         7.71 o                         
  -8  31   3          0.29         -2.25         7.35 o                         
  -7  31   3         72.58         82.35        14.10 o                         
  -6  31   3         10.98          2.82        10.70 o                         
  -5  31   3         25.39         43.02        13.28 o                         
  -4  31   3        161.10        173.44        26.16 o                         
  -3  31   3        118.66        108.44        21.69 o                         
  -2  31   3         61.53         63.23        17.43 o                         
  -1  31   3         26.74         24.21        12.88 o                         
   0  31   3         78.67         83.07        10.10 o                         
   1  31   3         97.56         91.02        12.17 o                         
   2  31   3         47.07         30.42        12.23 o                         
   3  31   3         10.81         -9.88        10.77 o                         
   4  31   3         36.52         33.02         9.87 o                         
   5  31   3         20.56         29.03         9.13 o                         
   6  31   3         11.23         11.76         9.23 o                         
   7  31   3          5.01         27.81         9.06 o                         
   8  31   3          1.13          7.78         8.45 o                         
   9  31   3         92.65        104.39        17.36 o                         
  10  31   3         27.75         28.22         9.93 o                         
  -9  32   3        156.53        159.42        15.90 o                         
  -8  32   3         72.57         64.20        10.72 o                         
  -7  32   3          8.71          4.81         9.02 o                         
  -6  32   3         21.31         12.86        10.48 o                         
  -5  32   3         16.02         25.64        10.53 o                         
  -4  32   3         10.91         23.09        11.76 o                         
  -3  32   3         68.21         55.04        16.08 o                         
  -2  32   3        127.53        148.74        22.02 o                         
  -1  32   3         71.52         76.73        16.17 o                         
   0  32   3          5.82          6.15         7.48 o                         
   1  32   3          4.35         -0.97         9.54 o                         
   2  32   3         40.77         39.64         8.68 o                         
   3  32   3        186.01        189.31        23.83 o                         
   4  32   3         56.14         55.38        12.55 o                         
   5  32   3        189.81        182.27        16.93 o                         
   6  32   3          0.85         11.58         8.81 o                         
   7  32   3        111.72         79.98        11.28 o                         
   8  32   3         22.12         16.05         8.84 o                         
   9  32   3         28.34         22.47        10.75 o                         
  -8  33   3         68.33         66.82        13.31 o                         
  -7  33   3        108.45         98.33        23.08 o                         
  -6  33   3         12.32         29.79         9.73 o                         
  -5  33   3          0.20          5.38        11.23 o                         
  -4  33   3         19.02          8.46         9.65 o                         
  -3  33   3         74.95         61.88        14.88 o                         
  -2  33   3          3.82         14.81        13.42 o                         
  -1  33   3         17.20         38.43        11.34 o                         
   0  33   3          2.77         -5.90         7.39 o                         
   1  33   3          0.91         -5.83         7.09 o                         
   2  33   3         48.74         35.18        11.97 o                         
   3  33   3        141.02        107.20        13.88 o                         
   4  33   3          6.87         -4.88         8.19 o                         
   5  33   3          2.82         29.69         9.51 o                         
   6  33   3        538.91        501.37        36.42 o                         
   7  33   3          0.58          1.56         8.21 o                         
   8  33   3          7.46          5.26        10.53 o                         
  -6  34   3        144.81        144.84        16.92 o                         
  -5  34   3          3.18          2.98         8.45 o                         
  -4  34   3         98.29         84.44        14.25 o                         
  -3  34   3         55.42         36.26        15.85 o                         
  -2  34   3         17.15         12.19        10.39 o                         
  -1  34   3         13.36         19.73         9.21 o                         
   0  34   3         18.97         38.92         9.50 o                         
   1  34   3          1.10          1.92         7.73 o                         
   2  34   3         22.81         22.56         8.43 o                         
   3  34   3         15.78         39.13         9.31 o                         
   4  34   3         89.38        105.83        13.70 o                         
   5  34   3          0.82          3.30        18.32 o                         
   6  34   3          5.29         -2.48         9.88 o                         
  -4  35   3         46.10         51.77         8.83 o                         
  -3  35   3         15.78         11.20        10.04 o                         
  -2  35   3          2.64         -2.68         8.11 o                         
  -1  35   3          7.61         -5.30        11.61 o                         
   0  35   3        147.75        145.08        17.04 o                         
   1  35   3        127.77        122.83        11.38 o                         
   2  35   3          2.23          2.62         8.10 o                         
   3  35   3         10.43         17.83         8.02 o                         
   4  35   3          7.81         12.60        16.11 o                         
 -20   0   4        162.58        178.75        50.49 o                         
 -18   0   4          6.38         39.52        35.82 o                         
 -16   0   4         18.62         37.40        14.21 o                         
 -14   0   4        968.74        951.12       127.03 o                         
 -12   0   4          5.48          4.46        15.95 o                         
 -10   0   4       1315.90       1068.35        90.57 o                         
  -8   0   4         11.30          7.41        14.67 o                         
  -6   0   4       4282.13       4393.02       101.23 o                         
  -4   0   4       4762.31       5565.87        86.53 o                         
  -2   0   4       1945.44       1982.58        39.44 o                         
   0   0   4       9765.12      10291.52       179.44 o                         
   2   0   4      25256.06      27038.64       559.58 o                         
   4   0   4       5043.42       6444.65        96.95 o                         
   6   0   4        431.91        540.97        35.07 o                         
   8   0   4        582.91        658.77        55.44 o                         
  10   0   4       1468.82       1238.60       116.76 o                         
  12   0   4         38.41         51.81        15.99 o                         
  14   0   4        275.11        236.51        25.56 o                         
  16   0   4         10.37         10.21        19.44 o                         
  18   0   4        105.40        134.90        33.18 o                         
  20   0   4         16.11         37.64        12.41 o                         
 -21   1   4         19.78         32.86        12.46 o                         
 -20   1   4          7.24          9.16        13.72 o                         
 -19   1   4         10.68          8.03        15.53 o                         
 -18   1   4         12.64         48.32        23.19 o                         
 -17   1   4          0.20          3.74        13.15 o                         
 -16   1   4        730.95        710.73        53.09 o                         
 -15   1   4         79.70        114.93        12.98 o                         
 -14   1   4          9.33         32.48         7.94 o                         
 -13   1   4         19.92          6.47         5.57 o                         
 -12   1   4        120.29        124.57        11.70 o                         
 -11   1   4        218.61        185.07        17.44 o                         
 -10   1   4       1700.96       1512.03        64.11 o                         
  -9   1   4          0.20         17.19        11.46 o                         
  -8   1   4        687.06        644.48        40.19 o                         
  -7   1   4          0.44         -0.11         7.81 o                         
  -6   1   4       1078.13       1062.75        31.59 o                         
  -5   1   4        650.09        745.76        29.81 o                         
  -4   1   4       2632.18       2640.54        44.09 o                         
  -3   1   4        631.36        629.10        16.03 o                         
  -2   1   4       5376.79       5598.06        83.09 o                         
  -1   1   4      11679.96      12925.63       100.89 o                         
   0   1   4      11807.74      12388.44       119.13 o                         
   1   1   4         99.60        105.76         4.64 o                         
   2   1   4      18699.15      21014.27       231.95 o                         
   3   1   4        450.26        511.53        14.11 o                         
   4   1   4        412.75        512.70        31.45 o                         
   5   1   4       2348.50       2382.20        55.01 o                         
   6   1   4        367.86        366.91        19.35 o                         
   7   1   4        873.63        867.25        40.19 o                         
   8   1   4         51.42         40.60        12.48 o                         
   9   1   4          3.90         15.40        16.28 o                         
  10   1   4        118.82         64.48        24.26 o                         
  11   1   4         40.59         53.07         7.47 o                         
  12   1   4         46.23         52.06        11.91 o                         
  13   1   4        185.83        206.14        14.37 o                         
  14   1   4         29.11         28.73         7.32 o                         
  15   1   4          0.62         -8.40         8.40 o                         
  16   1   4          8.49         22.10         9.19 o                         
  17   1   4          0.39        -13.03        13.03 o                         
  18   1   4          3.38          2.07        11.89 o                         
  19   1   4          0.61         -7.20        12.52 o                         
  20   1   4          2.78         -1.38         8.43 o                         
 -21   2   4          0.11          3.48        10.48 o                         
 -20   2   4         48.37          9.87        29.90 o                         
 -19   2   4         13.30         19.77        16.01 o                         
 -18   2   4          2.63          1.75        18.51 o                         
 -17   2   4          0.65         22.34        14.74 o                         
 -16   2   4          2.83         15.80        16.96 o                         
 -15   2   4        206.85        230.83        32.93 o                         
 -14   2   4        668.68        695.56        42.12 o                         
 -13   2   4          0.52          3.02        11.36 o                         
 -12   2   4        254.94        200.47        15.33 o                         
 -11   2   4        155.35        125.02        17.25 o                         
 -10   2   4         11.61         -6.44        11.41 o                         
  -9   2   4         46.28         26.38        12.69 o                         
  -8   2   4        261.51        237.93        25.31 o                         
  -7   2   4        421.16        497.46        25.54 o                         
  -6   2   4       1237.05       1191.90        35.46 o                         
  -5   2   4         34.87         49.82         7.93 o                         
  -4   2   4       1044.56        970.64        30.78 o                         
  -3   2   4       5016.28       5432.82        66.92 o                         
  -2   2   4        213.24        194.19         7.68 o                         
  -1   2   4      58362.10      62292.04       739.88 o                         
   0   2   4      18557.14      20293.69       337.36 o                         
   1   2   4        157.64        246.96         9.48 o                         
   2   2   4         49.35         53.68         6.31 o                         
   3   2   4        856.29        787.59        27.85 o                         
   4   2   4       8788.87       9299.97       118.35 o                         
   5   2   4        253.85        241.05        14.60 o                         
   6   2   4         24.59         24.38         5.80 o                         
   7   2   4       4492.27       4352.51        73.67 o                         
   8   2   4       5849.79       5613.11       115.56 o                         
   9   2   4          7.35         11.95        16.69 o                         
  10   2   4        128.26         98.21        27.44 o                         
  11   2   4         49.87         45.37         8.62 o                         
  12   2   4       3119.42       3233.93        66.27 o                         
  13   2   4         89.40         96.10        10.73 o                         
  14   2   4        130.82        133.41        14.47 o                         
  15   2   4        134.24        139.26        17.55 o                         
  16   2   4          8.89         10.63        10.10 o                         
  17   2   4          1.14         -9.58         9.58 o                         
  18   2   4        406.72        409.86        39.82 o                         
  19   2   4          6.87         11.54        10.03 o                         
  20   2   4          0.08         -2.79        16.68 o                         
 -21   3   4         43.73         28.61        16.18 o                         
 -20   3   4        240.69        224.53        36.54 o                         
 -19   3   4         20.75         -0.51        12.00 o                         
 -18   3   4         13.26         26.58        14.92 o                         
 -17   3   4          0.46        -11.82        21.20 o                         
 -16   3   4        109.70         98.77        22.74 o                         
 -15   3   4          4.53          8.44         8.42 o                         
 -14   3   4        192.88        220.58        21.18 o                         
 -13   3   4        858.67        812.01        29.58 o                         
 -12   3   4        196.94        179.37        11.38 o                         
 -11   3   4        307.99        268.19        17.14 o                         
 -10   3   4       2252.74       2164.63        70.58 o                         
  -9   3   4        101.29         87.13        17.90 o                         
  -8   3   4       1775.74       1576.07        69.66 o                         
  -7   3   4        386.09        419.26        26.45 o                         
  -6   3   4       6228.13       6408.47        90.07 o                         
  -5   3   4       1204.28       1347.80        45.69 o                         
  -4   3   4         59.09         81.84         9.36 o                         
  -3   3   4       2617.84       2762.71        36.14 o                         
  -2   3   4       2908.78       2944.66        45.31 o                         
  -1   3   4      10647.02      12252.40       110.90 o                         
   0   3   4         42.74         28.22         3.55 o                         
   1   3   4      14236.41      16085.51       233.04 o                         
   2   3   4          3.56          8.64         2.75 o                         
   3   3   4       5300.50       5610.22        65.58 o                         
   4   3   4        217.86        206.76        12.71 o                         
   5   3   4       3957.97       3702.28        57.86 o                         
   6   3   4        906.52        918.14        30.76 o                         
   7   3   4          5.44         13.53         6.88 o                         
   8   3   4       3952.26       3850.27        94.46 o                         
   9   3   4        499.70        521.47        50.25 o                         
  10   3   4         39.37          5.18        18.96 o                         
  11   3   4        434.14        404.52        15.82 o                         
  12   3   4          7.25         16.70        10.82 o                         
  13   3   4         51.30         49.59         7.45 o                         
  14   3   4         58.85         42.97         9.34 o                         
  15   3   4          2.48         -5.39         8.03 o                         
  16   3   4          4.42         -0.81        11.94 o                         
  17   3   4         45.33         39.52        10.86 o                         
  18   3   4         14.51         30.34        10.10 o                         
  19   3   4          0.49         -1.05         9.30 o                         
  20   3   4         10.06         24.94         9.03 o                         
 -21   4   4         28.75         24.69        19.57 o                         
 -20   4   4          4.08         -3.89         9.61 o                         
 -19   4   4          2.74         -2.29        13.21 o                         
 -18   4   4         76.74         70.69        20.88 o                         
 -17   4   4        101.12         91.82        22.76 o                         
 -16   4   4         54.31         53.87        10.78 o                         
 -15   4   4         41.26         40.64        10.64 o                         
 -14   4   4         56.51         57.35         7.26 o                         
 -13   4   4         33.11         35.59         5.71 o                         
 -12   4   4         23.69         18.72         7.28 o                         
 -11   4   4        383.09        360.56        20.30 o                         
 -10   4   4        116.87         93.67        28.76 o                         
  -9   4   4       3729.22       3585.53       104.75 o                         
  -8   4   4         41.37         17.05        11.16 o                         
  -7   4   4       7316.91       7292.21       104.39 o                         
  -6   4   4        190.31        194.91        17.42 o                         
  -5   4   4         25.87         33.50         7.36 o                         
  -4   4   4        426.35        564.44        22.51 o                         
  -3   4   4        321.24        379.25        13.58 o                         
  -2   4   4         74.46         50.33         4.80 o                         
  -1   4   4       4013.23       4266.89        52.67 o                         
   0   4   4       1326.49       1282.80        25.48 o                         
   1   4   4       2392.45       2777.40        58.56 o                         
   2   4   4        771.91        718.21        25.90 o                         
   3   4   4       1581.20       1821.86        32.13 o                         
   4   4   4       6491.87       6707.38        76.32 o                         
   5   4   4       4079.19       4213.94        68.85 o                         
   6   4   4          9.24          2.78         5.08 o                         
   7   4   4       1513.40       1429.24        42.52 o                         
   8   4   4       1869.44       1774.80        65.08 o                         
   9   4   4       3421.68       3123.21        89.77 o                         
  10   4   4         22.00         19.21        20.50 o                         
  11   4   4         49.04         51.95         5.81 o                         
  12   4   4        701.60        684.61        26.82 o                         
  13   4   4         58.57         70.57         8.26 o                         
  14   4   4         86.98         97.86        13.44 o                         
  15   4   4         57.44         65.30        11.53 o                         
  16   4   4         95.19         87.32        14.29 o                         
  17   4   4         20.51         12.78         8.83 o                         
  18   4   4        197.29        182.24        18.92 o                         
  19   4   4          2.35          6.23        10.74 o                         
  20   4   4          1.74         11.61        12.44 o                         
 -21   5   4          5.98         17.64        15.50 o                         
 -20   5   4         10.22          3.63        10.61 o                         
 -19   5   4        201.87        204.67        26.53 o                         
 -18   5   4         36.54         45.11        17.03 o                         
 -17   5   4          2.23         11.05        10.42 o                         
 -16   5   4         38.85         41.56        12.21 o                         
 -15   5   4          8.55         17.88         8.56 o                         
 -14   5   4        277.53        307.22        19.76 o                         
 -13   5   4       1137.91       1157.10        38.69 o                         
 -12   5   4       1010.60       1019.56        32.03 o                         
 -11   5   4         80.46         73.17         6.17 o                         
 -10   5   4        437.09        440.71        43.31 o                         
  -9   5   4       1236.66       1096.97        56.84 o                         
  -8   5   4        217.58        226.54        25.24 o                         
  -7   5   4       3007.11       2980.85        63.10 o                         
  -6   5   4       2566.97       2434.20        87.57 o                         
  -5   5   4       4533.31       4624.57        77.03 o                         
  -4   5   4        136.67        168.03         7.79 o                         
  -3   5   4       4152.92       4241.88        52.55 o                         
  -2   5   4         33.57         40.58         3.89 o                         
  -1   5   4         30.27         59.58         4.21 o                         
   0   5   4       3611.61       3830.83        41.74 o                         
   1   5   4       2255.85       2573.61        32.49 o                         
   2   5   4         19.60         57.63         6.30 o                         
   3   5   4      21411.38      23680.67       422.73 o                         
   4   5   4       1950.96       2052.33        48.46 o                         
   5   5   4        266.28        284.25        17.72 o                         
   6   5   4       1485.09       1490.10        36.79 o                         
   7   5   4       5043.86       5208.23        85.48 o                         
   8   5   4        341.26        334.43        33.38 o                         
   9   5   4       1758.90       1798.29        73.72 o                         
  10   5   4        527.46        589.30        57.15 o                         
  11   5   4       1774.01       1693.75        40.47 o                         
  12   5   4         14.88         12.66         5.31 o                         
  13   5   4         32.56         35.11         6.47 o                         
  14   5   4         77.02         66.82        11.54 o                         
  15   5   4         52.26         56.07        11.66 o                         
  16   5   4         11.87         18.31         8.93 o                         
  17   5   4         38.56         51.57        12.73 o                         
  18   5   4          1.18         -7.90         8.10 o                         
  19   5   4         37.71         35.12        10.14 o                         
  20   5   4        142.12         92.46        19.07 o                         
 -20   6   4          5.11         10.43         9.41 o                         
 -19   6   4        112.15        121.89        20.28 o                         
 -18   6   4          1.85         11.79        16.11 o                         
 -17   6   4         27.29         25.81        10.52 o                         
 -16   6   4          0.10         15.77        10.06 o                         
 -15   6   4         94.37        116.39        15.50 o                         
 -14   6   4        454.97        452.92        31.48 o                         
 -13   6   4         63.56         76.40         7.62 o                         
 -12   6   4         80.03         95.68         8.19 o                         
 -11   6   4       1240.35       1275.05        32.87 o                         
 -10   6   4         10.74          1.53        13.95 o                         
  -9   6   4       1276.41       1251.09        61.41 o                         
  -8   6   4        129.95        100.57        16.30 o                         
  -7   6   4        210.83        194.56        19.64 o                         
  -6   6   4        294.51        296.50        22.39 o                         
  -5   6   4       2895.22       3018.61        57.18 o                         
  -4   6   4       1614.17       1635.31        32.05 o                         
  -3   6   4       5173.69       5755.49       106.96 o                         
  -2   6   4      16998.03      18718.31       142.31 o                         
  -1   6   4      11304.88      11647.72       165.17 o                         
   0   6   4        579.34        630.82        19.22 o                         
   1   6   4       1412.80       1446.40        30.94 o                         
   2   6   4       3143.94       3399.52        46.70 o                         
   3   6   4       2623.32       2815.40        60.11 o                         
   4   6   4        421.13        427.19        21.11 o                         
   5   6   4       3202.67       3163.60        53.55 o                         
   6   6   4         36.01         52.79         9.02 o                         
   7   6   4       3027.16       2967.54        62.93 o                         
   8   6   4        331.20        339.80        34.05 o                         
   9   6   4       1519.69       1530.72        70.96 o                         
  10   6   4        397.16        283.27        40.34 o                         
  11   6   4        529.45        522.18        23.84 o                         
  12   6   4        146.55        155.06        13.20 o                         
  13   6   4          4.67         27.19         9.01 o                         
  14   6   4        461.07        460.61        30.85 o                         
  15   6   4        591.02        642.86        38.91 o                         
  16   6   4        130.73        142.80        17.26 o                         
  17   6   4          1.85          0.77        15.23 o                         
  18   6   4          9.63         -0.64        26.63 o                         
  19   6   4         70.79         64.87        13.18 o                         
  20   6   4          0.79          2.92         9.29 o                         
 -20   7   4         62.75         63.82        12.60 o                         
 -19   7   4        120.27        130.96        19.54 o                         
 -18   7   4         27.82         43.66        11.42 o                         
 -17   7   4         48.39         72.68        13.93 o                         
 -16   7   4        530.16        541.39        35.19 o                         
 -15   7   4          8.16         11.20         7.82 o                         
 -14   7   4         57.37        101.86        15.20 o                         
 -13   7   4        376.62        438.22        24.56 o                         
 -12   7   4       1203.85       1255.68        38.37 o                         
 -11   7   4        134.51        151.80         7.61 o                         
 -10   7   4        125.44        116.72        24.02 o                         
  -9   7   4       1010.91        991.81        62.67 o                         
  -8   7   4        458.23        446.39        31.60 o                         
  -7   7   4        219.66        216.29        29.73 o                         
  -6   7   4       1809.88       1878.31        48.30 o                         
  -5   7   4          9.11         11.56         4.95 o                         
  -4   7   4       1031.73       1123.77        29.98 o                         
  -3   7   4       9829.48      10126.96       106.58 o                         
  -2   7   4      12086.82      13328.91       120.44 o                         
  -1   7   4       5639.17       6114.16        79.01 o                         
   0   7   4       5737.94       6286.11       104.92 o                         
   1   7   4       2438.76       2320.45        42.64 o                         
   2   7   4       2470.21       2675.32        59.34 o                         
   3   7   4       5454.69       5318.52        86.69 o                         
   4   7   4       6765.25       6876.64       134.16 o                         
   5   7   4        297.41        328.92        20.39 o                         
   6   7   4      17625.60      18160.83       232.73 o                         
   7   7   4       1865.44       1861.48        56.18 o                         
   8   7   4        459.28        417.46        37.89 o                         
   9   7   4       1019.27       1099.08        64.67 o                         
  10   7   4         34.28         27.15         8.89 o                         
  11   7   4        972.72       1021.02        34.32 o                         
  12   7   4        124.15        150.75        15.08 o                         
  13   7   4        958.74        997.93        43.05 o                         
  14   7   4        132.42        150.16        21.22 o                         
  15   7   4         26.20         20.90        12.73 o                         
  16   7   4         33.33         50.12        13.68 o                         
  17   7   4        137.59        147.71        18.78 o                         
  18   7   4          0.94         15.06        11.15 o                         
  19   7   4        117.72        141.96        34.12 o                         
  20   7   4         53.39         53.11        12.32 o                         
 -20   8   4          7.25         13.67        11.46 o                         
 -19   8   4         13.48         29.70        10.21 o                         
 -18   8   4          2.76         13.99         9.40 o                         
 -17   8   4         70.48         83.26        15.76 o                         
 -16   8   4          4.79         14.03         8.87 o                         
 -15   8   4        316.13        322.94        28.34 o                         
 -14   8   4          9.79         18.93         7.65 o                         
 -13   8   4          4.46         12.94         8.09 o                         
 -12   8   4         93.33         95.88         8.26 o                         
 -11   8   4       1230.64       1227.96        33.63 o                         
 -10   8   4        377.46        314.19        51.18 o                         
  -9   8   4         41.84         50.96        17.73 o                         
  -8   8   4       1827.50       1713.04        60.80 o                         
  -7   8   4       1441.32       1522.82        56.68 o                         
  -6   8   4        115.05        107.87        15.01 o                         
  -5   8   4       6647.64       6832.49        96.14 o                         
  -4   8   4        341.83        275.86        16.97 o                         
  -3   8   4          7.89         -0.55         3.85 o                         
  -2   8   4       3806.37       3927.21        55.34 o                         
  -1   8   4      14932.03      15375.91       208.68 o                         
   0   8   4       2248.71       2420.44        47.60 o                         
   1   8   4         52.75        138.76        12.44 o                         
   2   8   4        249.89        275.24        12.51 o                         
   3   8   4       4425.64       4504.52        62.54 o                         
   4   8   4       4506.15       4325.14        76.88 o                         
   5   8   4       1116.66       1239.28        34.39 o                         
   6   8   4       3555.73       3525.09        63.14 o                         
   7   8   4        110.71        111.01        17.39 o                         
   8   8   4       1450.90       1538.36        70.48 o                         
   9   8   4        158.83        188.50        28.21 o                         
  10   8   4        195.14        202.86        13.26 o                         
  11   8   4        306.68        305.48        19.37 o                         
  12   8   4         66.82         68.65        10.32 o                         
  13   8   4         37.16         39.03        14.55 o                         
  14   8   4        493.63        540.01        38.46 o                         
  15   8   4        565.74        567.12        40.99 o                         
  16   8   4         69.89         97.94        24.54 o                         
  17   8   4          1.17         13.86        13.93 o                         
  18   8   4         14.26         12.75        11.53 o                         
  19   8   4          1.80          1.85        10.55 o                         
  20   8   4          5.86          5.89         9.19 o                         
 -20   9   4         32.09         32.04         9.26 o                         
 -19   9   4         64.03         83.81        13.02 o                         
 -18   9   4          1.56          3.87         8.45 o                         
 -17   9   4        200.91        199.94        20.19 o                         
 -16   9   4         26.19         30.27        11.38 o                         
 -15   9   4        150.87        167.61        20.54 o                         
 -14   9   4        467.47        496.72        32.52 o                         
 -13   9   4        542.80        542.68        28.62 o                         
 -12   9   4         19.45         43.76         8.13 o                         
 -11   9   4        244.57        240.96        13.95 o                         
 -10   9   4        975.68        890.67        35.31 o                         
  -9   9   4       1969.24       1880.73        80.26 o                         
  -8   9   4        893.85        859.10        49.72 o                         
  -7   9   4       4231.05       4184.98        91.68 o                         
  -6   9   4       3604.78       3643.46        81.34 o                         
  -5   9   4        144.50        186.11        17.61 o                         
  -4   9   4         18.31         16.49         5.79 o                         
  -3   9   4       8592.39       9259.51       119.69 o                         
  -2   9   4       6838.39       7384.18       200.13 o                         
  -1   9   4        995.09        871.85        22.24 o                         
   0   9   4       2981.23       3150.89        54.25 o                         
   1   9   4      19269.02      21262.67       199.50 o                         
   2   9   4        905.11        945.77        30.56 o                         
   3   9   4       2943.55       2737.37        59.98 o                         
   4   9   4       1216.07       1244.64        33.11 o                         
   5   9   4       1502.17       1530.27        39.43 o                         
   6   9   4        227.09        242.80        19.79 o                         
   7   9   4       2247.96       2232.06        71.62 o                         
   8   9   4         58.96         79.65        21.43 o                         
   9   9   4        240.47        283.80        38.57 o                         
  10   9   4        226.39        205.19        10.43 o                         
  11   9   4         37.30         34.95         8.00 o                         
  12   9   4        496.54        550.33        25.67 o                         
  13   9   4        621.80        646.67        35.88 o                         
  14   9   4        121.01        114.48        19.32 o                         
  15   9   4        114.67        114.62        26.79 o                         
  16   9   4         23.36         43.23        18.87 o                         
  17   9   4        213.90        205.18        32.48 o                         
  18   9   4          1.66         -9.65        11.39 o                         
  19   9   4          2.08         -1.32         8.98 o                         
  20   9   4         13.38         22.09        10.86 o                         
 -20  10   4          0.83         13.27         8.92 o                         
 -19  10   4          5.97         -9.00         9.00 o                         
 -18  10   4         23.87         29.55        12.68 o                         
 -17  10   4        143.03        145.63        18.77 o                         
 -16  10   4          6.30          6.27         8.66 o                         
 -15  10   4        347.14        331.32        24.78 o                         
 -14  10   4         28.36         48.44        11.49 o                         
 -13  10   4         85.85         97.73        15.72 o                         
 -12  10   4         33.03         44.53         6.31 o                         
 -11  10   4       1288.20       1275.47        35.09 o                         
 -10  10   4        232.62        267.80        16.35 o                         
  -9  10   4       1154.59       1196.25        70.43 o                         
  -8  10   4        274.30        267.28        28.85 o                         
  -7  10   4       1488.81       1489.68        58.12 o                         
  -6  10   4         10.60         16.20        11.52 o                         
  -5  10   4       9962.02      10094.21       273.42 o                         
  -4  10   4        579.02        565.15        25.07 o                         
  -3  10   4        250.99        232.23        18.47 o                         
  -2  10   4        155.38        140.04        11.87 o                         
  -1  10   4       5597.74       5539.39       110.77 o                         
   0  10   4         66.44         75.28        10.76 o                         
   1  10   4       9147.44       9576.91       115.20 o                         
   2  10   4         45.15         32.50         8.42 o                         
   3  10   4       1658.53       1676.19        53.52 o                         
   4  10   4       3243.74       3304.93        65.49 o                         
   5  10   4      10975.86      10951.41       138.77 o                         
   6  10   4         16.80         33.96        11.14 o                         
   7  10   4        256.26        310.21        32.50 o                         
   8  10   4       2917.88       2825.82       158.45 o                         
   9  10   4       1734.71       1553.69        91.05 o                         
  10  10   4         33.11         32.35         4.54 o                         
  11  10   4       1280.04       1257.33        34.24 o                         
  12  10   4        219.01        219.78        17.94 o                         
  13  10   4        212.96        222.77        19.13 o                         
  14  10   4          5.22         13.99        12.44 o                         
  15  10   4        106.24         85.40        23.90 o                         
  16  10   4        118.34        143.41        30.62 o                         
  17  10   4        239.36        249.30        35.29 o                         
  18  10   4         19.54         26.77        12.27 o                         
  19  10   4        170.25        188.78        22.87 o                         
  20  10   4          0.68         15.03        11.32 o                         
 -20  11   4         20.15         24.22         8.80 o                         
 -19  11   4         25.98         26.83        16.03 o                         
 -18  11   4          3.25          1.63         8.26 o                         
 -17  11   4         37.62         48.04        13.66 o                         
 -16  11   4         51.04         58.83        13.06 o                         
 -15  11   4        161.74        204.34        26.56 o                         
 -14  11   4        153.28        176.00        22.50 o                         
 -13  11   4        451.72        480.63        37.43 o                         
 -12  11   4        265.66        256.99        19.51 o                         
 -11  11   4        315.68        316.49        16.23 o                         
 -10  11   4          6.86          1.72         3.96 o                         
  -9  11   4       3416.58       3231.89        90.17 o                         
  -8  11   4         18.69         17.58        12.12 o                         
  -7  11   4       3491.00       3515.36        94.21 o                         
  -6  11   4       1385.19       1403.52        62.20 o                         
  -5  11   4        967.99        932.17        52.87 o                         
  -4  11   4         11.05         28.30         8.29 o                         
  -3  11   4       3941.98       3815.07        91.70 o                         
  -2  11   4        423.31        364.24        23.08 o                         
  -1  11   4         58.45         82.08        11.81 o                         
   0  11   4        123.86        150.51        15.26 o                         
   1  11   4       2553.12       2631.53        54.76 o                         
   2  11   4        290.25        309.14        24.69 o                         
   3  11   4       2740.84       2772.92        63.13 o                         
   4  11   4        686.58        775.16        38.20 o                         
   5  11   4       2904.52       2926.06        96.21 o                         
   6  11   4         65.08         57.52        13.82 o                         
   7  11   4       9048.14       9199.96       165.22 o                         
   8  11   4          1.82         -1.82        14.11 o                         
   9  11   4        681.45        651.82        34.93 o                         
  10  11   4          4.60         13.10         4.09 o                         
  11  11   4        609.22        604.42        25.73 o                         
  12  11   4          8.84         16.82         6.62 o                         
  13  11   4        241.86        246.88        25.91 o                         
  14  11   4          4.10          0.26        12.30 o                         
  15  11   4          3.83          9.83        14.30 o                         
  16  11   4          2.82         -9.85        14.91 o                         
  17  11   4         68.73         49.22        17.46 o                         
  18  11   4          0.25         -2.89         9.46 o                         
  19  11   4         82.81         66.44        14.00 o                         
 -20  12   4          5.71          6.21        16.22 o                         
 -19  12   4         16.76         15.40         9.09 o                         
 -18  12   4          7.78         11.18        15.60 o                         
 -17  12   4         92.87        115.69        17.22 o                         
 -16  12   4          1.07         10.67        11.71 o                         
 -15  12   4        415.24        450.29        40.43 o                         
 -14  12   4         50.01         43.84        11.98 o                         
 -13  12   4          0.49         11.55         8.02 o                         
 -12  12   4        107.97        126.37        12.81 o                         
 -11  12   4       1960.26       1840.51        51.14 o                         
 -10  12   4        151.16        173.40        14.44 o                         
  -9  12   4        284.38        305.53        16.23 o                         
  -8  12   4        404.40        454.60        40.89 o                         
  -7  12   4       2405.68       2377.15        71.60 o                         
  -6  12   4        669.10        680.58        45.45 o                         
  -5  12   4       9966.01       9793.14       167.10 o                         
  -4  12   4        301.12        306.41        26.85 o                         
  -3  12   4       1481.86       1516.14        70.80 o                         
  -2  12   4        233.21        224.59        22.17 o                         
  -1  12   4       1302.44       1353.64        39.49 o                         
   0  12   4       1699.18       1537.84        47.67 o                         
   1  12   4       9025.17       9331.16       124.91 o                         
   2  12   4        404.90        474.79        31.61 o                         
   3  12   4       1036.20       1054.22        49.84 o                         
   4  12   4       1046.19        794.48        39.72 o                         
   5  12   4       2990.20       2981.96        68.59 o                         
   6  12   4         84.41        104.44        18.80 o                         
   7  12   4        399.13        385.81        36.97 o                         
   8  12   4         66.51         89.74        23.90 o                         
   9  12   4       2753.81       2729.90        50.19 o                         
  10  12   4        164.98        174.34        13.82 o                         
  11  12   4        998.68        970.66        35.37 o                         
  12  12   4        326.21        325.49        29.26 o                         
  13  12   4        188.27        206.10        24.87 o                         
  14  12   4        157.34        184.49        23.55 o                         
  15  12   4         62.02         47.31        20.68 o                         
  16  12   4        130.90        105.82        25.73 o                         
  17  12   4        192.67        201.33        31.98 o                         
  18  12   4         32.52         28.31        10.52 o                         
  19  12   4         17.80          5.57         9.80 o                         
 -19  13   4         74.80         53.95        11.50 o                         
 -18  13   4          8.51         19.13         8.58 o                         
 -17  13   4        188.05        202.01        25.07 o                         
 -16  13   4         78.15         55.63        11.48 o                         
 -15  13   4        217.29        205.98        26.16 o                         
 -14  13   4          0.19         14.24         9.47 o                         
 -13  13   4        149.97        173.21        17.57 o                         
 -12  13   4         67.20         72.29         7.68 o                         
 -11  13   4         29.84         54.22         8.46 o                         
 -10  13   4         61.00         51.14         9.85 o                         
  -9  13   4        592.84        533.63        25.75 o                         
  -8  13   4         16.96         15.06         5.68 o                         
  -7  13   4        429.48        432.33        47.09 o                         
  -6  13   4       2338.24       2390.51        91.42 o                         
  -5  13   4        158.62        103.02        21.39 o                         
  -4  13   4         50.49         49.55        14.96 o                         
  -3  13   4       4654.31       4556.65       154.41 o                         
  -2  13   4          7.55          8.42         8.94 o                         
  -1  13   4       5848.99       5823.16       102.31 o                         
   0  13   4       1702.16       1692.68        46.11 o                         
   1  13   4       3873.10       3896.17        73.44 o                         
   2  13   4       2964.97       2958.22        69.95 o                         
   3  13   4       2701.80       2518.58        60.80 o                         
   4  13   4        273.90        284.31        25.12 o                         
   5  13   4        179.77        136.66        19.13 o                         
   6  13   4        687.84        738.17        46.89 o                         
   7  13   4       3299.18       3364.53        97.46 o                         
   8  13   4         46.25         52.86        10.93 o                         
   9  13   4         32.36         30.61         5.51 o                         
  10  13   4        227.31        243.20        14.77 o                         
  11  13   4          6.15          6.71         5.31 o                         
  12  13   4         84.39        110.35        10.54 o                         
  13  13   4       2927.12       2894.26        88.18 o                         
  14  13   4          0.41          9.99         9.46 o                         
  15  13   4          0.94          8.53        13.01 o                         
  16  13   4          2.65        -13.27        13.27 o                         
  17  13   4        321.74        307.83        38.67 o                         
  18  13   4          6.18         14.79         9.07 o                         
  19  13   4         21.84         29.00        10.06 o                         
 -19  14   4         30.62         31.55         9.99 o                         
 -18  14   4         36.33         22.45        16.04 o                         
 -17  14   4         85.90         78.81        13.15 o                         
 -16  14   4          5.66         10.06        10.86 o                         
 -15  14   4        127.32        123.88        20.04 o                         
 -14  14   4         10.65         12.42        10.28 o                         
 -13  14   4        277.98        307.01        39.60 o                         
 -12  14   4          6.59          1.94         8.08 o                         
 -11  14   4        882.71        877.68        40.04 o                         
 -10  14   4         30.55         34.80        10.13 o                         
  -9  14   4         11.01         11.77         6.20 o                         
  -8  14   4        470.62        460.77        26.24 o                         
  -7  14   4        914.16        917.96        80.55 o                         
  -6  14   4       1092.68       1051.32        73.11 o                         
  -5  14   4       1821.91       1738.76        88.17 o                         
  -4  14   4         16.06         26.06        15.74 o                         
  -3  14   4          8.36         11.98        12.93 o                         
  -2  14   4         32.35         44.43        16.04 o                         
  -1  14   4        938.18        973.94        55.36 o                         
   0  14   4          8.19         -1.23         8.46 o                         
   1  14   4       4584.02       4512.14        82.38 o                         
   2  14   4        396.60        418.79        29.54 o                         
   3  14   4       2603.62       2590.83        63.66 o                         
   4  14   4        301.36        279.12        25.69 o                         
   5  14   4       2993.25       2844.59        70.61 o                         
   6  14   4        104.97        109.24        19.05 o                         
   7  14   4         13.95         10.07         5.45 o                         
   8  14   4          3.64          7.52         3.82 o                         
   9  14   4         11.08          8.33         3.98 o                         
  10  14   4        120.98        124.49        11.67 o                         
  11  14   4        802.71        823.32        29.00 o                         
  12  14   4         10.74         16.42        10.99 o                         
  13  14   4          4.32          0.65        13.79 o                         
  14  14   4          1.08         18.07        13.73 o                         
  15  14   4        388.94        408.93        38.44 o                         
  16  14   4         14.91         17.24        13.07 o                         
  17  14   4          1.20          2.94        11.24 o                         
  18  14   4          0.33         -1.29         8.83 o                         
  19  14   4         70.23         60.72        11.37 o                         
 -19  15   4         54.41         42.39        13.10 o                         
 -18  15   4         30.34         33.53        10.37 o                         
 -17  15   4        114.55        102.86        21.99 o                         
 -16  15   4         27.48         31.21        17.13 o                         
 -15  15   4        365.25        370.56        45.40 o                         
 -14  15   4         37.35         23.92        17.03 o                         
 -13  15   4        439.30        431.31        48.64 o                         
 -12  15   4        134.40        172.19        18.94 o                         
 -11  15   4        168.43        195.28        20.23 o                         
 -10  15   4        894.67        899.15        33.01 o                         
  -9  15   4       1584.81       1566.44        35.09 o                         
  -8  15   4        208.90        205.49        12.35 o                         
  -7  15   4         75.43         55.31        12.04 o                         
  -6  15   4         27.27         28.74        17.28 o                         
  -5  15   4        236.05        241.89        36.78 o                         
  -4  15   4          2.74         -8.47        13.14 o                         
  -3  15   4       4446.96       4226.12       114.76 o                         
  -2  15   4       1090.86        984.71        58.23 o                         
  -1  15   4        100.35        101.87        21.05 o                         
   0  15   4          9.74          8.49        12.16 o                         
   1  15   4       4214.94       3793.06       105.30 o                         
   2  15   4        279.56        264.31        31.81 o                         
   3  15   4       1768.36       1673.55        84.81 o                         
   4  15   4         39.96         63.26        14.45 o                         
   5  15   4        904.48        901.66        47.43 o                         
   6  15   4        139.09         93.49        22.26 o                         
   7  15   4        939.14        903.74        29.25 o                         
   8  15   4       1715.62       1650.27        51.23 o                         
   9  15   4        146.48        155.46         9.28 o                         
  10  15   4        198.15        213.36        15.22 o                         
  11  15   4        115.67        111.81        10.49 o                         
  12  15   4        514.66        514.46        29.58 o                         
  13  15   4        183.75        243.09        28.17 o                         
  14  15   4          8.36         -5.61         9.90 o                         
  15  15   4          9.45          9.09         9.84 o                         
  16  15   4        114.53        112.82        23.84 o                         
  17  15   4         73.93         55.63        12.16 o                         
  18  15   4         23.04         25.08         9.49 o                         
 -19  16   4         14.12         18.64        11.11 o                         
 -18  16   4         17.15         22.51        11.40 o                         
 -17  16   4          5.25         19.03        11.69 o                         
 -16  16   4          2.78          0.23        12.96 o                         
 -15  16   4        417.79        409.55        48.25 o                         
 -14  16   4        365.34        321.09        42.10 o                         
 -13  16   4         76.42         77.77        23.90 o                         
 -12  16   4        162.12        180.76        20.57 o                         
 -11  16   4        647.92        616.69        40.23 o                         
 -10  16   4        215.86        225.46        12.77 o                         
  -9  16   4        574.94        545.35        19.32 o                         
  -8  16   4          2.15          9.19         5.27 o                         
  -7  16   4        395.58        382.01        13.91 o                         
  -6  16   4        169.13        143.10        17.65 o                         
  -5  16   4       2567.61       2524.18        99.97 o                         
  -4  16   4        420.24        408.16        46.06 o                         
  -3  16   4          3.08          2.75        13.90 o                         
  -2  16   4       1232.23       1071.20        63.45 o                         
  -1  16   4       5800.54       5451.40       123.30 o                         
   0  16   4       1930.54       1748.36        76.46 o                         
   1  16   4        656.94        611.26        47.60 o                         
   2  16   4         17.63         14.13        15.27 o                         
   3  16   4        909.46        869.74        56.86 o                         
   4  16   4        513.63        497.59        39.32 o                         
   5  16   4       1180.54       1004.41        61.96 o                         
   6  16   4        207.78        237.58        17.92 o                         
   7  16   4         11.19         14.15         6.01 o                         
   8  16   4        456.82        456.63        20.63 o                         
   9  16   4        313.21        336.46        22.46 o                         
  10  16   4         52.55         49.61         6.56 o                         
  11  16   4        308.61        340.05        18.83 o                         
  12  16   4        161.19        195.43        18.98 o                         
  13  16   4         64.96         88.18        16.02 o                         
  14  16   4         80.89         73.14        13.03 o                         
  15  16   4         74.25         67.24        14.45 o                         
  16  16   4         34.31         52.37        10.77 o                         
  17  16   4          6.26         -9.01         9.01 o                         
  18  16   4         20.74         28.64         9.69 o                         
 -18  17   4         18.97         10.37        10.20 o                         
 -17  17   4          1.09        -12.27        20.85 o                         
 -16  17   4         21.83         15.02        14.69 o                         
 -15  17   4          0.60        -13.40        13.40 o                         
 -14  17   4         58.19         62.71        22.73 o                         
 -13  17   4        125.00        107.32        28.13 o                         
 -12  17   4         73.37         82.92        12.43 o                         
 -11  17   4          0.83         -0.82         8.52 o                         
 -10  17   4         86.61         89.17         6.49 o                         
  -9  17   4        327.81        343.51        17.52 o                         
  -8  17   4         97.76        116.97         7.82 o                         
  -7  17   4       2155.61       2134.72        44.82 o                         
  -6  17   4        563.02        565.33        17.02 o                         
  -5  17   4        823.59        687.97        53.40 o                         
  -4  17   4        127.40        137.31        34.29 o                         
  -3  17   4       1445.57       1389.60        75.03 o                         
  -2  17   4         42.34         36.62        17.23 o                         
  -1  17   4        418.16        393.92        39.65 o                         
   0  17   4         29.94         21.10        15.09 o                         
   1  17   4          6.75         -7.24        11.39 o                         
   2  17   4        198.65        178.20        29.67 o                         
   3  17   4       3241.16       3060.52       104.92 o                         
   4  17   4        496.09        393.86        37.53 o                         
   5  17   4         43.27         59.77         9.62 o                         
   6  17   4         62.03         75.10        11.38 o                         
   7  17   4       2168.47       2091.60        45.77 o                         
   8  17   4        260.49        310.30        19.12 o                         
   9  17   4        364.59        343.50        20.79 o                         
  10  17   4        480.79        497.76        28.66 o                         
  11  17   4        660.41        675.77        33.49 o                         
  12  17   4          5.44          5.20         9.29 o                         
  13  17   4        143.48        135.38        13.02 o                         
  14  17   4          5.73         26.51        10.48 o                         
  15  17   4         51.18         46.33        11.36 o                         
  16  17   4         37.57         26.80         9.30 o                         
  17  17   4         79.68         78.55        15.24 o                         
  18  17   4          8.29        -13.87        15.17 o                         
 -18  18   4         34.39         47.57        13.26 o                         
 -17  18   4         78.61         63.20        15.66 o                         
 -16  18   4          0.68         -7.23        11.52 o                         
 -15  18   4         77.74         70.12        22.05 o                         
 -14  18   4          5.77         -5.41        15.92 o                         
 -13  18   4          0.08          4.41        16.87 o                         
 -12  18   4         42.15         56.45        14.10 o                         
 -11  18   4         40.94         42.50        12.59 o                         
 -10  18   4          9.30          7.24         5.17 o                         
  -9  18   4       1042.68       1024.44        31.23 o                         
  -8  18   4        801.38        784.43        25.64 o                         
  -7  18   4       4402.07       4387.31        73.71 o                         
  -6  18   4         62.02         71.77         4.89 o                         
  -5  18   4        492.23        478.67        16.79 o                         
  -4  18   4        355.95        347.13        16.48 o                         
  -3  18   4        173.00        172.79        10.96 o                         
  -2  18   4         36.06          3.24         6.94 o                         
  -1  18   4        678.68        619.74        50.57 o                         
   0  18   4       1502.13       1335.52        74.06 o                         
   1  18   4        538.03        584.94        55.79 o                         
   2  18   4        105.95        112.11        26.02 o                         
   3  18   4        351.01        295.40        25.33 o                         
   4  18   4         60.08         54.62         7.42 o                         
   5  18   4       1813.44       1784.24        49.49 o                         
   6  18   4        236.14        247.98        22.81 o                         
   7  18   4          0.51          2.07         4.80 o
[truncated: 2,152,333 more chars]
